# Supplementary material for: Benign and tumor parenchyma metabolomic profiles affect compensatory renal growth in renal cell carcinoma surgical patients
Source: PLoS One. 2017 Jul 20;12(7):e0180350. doi: 10.1371/journal.pone.0180350 (PMC5519040; doi:10.1371/journal.pone.0180350)
Supplement: S1 Table — Metabolite abundances in benign, tumor, and benign/tumor fold change are indicated by their compound ID (e.g., 38002_benign, 38002_tumor, and 38002_benign_tumor_fc, respectively). The Metabolites sheet provides the metadata for each metabolite by its compound ID, such as biochemical name and sub-pathway. (XLSX) [file pone.0180350.s005.xlsx]

## Sheet: Cohort
patient_id	tumor_id	benign_id	tumor_volume	gender	race	age	stage	path_stagen_1	path_stagem_1	path_grade_1	preOp_GFR	nephrectomy_type	blood_loss	bmi	hypertention	smoking	diabetes	coronary_artery_disease	hyperlipidemia	preOp_CRG	preOp_CRG_observer_one	preOp_CRG_observer_two	LT_CRG	38002_tumor	35963_tumor	20675_tumor	33971_tumor	33972_tumor	37752_tumor	38768_tumor	39609_tumor	33228_tumor	35186_tumor	34214_tumor	34397_tumor	33822_tumor	33957_tumor	37419_tumor	27447_tumor	34419_tumor	32635_tumor	32350_tumor	35626_tumor	35627_tumor	21184_tumor	33960_tumor	35628_tumor	36602_tumor	19260_tumor
1	3	4	NA	male	white	74.7778	1	Nx	Mx	G2	59.3512	pn	800	30.78	0	10	0	0	0	NA	NA	NA	NA	0.71092	0.809182	0.705814	2.46408	2.79587	5.63897	1.14109	0.888181	0.756445	0.755437	0.641515	0.306128	0.244294	0.639691	0.016373	0.388364	1.29072	0.56575	0.722318	1.10547	0.14445	0.506592	0.599428	0.285743	1.05111	0.921167
2	5	6	6.785	male	white	77.1778	1	Nx	Mx	G2	64.8631	pn	350	48.32	1	26	0	0	0	1.2844	1.26305	1.30693	NA	0.413386	0.276412	0.680312	0.913976	0.764796	0.626037	0.959834	1.16031	0.553711	0.614146	0.111702	0.306128	0.244294	0.40208	0.016373	0.15877	0.414295	0.35454	0.488171	0.213871	0.14445	0.451669	0.457289	0.085363	0.252929	0.276628
3	7	8	NA	female	white	59.0889	1	Nx	Mx	G2	70.3566	pn	250	27.34	1	0	0	0	1	NA	NA	NA	NA	0.573787	0.646791	0.233799	1.38893	1.6652	0.932488	1.29796	0.596799	0.154333	0.288246	0.230738	0.306128	0.244294	0.400428	0.016373	0.603559	0.300842	0.342232	0.781584	0.213871	0.14445	0.29984	0.391114	0.274418	0.475624	0.782426
4	9	10	23.3	male	white	63.5472	1	Nx	Mx	G3	79.9783	pn	500	34.87	1	1	0	0	0	0.923335	0.923335	NA	NA	0.620129	0.276412	1.48114	0.824199	1.04774	0.870949	0.966778	1.23363	0.765972	0.570727	0.380189	0.306128	0.389563	0.929755	0.224622	0.224346	0.774833	0.527258	0.390094	0.909576	0.14445	0.507662	1.16972	1.164	0.778022	1.08765
5	23	24	NA	male	white	53.7306	1	Nx	Mx	G2	85.5978	pn	500	33.8	0	30	0	0	1	NA	NA	NA	NA	0.545954	0.276412	1.02347	1.37343	1.29545	1.82297	1.02716	0.942612	1.65183	0.390131	0.382792	0.306128	0.547457	0.872073	0.016373	0.573974	1.22274	0.384317	2.2328	1.07333	0.14445	0.712781	1.25388	0.509585	0.186961	0.302996
6	27	28	NA	female	white	73.1417	1	Nx	Mx	G2	73.6116	pn	50	24.26	1	0	0	0	1	NA	NA	NA	NA	1.84377	0.276412	1.46632	1.46732	1.67846	1.0672	1.523	1.33383	0.28602	0.64669	0.843112	0.306128	0.361279	0.181294	0.142543	1.04649	0.529398	0.70139	1.28025	0.267789	0.14445	0.888972	0.316892	0.298747	0.627619	0.892374
7	29	30	NA	female	white	69.9556	1	Nx	Mx	G2	65.2393	pn	200	34.89	0	0	1	1	0	NA	NA	NA	NA	0.59719	0.650074	0.736405	2.04913	2.35123	1.49638	1.45536	0.779657	0.216477	0.338933	1.01526	0.306128	0.499277	0.181294	0.159181	0.846943	0.34326	0.365203	1.0935	0.213871	0.14445	0.982864	0.235947	0.496162	0.804075	0.874533
8	31	32	NA	male	white	71.2917	1	Nx	Mx	G2	67.5762	pn	200	25.86	1	0	0	1	1	NA	NA	NA	NA	0.212497	0.276412	0.912196	0.977966	0.816495	0.602706	0.997289	1.53049	0.479946	0.390629	0.383733	0.306128	0.529262	0.483131	0.016373	0.117585	0.34616	0.224716	1.19885	0.304219	0.14445	0.513574	0.360541	0.391549	0.686874	0.865019
9	33	34	NA	female	white	70.9972	1	Nx	Mx	G3	41.5318	pn	150	33.52	1	20	0	1	0	NA	NA	NA	NA	0.850213	0.581232	0.746388	2.18	3.17497	1.43515	1.83432	0.944279	0.984543	0.990008	1.47132	0.306128	1.23294	0.419023	0.016373	1.59482	1.11657	0.438162	3.59002	0.556085	0.14445	1.48136	0.647282	0.280856	0.728826	1.7434
10	37	38	NA	male	white	36.7333	1	Nx	Mx	G2	85.8063	pn	240	33.75	0	10	0	0	0	NA	NA	NA	NA	0.690277	0.276412	1.07248	1.47317	2.04563	2.52245	1.19982	0.482925	0.712532	0.803478	0.56411	0.991794	0.244294	0.181294	0.016373	1.47984	0.575553	0.299124	0.218074	0.706866	0.14445	1.1406	0.30616	0.140881	0.663784	1.03965
11	45	46	434	male	white	66.8194	4	N0	Mx	G4	52.0461	rn	850	24	0	0	0	0	1	1.89873	1.78571	2.02703	1.06	1.26385	1.51979	1.17573	2.61769	3.00638	4.13478	1.45587	1.43161	0.265316	1.18402	0.884966	1.21766	0.244294	0.317369	0.173456	9.89568	0.203737	0.963097	0.750284	0.213871	0.14445	8.92457	0.185166	0.713401	1.91472	1.00342
12	53	54	32.9	female	white	48.3917	1	Nx	Mx	G3	75.7865	pn	200	26.56	0	0	0	0	0	0.965131	0.948905	0.982143	NA	1.41332	1.29004	1.62925	0.999315	1.84096	1.61335	1.61896	1.208	0.6462	0.373641	0.85053	0.306128	0.244294	0.773131	0.016373	1.27499	0.685543	0.564038	2.05807	0.61794	0.14445	1.38375	0.808781	0.350205	0.703246	1.20047
13	55	56	NA	female	white	72.0222	1	N0	Mx	G2	56.6353	pn	300	43.56	0	0	0	0	0	NA	NA	NA	NA	0.778807	1.10027	0.775058	1.73009	2.37423	1.33804	1.41804	1.29482	0.669847	0.73601	0.546316	0.782388	0.244294	0.378307	0.016373	2.97242	0.72106	0.380267	0.218074	0.213871	0.14445	4.76197	0.388606	0.282097	0.469932	1.0416
14	57	58	NA	male	white	65.9889	3	Nx	Mx	G3	44.547	pn	800	33.67	1	20	1	0	1	NA	NA	NA	NA	3.29303	0.276412	0.904828	0.793788	0.956041	2.0376	0.742734	0.97874	0.888113	0.417619	0.591152	0.306128	0.244294	0.387923	0.016373	0.469609	0.887881	0.397537	1.32237	0.775723	0.14445	0.60484	0.844705	0.397567	0.109535	0.757099
15	59	60	NA	male	white	35.8139	1	Nx	Mx	G2	96.9079	pn	400	31.05	0	10	0	0	0	NA	NA	NA	NA	1.0908	0.276412	0.65081	0.901517	1.12428	0.638812	1.19557	1.01958	1.0324	0.601742	0.572596	0.306128	0.998727	0.817635	0.016373	0.693766	0.929102	0.209622	0.412067	1.06121	0.14445	0.678697	0.907476	0.164184	0.399009	0.291564
16	61	62	131.5	male	white	72.4972	1	Nx	Mx	G2	36.9317	pn	1500	27.42	1	35	0	0	1	1.0892	1.13684	1.05085	NA	1.11518	0.276412	2.06962	1.05612	1.30217	0.585461	1.05285	1.36056	0.236875	0.291922	0.699675	0.306128	0.244294	0.308175	0.016373	0.117585	0.21274	0.21797	2.06966	0.397904	0.14445	0.549535	0.235748	0.263573	0.752886	0.677585
17	63	64	NA	male	white	76.1444	1	Nx	Mx	G3	53.3746	pn	1000	36.88	1	0	1	0	0	NA	NA	NA	NA	1.68147	1.12022	0.843393	1.58032	1.38806	0.567165	1.00622	0.639556	2.21682	1.38653	1.1087	0.306128	1.236	0.852786	0.205116	0.924719	1.64849	1.01925	0.218074	1.25938	0.14445	1.69051	1.39711	1.19541	0.966749	0.817473
18	65	66	NA	male	white	64	1	Nx	Mx	G3	71.0236	pn	900	35.5	1	0	0	1	0	NA	NA	NA	NA	1.19112	0.276412	0.270343	0.76178	0.716974	0.77946	1.01917	1.0764	1.66264	0.491748	0.305753	0.306128	1.41175	0.74956	0.016373	0.117585	1.70019	0.205939	0.644693	1.13939	0.14445	0.283293	1.055	0.111947	0.388901	0.264749
19	69	70	NA	male	white	42.5083	1	Nx	Mx	G3	82.4577	pn	900	25.74	0	0	0	0	0	NA	NA	NA	NA	1.33112	6.21231	1.24539	1.38366	2.46166	1.77152	0.924354	0.25322	0.779692	0.727093	1.30642	0.306128	0.244294	0.22408	0.094824	0.826369	0.481388	0.525253	0.840838	0.401184	0.14445	0.92736	0.283798	0.189822	0.548947	0.692479
20	71	72	NA	female	white	59.5694	1	Nx	Mx	G2	55.0066	pn	100	26.67	1	10	0	0	0	NA	NA	NA	NA	0.609051	0.900217	0.833526	1.83624	3.24235	4.13514	1.19476	0.959822	0.13261	0.700424	0.343572	1.27367	0.244294	0.181294	0.016373	2.25447	0.18173	0.491809	1.82746	0.213871	0.14445	2.59605	0.198247	0.307428	0.773527	0.406333
21	73	74	NA	male	white	61.7667	1	Nx	Mx	G3	64.9502	pn	600	28.88	1	20	0	0	1	NA	NA	NA	NA	1.43449	1.21189	1.27199	0.676841	0.997341	1.1735	0.921824	0.846772	1.57305	0.648527	1.08294	0.306128	0.244294	0.181294	0.016373	0.812522	1.62631	0.575486	0.687452	0.213871	0.14445	0.522974	0.752639	0.218374	0.501635	0.483336
22	75	76	NA	male	white	71.475	1	Nx	Mx	G2	39.8531	pn	200	34.72	1	30	0	0	1	NA	NA	NA	NA	0.752401	1.24358	1.33559	2.49381	3.26167	5.41431	2.19569	1.24982	2.9093	1.7206	1.02623	0.306128	1.25838	1.08433	0.220859	6.69654	5.80251	1.9972	0.340291	0.642577	0.14445	3.39286	0.993069	0.836	1.272	0.870503
23	79	80	NA	female	white	65.5028	1	N0	Mx	G2	47.5261	rn	100	36.8	1	0	0	0	1	NA	NA	NA	NA	0.603897	0.276412	2.54901	1.0497	0.951285	2.28577	0.632066	0.518025	0.845633	0.144993	0.169305	0.306128	0.244294	0.181294	0.016373	0.117585	1.25562	0.242959	0.753565	0.42545	0.14445	1.64121	0.588675	0.460357	0.109535	0.152506
24	81	82	43.05	male	white	49.9306	1	Nx	Mx	G2	78.3176	rn	500	32.28	0	0	0	0	1	1.10581	1.08515	1.12518	NA	0.455883	0.276412	1.01604	3.81189	6.55599	3.3165	2.77861	0.457806	0.407296	1.7576	1.80956	0.995098	0.244294	0.293361	0.219095	6.25345	0.727409	1.38097	1.01591	0.404503	0.14445	8.22089	0.235211	0.812663	1.46072	0.050196
25	83	84	NA	male	asian	76.75	3	N0	Mx	G2	53.1252	rn	150	23.04	1	0	0	1	1	NA	NA	NA	NA	1.915	1.51874	0.769098	1.60925	2.15795	1.23596	1.14901	0.931646	0.578568	0.644608	0.795447	0.381325	0.244294	0.630298	0.162699	0.811295	0.539936	0.512763	0.574808	0.624517	0.14445	0.766057	0.434248	0.325195	0.401896	0.800563
26	85	86	NA	female	white	79.0083	1	Nx	Mx	G2	53.9809	pn	600	37.72	1	4	0	0	0	NA	NA	NA	NA	1.71821	0.276412	0.69049	2.53951	3.18995	1.32994	1.56429	1.23228	0.934161	0.409908	0.962152	0.306128	0.244294	0.439498	0.232491	2.58682	1.58823	0.641518	1.46111	1.23786	0.14445	1.59693	0.566185	0.698033	1.0258	0.783876
27	87	88	NA	female	white	55.6306	1	Nx	Mx	G3	31.1733	rn	Yes	56.05	0	32	1	0	0	NA	NA	NA	NA	0.985354	0.747805	1	2.20528	3.50122	14.9405	1.30966	1.12381	0.682466	0.8592	1.43528	0.306128	0.244294	0.709233	0.016373	2.33073	0.484802	0.375781	1.75767	0.53449	0.14445	2.33692	0.390491	0.262525	0.774768	1.00986
28	91	92	30.05	female	white	67.0278	1	N0	Mx	G2	66.6287	rn	200	22.8	1	15	0	0	0	1.10004	1.09181	1.10833	NA	4.46168	1.71229	1.11108	2.49048	3.5314	4.84904	1.37129	1.20419	0.669841	0.912388	0.895406	1.28515	0.244294	0.181294	0.016373	1.35155	0.627789	0.581219	0.833124	0.372993	0.14445	1.64856	0.147846	0.325456	0.109535	1.66322
29	93	94	NA	female	white	51.4111	1	Nx	Mx	G3	52.4069	rn	200	38.1	1	5	0	0	0	NA	NA	NA	NA	1.12224	0.276412	1.62308	1.55106	4.62066	1.48934	1.15287	1.0367	5.04765	1.15892	1.04232	0.306128	1.56934	1.35377	0.016373	0.798501	1.69173	0.62144	0.218074	1.86017	0.14445	1.03758	1.27127	0.294089	0.698591	1.25726
30	95	96	10.695	female	white	65.8056	1	Nx	Mx	G2	59.1079	pn	200	32.42	1	0	0	1	1	1.06119	1.07047	1.05211	NA	0.739585	0.787461	0.965825	1.02801	1.24694	6.84123	1.01873	1.01341	0.189546	0.483324	0.549478	0.306128	0.244294	0.181294	0.167918	0.486086	0.08758	0.475191	0.585528	0.213871	0.14445	0.618325	0.114513	0.285701	0.443887	0.729188
31	97	98	NA	male	white	64.4222	1	Nx	Mx	G2	63.7449	rn	100	28.49	1	20	0	0	1	NA	NA	NA	NA	0.903892	0.766488	1.00559	1.30449	1.4866	1.72815	1.33468	1.18111	0.384891	0.740158	0.289575	0.306128	0.660648	0.181294	0.188249	0.986434	0.465143	0.551533	0.456012	0.729945	0.14445	1.37237	0.374118	0.430581	0.361139	0.765741
32	105	106	268.5	female	white	61.4889	2	N0	Mx	G2	44.346	rn	100	34.28	0	0	0	0	0	2.14394	2	2.29688	1.19435	1.7166	0.276412	1.67734	2.68093	3.24274	2.61394	1.36603	0.863728	0.260174	0.570016	0.46801	0.306128	0.244294	0.181294	0.016373	1.3166	0.286292	0.862496	0.679196	0.451369	0.14445	1.3731	0.114475	0.563837	0.774967	1.42501
33	109	110	NA	male	white	67.8111	1	N0	Mx	G3	62.2696	pn	1100	30.47	0	0	0	0	0	NA	NA	NA	NA	0.418644	0.276412	0.952202	1.14162	1.11744	0.678661	1.30292	0.974992	0.341154	0.468332	0.466546	0.306128	0.551367	0.65016	0.016373	1.13145	0.725642	0.491851	0.495679	0.693543	0.14445	1.02685	0.594701	0.418543	0.619511	0.337771
34	113	114	438	male	white	53.2278	3	N0	Mx	G4	57.1564	rn	300	34.47	0	0	1	0	1	1.94595	1.97484	1.91954	0.96142	0.807689	0.276412	0.393947	0.790807	0.774928	0.264909	0.915857	0.577433	6.60971	1.01433	0.875046	1.26376	4.44049	1.74463	0.195291	0.990758	5.0054	1.20772	0.218074	2.624	0.14445	1.47844	3.02069	0.863442	0.735058	1.27082
35	123	124	NA	male	white	45.1806	2	Nx	Mx	G3	66.1275	pn	200	24.66	0	0	0	0	0	NA	NA	NA	NA	0.831694	0.276412	1.11563	1.63023	1.6989	2.39425	1.68156	0.96058	1.46274	0.568298	0.886268	1.08874	0.91645	1.09272	0.016373	1.09676	0.913427	0.354513	0.848805	0.826955	0.14445	2.04263	0.94968	0.456513	0.761205	0.641783
36	133	134	224	male	white	65.5306	3	N0	Mx	G4	48.3032	rn	2300	31.68	1	0	0	0	1	0.79115	0.780142	0.80212	1.41163	1.19463	0.276412	0.883728	2.92065	1.52653	1.14517	1.18247	0.540578	2.15939	1.66908	0.960468	0.306128	0.851876	1	0.504261	1.8855	1.0662	1.79648	0.218074	1.34071	0.14445	2.36954	1.77259	3.3608	2.66869	1.64125
37	137	138	43.1	male	black	59.4222	1	Nx	Mx	G3	85.0098	pn	300	32.2	1	0	1	0	0	0.910038	0.910038	NA	NA	0.540939	0.848445	0.08579	0.845203	0.623145	0.86636	0.881821	0.394417	0.25254	0.769987	0.406409	0.895105	0.244294	0.181294	0.016373	1.27597	0.234417	0.393905	0.578895	0.213871	0.14445	1.18219	0.102823	0.163522	0.463093	0.450699
38	143	144	NA	male	white	82.9167	1	Nx	Mx	G3	62.3318	rn	100	26.5	1	0	0	0	1	NA	NA	NA	NA	0.591888	0.276412	1.41911	2.42919	3.65151	1.04573	1.58362	1.34494	1.56609	0.677884	0.630808	0.306128	0.910388	0.658999	0.139787	2.38776	1.73446	0.525487	0.86666	1.3081	0.14445	2.60736	1.00268	0.292033	0.336832	0.63312
39	147	148	NA	male	white	52.425	1	Nx	Mx	G2	62.8809	pn	100	29.05	0	0	0	0	1	NA	NA	NA	NA	0.735392	1.06003	1.32017	1.75244	1.68396	0.888139	1.67682	0.98659	1.72935	0.55746	0.997925	0.306128	0.923478	0.534104	0.137609	1.71346	1.17195	0.303356	0.941592	1.10353	0.14445	1.38323	1.08195	0.20089	0.748509	1.02144
40	155	156	NA	male	white	40.6556	1	Nx	Mx	G3	83.5265	pn	50	23.04	0	0	0	0	0	NA	NA	NA	NA	0.888002	0.369089	1.52	0.987062	1.08487	0.609923	1.30014	0.72601	1.6512	0.77853	0.73961	0.306128	1.06759	1.00018	0.016373	0.731794	1.68645	0.476233	0.425958	2.01046	0.14445	1.67341	1.04174	0.376241	0.455473	0.417595
41	161	162	NA	female	white	58.5889	1	N0	Mx	G2	62.1598	pn	150	38.39	1	14	0	0	0	NA	NA	NA	NA	0.901772	0.276412	0.793894	2.90828	2.91944	0.888025	2.27212	0.669531	0.67569	1.55273	1.77926	0.306128	0.244294	0.181294	0.152408	4.63495	1.61493	2.18968	0.984091	0.66813	0.14445	5.01077	0.533629	0.935522	1.14405	1.76642
42	165	166	159	male	white	67.2278	3	N0	Mx	G3	51.894	rn	7000	31.4	0	30	1	0	0	0.758123	0.784553	0.737013	1.25952	0.769555	1.12714	1.08834	0.972822	0.814069	0.54606	0.821336	0.958339	0.962777	0.852858	0.98474	0.871277	0.946291	0.272081	0.167192	4.2466	0.531363	0.710259	0.218074	0.604918	0.14445	1.78468	0.315225	0.430526	0.727629	0.396924
43	171	172	70.85	male	white	59.0583	1	N0	Mx	G3	66.1397	pn	200	27.72	1	10	0	0	0	0.97694	0.946565	1.0058	NA	1.16334	0.276412	1.00097	0.993493	1.08782	1.13804	1.04928	1.69985	1	0.361456	0.361712	0.306128	1.63028	1.29446	0.016373	1.801	1.17284	0.306287	0.942254	0.459665	0.14445	1.61967	0.890944	0.330469	0.34135	0.292077
44	175	176	NA	male	white	81.0361	1	Nx	Mx	G3	70.8511	pn	600	28.7	0	40	0	0	0	NA	NA	NA	NA	0.736887	0.276412	0.625671	1.43976	1.64364	0.726533	1.22065	0.873759	0.804671	0.95436	1.55091	0.306128	0.835596	0.818589	0.055417	1.6053	1.47613	0.777218	0.218074	0.488185	0.14445	1.08088	0.801359	0.261839	1.51731	0.493052
45	181	182	NA	male	white	58.0278	1	Nx	Mx	G2	94.3665	pn	200	30.6	1	0	0	1	1	NA	NA	NA	NA	1.13353	0.276412	1.2249	1.42524	1.48082	0.931002	1.02637	1.43916	0.692778	0.501092	0.583156	0.98205	0.244294	0.479453	0.016373	2.75335	0.710886	0.365917	1.29377	0.456504	0.14445	2.45345	0.3611	0.118656	1.01826	0.555593
46	183	184	NA	male	white	47.65	3	N0	Mx	G3	50.5809	rn	50	27.46	1	0	1	0	0	NA	NA	NA	NA	0.954851	0.276412	1.2926	1.91766	2.77435	0.978292	1.5051	0.892091	0.309948	0.627743	0.864898	0.306128	0.244294	0.181294	0.016373	3.51437	0.79433	0.634671	0.605992	0.213871	0.14445	2.66113	0.150589	0.210364	0.896406	1.00034
47	185	186	NA	male	white	59.8222	3	N0	Mx	G3	59.7586	rn	1500	30.61	1	35	0	0	1	NA	NA	NA	NA	0.805489	0.835642	1.33058	1.76645	2.59431	1.88435	1.352	1.0328	0.103138	0.719642	0.832143	0.306128	0.244294	0.181294	0.178864	1.13597	0.050097	0.272222	0.932495	0.213871	0.14445	1.47917	0.173021	0.235456	0.758991	0.724984
48	187	188	NA	female	white	52.4861	3	Nx	Mx	G2	64.8357	rn	300	22.86	1	0	0	0	0	NA	NA	NA	NA	0.827215	1.44064	0.994407	2.93474	3.58421	4.33043	2.06594	1.09851	0.720564	1.32687	1.13933	0.306128	0.244294	0.181294	0.182724	1.35983	0.993934	0.918723	1.14358	0.857953	0.14445	1.55958	0.308025	0.80685	0.109535	1.08793
49	189	190	122.9	male	white	38.1139	1	Nx	Mx	G2_G3	85.0063	pn	300	41.91	0	0	0	0	0	1.05216	0.963597	1.14338	NA	0.453558	1.04747	2.01291	1.54433	1.69517	0.90331	1.42108	1.65621	7.75008	2.02589	1.56943	0.65393	0.244294	1.01083	0.016373	2.38796	5.15407	2.33412	1.19033	0.870547	0.14445	1.65968	2.55979	1.96755	0.666743	0.925212
50	193	194	NA	male	white	65.1528	1	Nx	Mx	G2	NA	NA	NA	NA	NA	NA	NA	NA	NA	NA	NA	NA	NA	0.874048	0.276412	1.12359	0.538592	0.543726	0.582137	0.518031	0.25322	0.349217	0.572213	0.495529	1.0049	0.244294	0.181294	0.016373	1.07289	0.345344	0.394025	0.396111	0.213871	0.14445	0.815637	0.273147	0.227173	0.270264	1.04153
51	218	219	NA	male	white	58.1944	3	Nx	Mx	G3	94.2009	pn	300	31.21	1	10	0	0	0	NA	NA	NA	NA	1.1585	0.276412	0.24787	1.40286	2.13909	0.736168	1.74197	0.91429	1.0985	0.726231	0.81819	0.306128	0.818084	0.654158	0.188674	1.00924	0.923029	0.303422	1	1.00257	0.14445	0.958274	0.78655	0.505686	0.897999	0.927177
52	220	221	209	male	white	55.7056	3	N0	Mx	G3	95.926	rn	75	29.41	1	30	0	0	1	1.07595	1.03797	1.11392	1.23922	0.830828	0.704965	1.28052	1.12252	1.55785	0.71618	1.70334	0.887799	2.42781	0.707341	1.03785	0.306128	0.641185	0.181294	0.089999	3.58046	1.23817	0.47968	0.917548	1.19901	0.14445	2.75601	0.547017	0.64109	0.916618	1.31235
53	222	223	NA	female	asian	46.8111	3	N0	Mx	G3	103.843	pn	100	21.41	0	0	0	0	0	NA	NA	NA	NA	0.855407	3.18746	0.982706	0.936848	1.16542	1.11258	0.972505	0.976124	0.509103	0.615698	0.466323	0.306128	0.502315	0.181294	0.085526	0.80601	0.642526	0.316615	0.532215	0.321913	0.14445	1.24822	0.392014	0.134208	0.482533	0.331854
54	224	225	NA	male	white	72.8889	1	Nx	Mx	G2	74.9906	rn	Yes	25.1	1	0	0	0	1	NA	NA	NA	NA	0.949435	1.25364	1.25227	2.18338	2.21413	2.06516	1.07092	1.20566	1.86928	0.956398	1.38552	0.306128	1.12355	0.70371	0.016373	2.22913	1.91239	0.497208	0.862794	0.582503	0.14445	2.71198	0.81409	0.234736	0.479259	0.960354
55	228	229	NA	male	asian	69.8194	3	N0	Mx	G3	76.5877	pn	200	21.38	1	0	0	0	1	NA	NA	NA	NA	0.841721	1.50453	0.58191	1.12235	0.960422	3.12597	0.878684	0.922399	0.823546	0.504029	0.410886	0.306128	0.244294	0.618078	0.114317	1.82165	1.01959	0.678316	0.218074	0.59468	0.14445	1.4617	0.997324	0.390336	0.824373	0.454898
56	230	231	NA	male	asian	63.0139	3	N0	Mx	G4	64.3448	rn	500	32.13	1	5	1	0	1	NA	NA	NA	NA	2.10198	2.06848	0.675793	1.69346	1.44006	1.74534	1.81087	1.05416	0.197499	0.260226	0.601816	0.306128	0.244294	0.181294	0.128044	1.1874	0.533115	0.825625	0.940351	0.213871	0.14445	1.07623	0.36742	0.170075	0.95255	0.967304
57	232	233	NA	male	white	61.9167	2	N0	Mx	G3	72.0707	rn	300	27.16	1	0	0	0	0	NA	NA	NA	NA	0.967097	0.276412	1.09226	1.03019	1.4613	0.761669	1.19915	0.961666	0.312768	0.760659	0.910369	0.306128	0.244294	0.314334	0.016373	0.327112	0.363428	0.195804	1.01059	0.589539	0.14445	0.881482	0.254427	0.101837	0.474809	0.587289
58	234	235	215	female	white	36.6806	2	N0	Mx	G2	72.3784	rn		24.75	0	5	0	0	0	1.25701	1.24272	1.27027	1.23792	1.23944	1.17617	0.663406	1.57776	1.83824	1.39072	1.54581	1.60237	0.283034	0.270842	0.269353	0.306128	0.244294	0.181294	0.016373	0.869509	0.322634	0.195014	1	0.213871	0.14445	0.561967	0.189282	0.177416	0.246806	0.254474
59	236	237	NA	male	white	84.8444	3	N0	Mx	G3	61.4622	rn	700	25.9	1	0	0	0	1	NA	NA	NA	NA	0.520144	0.974379	0.530716	1.39367	1.26063	2.07077	1.2443	1.27598	0.214464	0.632602	0.758366	0.306128	0.244294	0.59116	0.016373	1.56297	0.215137	0.580319	0.218074	0.367985	0.14445	1.10734	0.267097	0.44248	0.6236	0.528329
60	238	239	NA	male	white	66.9417	3	N0	Mx	G4	52.0157	rn	700	29.05	1	10	0	0	0	NA	NA	NA	NA	1.42656	0.276412	0.968564	1.55704	2.02963	0.490414	0.965482	0.314567	5.4593	1.28066	1.78159	0.306128	2.45258	1.83843	0.41515	0.117585	3.05436	0.458975	0.218074	1.19971	0.14445	0.734713	1.75727	1.18447	1.102	3.03757
61	240	241	545	male	white	42.8917	4	N1	Mx	G4	92.258	rn	400	23.45	0	0	0	0	0	1.49254	1.49254	NA	NA	0.743131	0.938267	1.26825	0.527908	0.375598	0.923713	0.762242	0.890854	0.064521	0.456803	0.609584	0.306128	0.882407	1.19717	0.089804	0.117585	0.709377	0.163193	0.218074	0.882228	0.14445	0.31894	1.05032	0.525904	0.397987	0.308744
62	242	243	NA	male	white	74.0028	3	Nx	Mx	G3	39.1593	pn	1500	36.19	1	60	1	1	1	NA	NA	NA	NA	0.212497	0.276412	0.057811	1.23111	2.06726	0.752058	0.980833	0.839877	0.978092	0.579236	0.660952	0.306128	1.0927	0.283667	0.016373	0.117585	0.552092	0.151634	0.701517	0.384034	0.14445	0.128245	0.330227	0.02222	0.202828	0.350082
63	244	245	NA	male	white	43.0194	3	N0	Mx	G4	92.1501	rn	300	24.07	0	0	0	0	0	NA	NA	NA	NA	1.12757	1.07905	1.33535	1.77916	2.36196	1.08431	1.36108	0.488153	0.494646	0.885702	1.14332	0.518339	0.244294	0.522033	0.016373	1.67655	0.708925	0.635818	0.218074	0.372516	0.14445	1.69954	0.205989	0.293271	0.821013	0.784578
64	246	247	NA	female	white	57.7639	3	N0	Mx	G3	50.1265	rn	600	29.13	1	20	0	0	1	NA	NA	NA	NA	0.357134	1.15911	0.937954	1.74034	2.747	0.821936	1.41477	1.45704	0.87533	0.33221	0.354773	1.0036	0.606014	0.886192	0.016373	3.43293	1.45173	0.320714	0.668767	1.47039	0.14445	2.71866	0.980791	0.064471	0.410683	0.551551
65	248	249	841	female	other	51.55	3	N0	Mx	G3	74.1627	rn	200	30.51	0	0	0	0	1	1.25547	1.22794	1.28261	NA	0.9813	1.28997	1.48061	2.19278	2.57865	1.15034	2.26057	1.22815	0.513537	0.527571	0.729484	0.306128	1	0.181294	0.016373	1.64525	0.501921	0.412986	2.32258	0.213871	0.14445	1.58167	0.399516	0.194075	0.785677	1.1713
66	250	251	361	male	white	62.55	2	N0	Mx	G3	71.734	pn	50	30.11	1	15	0	0	1	1.22727	1.22727	NA	NA	0.733056	0.489339	0.82792	0.988709	0.874026	0.396482	1.00006	0.899809	2.84046	0.622978	0.331066	0.306128	3.48272	2.10168	0.016373	0.513945	3.65358	0.319229	0.218074	2.6854	0.14445	0.912787	3.29945	0.201635	0.565692	0.48299
67	252	253	62.7	male	white	69.0056	3	N0	Mx	G3	56.0647	rn	300	25.47	1	5	0	0	0	1.15689	1.15689	NA	NA	0.626305	1.22046	1.00991	1.50577	1.11781	1.30016	0.833964	1.17063	0.72286	0.269121	0.459435	0.306128	0.244294	0.181294	0.016373	1.44562	0.796236	0.289185	1.18322	0.443848	0.14445	1.9105	0.490456	0.230201	0.769062	0.45855
68	254	255	NA	male	white	59.8667	3	Nx	Mx	G3	73.0904	pn	300	24.26	0	30	0	0	0	NA	NA	NA	NA	3.58153	1.6817	1.41897	1.61489	2.49907	1.86747	1.94713	1.10875	0.064521	0.526346	0.649195	0.306128	0.244294	0.181294	0.016373	1.68054	0.19472	0.724299	1.98152	0.213871	0.14445	1.45835	0.105779	0.227566	0.484759	0.669851
69	256	257	421.5	male	white	49.875	3	N0	Mx	G3	70.5386	rn	450	35.38	1	0	0	0	1	1	1.02525	0.976852	1.4058	0.682052	3.01166	1.22479	0.593797	0.795248	1.4178	0.779399	0.932126	4.66222	0.511469	0.532106	0.306128	2.94731	1.64046	0.016373	1.26726	3.59779	0.517209	0.394435	1.38571	0.14445	0.507015	1.59885	0.267598	0.410289	0.394363
70	258	259	40.15	male	white	44.925	3	Nx	Mx	G3	90.9709	pn	150	36	0	0	0	0	0	1.09672	1.05735	1.13586	NA	1.39709	0.276412	1.20265	2.08356	2.08352	2.0245	1.021	0.912062	0.646114	1.0406	0.484535	0.306128	0.244294	0.328292	0.016373	0.991745	0.621701	0.82879	0.218074	0.317817	0.14445	1.89482	0.565728	0.774713	0.574582	0.429581
71	260	261	NA	male	white	61.6167	3	N0	Mx	G3	81.0149	pn	200	39.97	1	0	0	0	0	NA	NA	NA	NA	1	1.51071	1.44867	1.91028	2.75532	0.529356	1.28473	0.621207	0.707802	0.491171	0.412689	0.306128	0.244294	0.395664	0.016373	1	0.374809	0.135019	0.819361	0.503119	0.14445	1.56653	0.430641	0.110099	0.472979	0.382653
72	262	263	NA	male	white	54.7111	3	Nx	Mx	G4	68.1839	pn	650	28.57	1	0	0	0	1	NA	NA	NA	NA	1.20565	0.805446	0.990034	0.650367	0.454763	0.450466	0.954692	0.534598	3.37307	0.353081	0.936219	0.306128	1.64752	1.24165	0.016373	0.344428	1.44709	0.250773	0.218074	1.36687	0.14445	0.238378	1.56941	0.161319	0.664113	0.26323
73	266	267	82.95	male	white	86.2333	3	N0	Mx	G2	42.5162	rn	200	19.36	0	40	0	1	0	1.27996	1.1753	1.38976	NA	0.728146	0.276412	1.08823	0.685363	0.781915	0.309171	0.776376	1.53609	2.01753	0.3678	0.475756	0.306128	1.08961	1.73652	0.117596	0.341842	0.963934	0.233433	0.367224	1.96513	0.14445	0.508875	2.07947	0.109889	0.33013	0.282555
74	268	269	68.85	male	white	65.4333	1	Nx	Mx	G3	63.3358	pn	400	27.73	1	15	1	0	0	1.14898	1.13228	1.16405	1.1573	0.939183	0.636592	0.551747	1.42948	1.55709	0.962304	2.11702	0.787156	3.66388	0.758191	1.22952	0.306128	1.03015	0.888927	0.016373	1.39549	1.61475	0.41361	0.679053	0.660722	0.14445	1.54954	1.02	0.137791	0.525218	0.583
75	270	271	119	female	black	57.9389	3	N0	Mx	G2	72.4238	rn	100	47.71	1	5	0	0	1	1.19888	1.1129	1.2924	NA	1.10333	1.81122	0.692478	1.05225	1.33833	1.70305	0.874778	1.07672	0.517564	0.593699	0.555668	0.306128	0.426958	0.181294	0.016373	1.00798	1.00607	0.388552	0.298125	0.213871	0.14445	2.45644	0.233768	0.202321	0.506749	0.741565
76	272	273	449	male	black	67.3806	3	N0	Mx	G4	72.4244	rn	400	23.85	1	25	1	0	0	1.13445	1.06989	1.20468	1.04444	0.676115	0.513088	0.740203	0.616217	0.964646	1.48206	1.02565	1.03918	1.8198	1.0228	1.70588	0.306128	0.244294	0.181294	0.016373	1.40747	1.87049	0.446815	0.426261	0.281633	0.14445	1.2198	0.612849	0.376265	0.600413	0.400932
77	274	275	NA	female	black	77.3917	3	N0	Mx	G3	63.2636	rn	100	33.09	1	0	0	0	1	NA	NA	NA	NA	0.692586	3.30956	1.2799	1.03841	0.882559	0.44926	0.49841	0.729645	2.87405	0.604463	0.452313	0.306128	1.28205	1.12392	0.016373	0.591879	4.0841	0.167168	0.218074	0.946951	0.14445	0.691619	1.83862	0.172931	0.484996	0.263061
78	276	277	175	female	white	71.3806	3	Nx	Mx	G2	56.9011	rn	150	28.44	1	30	0	0	1	1.03008	1.03008	NA	NA	0.731394	0.276412	1.01063	1.51798	1.47225	1.26048	1.21799	0.702299	0.209783	0.516671	0.392114	0.306128	0.244294	0.181294	0.016373	4.92535	0.52566	0.92401	0.942642	0.697693	0.14445	3.42757	0.148786	0.480327	0.605244	0.640014
79	278	279	42.55	male	white	50.425	3	N0	Mx	G3	63.7332	rn	450	47.22	1	10	0	0	0	1.20769	1.14888	1.26829	1.12839	0.918831	0.276412	0.968253	1.00651	1.29917	0.414462	1.00271	1.29309	1.85921	0.39791	0.59291	0.306128	1.0004	1.64828	0.016373	0.798714	1.08399	0.154616	0.916251	1.11243	0.14445	0.706776	1.27378	0.471475	0.50898	0.538
80	280	281	1105.5	male	black	63.3972	3	N0	Mx	G2	61.7867	rn	500	38.34	1	0	0	0	0	1.92537	5.84091	1.15625	1.46899	1.36943	1.83125	1.54018	1.04261	1.78469	0.567393	1.09878	0.761278	0.856502	0.669152	0.388832	0.306128	0.605336	0.181294	0.016373	1.01334	1.56903	0.551141	0.531469	0.438892	0.14445	1.96869	0.474459	0.145479	0.381275	0.544499
81	282	283	NA	male	white	49.8444	4	N2	Mx	G3	99.8799	rn	1100	25.18	1	30	0	0	0	NA	NA	NA	NA	1.75852	1.3899	1.01	2.44809	5.60854	1.76052	0.973307	0.328524	4.15336	1.20976	1.02466	0.306128	0.244294	1.36816	0.082026	0.117585	1.84856	0.41818	1.36013	1.20954	0.14445	0.439752	1.53968	0.28715	0.624476	0.7134
82	286	287	268	female	white	68.3194	3	Nx	Mx	G2	46.6169	rn	100	27.47	1	0	0	0	1	1.13235	1.13846	1.12676	1.12013	0.887841	1.59711	0.989762	1.80562	2.24643	1.43419	1.27201	1.23153	0.557816	0.598184	0.502135	0.306128	0.244294	0.181294	0.392961	0.742078	0.475084	0.334722	0.739281	0.213871	0.14445	0.837315	0.42507	0.153926	0.691299	0.792517
83	288	289	NA	male	white	64.4583	3	Nx	Mx	G3	45.0452	rn	200	34.56	1	40	0	0	0	NA	NA	NA	NA	0.964432	1.66042	1.08194	1.28299	2.56448	2.09164	1.36509	0.400045	1.18657	0.626456	0.854708	0.306128	0.244294	0.510579	0.040686	1.12012	1.81355	0.504591	1.11152	0.973398	0.14445	2.00279	0.729411	0.251758	0.889739	0.579324
84	290	291	NA	male	asian	51.0833	3	N0	Mx	G3	69.922	rn	100	24.91	1	0	0	0	1	NA	NA	NA	NA	1.67756	0.276412	1.37822	0.976015	1.20461	0.467811	1.26286	0.785312	1.48538	0.574018	0.978681	0.993123	1	0.732491	0.016373	6.17199	1.63175	0.658347	0.906503	0.213871	0.14445	5.24538	0.714229	0.335655	0.109535	0.966961
85	292	293	NA	female	asian	57.6139	3	N0	Mx	G2	55.7849	pn	200	29.46	1	0	0	0	0	NA	NA	NA	NA	1.85628	0.276412	1.26412	1.17263	1.5153	0.773326	1.01841	0.710879	0.377319	0.739598	0.93066	0.306128	0.699844	0.181294	0.016373	5.40412	0.9446	1.12239	1.70982	0.641411	0.14445	3.45398	0.345233	0.681797	0.96355	0.937742
86	294	295	NA	female	white	84.1417	3	N0	Mx	G2	52.0874	pn	20	24.06	0	0	0	0	1	NA	NA	NA	NA	0.966262	0.276412	1	1.86736	1.57845	2.64098	1.15277	1.12867	1.06359	0.415743	0.267543	0.306128	0.244294	0.511565	0.016373	1.94943	2.07247	0.350479	0.529481	0.610728	0.14445	2.46876	0.993101	0.3467	0.831946	0.720361
87	296	297	NA	male	white	57.1361	3	N0	Mx	G2	60.853	rn	300	24.73	0	0	0	0	0	NA	NA	NA	NA	1.40345	1	1.11792	0.702211	0.995818	0.790865	0.878746	0.72722	1.68999	0.686992	0.85549	0.306128	0.918369	0.504389	0.016373	1.16529	0.848307	0.363991	0.86495	0.948238	0.14445	1.57598	0.443866	0.190248	0.974203	0.543938
88	298	299	NA	female	white	55.6417	2	N0	Mx	G3	63.4836	rn	100	38.3	0	0	0	0	0	NA	NA	NA	NA	0.701578	0.276412	1.14702	0.639148	0.806115	0.473358	0.747592	0.781772	0.307347	0.380266	0.367534	0.49691	0.244294	0.281533	0.016373	0.117585	0.143059	0.242236	0.218074	0.658057	0.14445	0.128245	0.183717	0.073776	0.32872	0.166842
89	300	301	NA	female	white	63.0194	2	N0	Mx	G2	60.2962	rn	200	23.23	1	8	0	0	0	NA	NA	NA	NA	0.594112	0.916853	0.057811	1.01187	0.651698	0.214955	1.00307	1.59147	0.892765	0.602967	0.420994	0.306128	0.675331	0.6518	0.016373	0.117585	1.04862	0.319859	0.436794	0.974875	0.14445	0.251397	0.921025	0.142809	1.18528	0.270051
90	302	303	NA	female	white	61.7861	3	Nx	Mx	G3	60.7923	pn	700	36.63	0	0	0	0	0	NA	NA	NA	NA	1.36188	0.716562	1.50009	3.44095	4.05675	1.58534	1.91406	1.10503	1.59864	0.948426	1.40139	1.45543	0.244294	0.454985	0.078023	1.55492	1.89455	0.622308	0.359488	0.726444	0.14445	1.64504	0.980777	0.14369	1.35774	1.25472
91	304	305	NA	female	asian	55.125	3	N0	Mx	G3	105.523	rn	100	21.95	0	0	0	0	0	NA	NA	NA	NA	1.09668	0.775905	1.33263	0.912379	0.800609	0.991452	0.805154	0.474655	0.987227	0.321071	0.311939	0.306128	0.539046	1.30219	0.016373	1.40559	1.77355	0.421192	0.88331	0.679624	0.14445	1.1315	2.75298	0.22503	0.685498	0.465058
92	306	307	NA	male	white	56.1417	2	Nx	M1	G3	67.5483	rn	800	41.54	0	40	0	0	1	NA	NA	NA	NA	1.36769	0.276412	0.492866	0.273649	0.168089	0.286907	0.752338	0.936162	1.24166	0.1797	0.213499	0.306128	0.938102	0.829609	0.016373	0.359664	0.830766	0.207492	0.218074	1.84597	0.14445	0.302043	1.08288	0.074735	0.127409	0.189568
93	308	309	359.5	male	white	56.6056	3	Nx	Mx	G4	99.9791	rn	50	39.58	0	25	0	1	0	2.59031	1.30837	NA	1.13946	0.548405	0.276412	1.56869	0.748381	0.637083	0.168363	0.734899	0.958138	3.25785	0.330805	0.551421	0.306128	1.87244	1.04562	0.016373	0.467445	0.907438	0.150157	0.538772	2.13484	0.14445	0.482382	1.67658	0.214251	0.109535	0.177542
94	310	311	NA	male	white	48.9806	3	N1	M1	G4	58.8885	rn	500	32.85	0	0	1	0	0	NA	NA	NA	NA	0.970507	0.276412	0.983964	1.19672	2.02503	0.423616	0.8716	0.862893	0.988724	0.740762	0.773835	0.306128	0.851168	0.648359	0.213854	0.881209	0.871467	0.775182	0.218074	1.65752	0.14445	1.42567	1.58697	1.06448	0.76956	0.899065
95	312	313	NA	female	white	60.4222	3	Nx	Mx	G3_G4	61.4003	rn	1500	39.76	1	22	1	0	0	NA	NA	NA	NA	1.08727	0.276412	0.057811	1.644	2.00327	1.00294	1.42835	1.11379	2.86304	0.789517	0.70788	0.306128	1.17925	0.825119	0.016373	6.36542	6.1516	1.07599	2.66035	1.16671	0.14445	10.9211	2.45343	0.455632	0.718099	0.758882
96	316	317	NA	male	white	57.4083	3	Nx	Mx	G3	74.3418	pn	300	27.46	1	40	0	0	1	NA	NA	NA	NA	0.661383	0.276412	1.0404	1.47749	1.78915	5.37858	1.45869	1.24582	0.613835	0.986818	1.74401	0.306128	0.300096	0.357012	0.016373	1.52976	0.663724	0.980748	0.633273	0.491624	0.14445	0.956906	0.280592	0.673885	0.867155	0.486854
97	318	319	NA	male	white	39.2167	2	N0	Mx	G2	75.8937	rn	250	28.27	0	15	0	0	0	NA	NA	NA	NA	0.897325	0.276412	2.10645	0.466083	0.227535	0.102858	0.712432	1.57366	1.88122	0.419801	0.415118	0.306128	2.89881	1.09197	0.016373	0.532541	0.84167	0.128071	0.218074	0.494588	0.14445	0.132933	0.895572	0.075304	0.29445	0.236144
98	320	321	NA	male	white	74.3	3	Nx	Mx	G4	66.167	pn	400	24.91	0	50	0	0	0	NA	NA	NA	NA	1.14791	0.276412	1.45955	2.49998	3.84356	0.530555	1.14906	1.38135	0.48681	0.577149	0.679612	0.306128	0.244294	0.181294	0.016373	0.855075	0.488336	0.589896	0.218074	0.857816	0.14445	1.50065	0.504682	0.31028	0.858196	1.15875
99	324	325	NA	male	white	67.175	3	Nx	Mx	G2	33.7164	pn	250	37.66	1	10	1	0	0	NA	NA	NA	NA	0.748343	0.716985	0.437281	1.13371	1.53961	1.34431	1.3865	0.752897	2.25987	0.47626	0.384221	0.306128	1.20106	2.02431	0.016373	1.14826	2.6341	0.242775	0.218074	1.91019	0.14445	1.06273	2.2923	0.108536	0.336459	0.23944
100	326	327	668	male	white	55.7528	3	N0	Mx	G3	75.2172	rn	1400	37.92	0	20	1	0	0	2.80741	2.80741	NA	NA	1.38876	1.8409	0.280441	0.819116	1.39639	1.26716	1.00425	0.836066	2.17312	1.12412	0.908618	1.29817	0.893629	0.181294	0.479883	3.12925	1.18806	0.514414	0.576012	0.379011	0.14445	3.20527	0.944423	0.302587	0.629076	0.978556
101	328	329	NA	female	white	64.6056	3	N0	Mx	G4	59.6292	rn	300	21.64	1	0	0	0	0	NA	NA	NA	NA	0.821411	0.790157	0.941293	1.44352	1.98111	2.77735	1.45392	0.904713	0.392642	0.781976	0.629349	0.306128	0.244294	0.181294	0.016373	1.95206	0.929839	1.08128	0.218074	0.505555	0.14445	2.03761	0.185832	0.444058	0.751965	0.887705
102	330	331	NA	female	white	65.6917	2	N0	Mx	G2	59.1772	pn	100	29.74	1	0	1	0	0	NA	NA	NA	NA	1.18043	0.276412	0.536785	0.824116	0.924244	0.951535	0.822897	0.28316	2.67777	0.49499	0.531422	1.00688	0.788243	0.709172	0.016373	2.69983	3.6096	0.680284	0.51008	1	0.14445	2.74868	1.57545	0.254264	0.300263	0.572381
103	332	333	NA	female	white	61.6306	3	Nx	Mx	G2	69.1318	pn	100	29.52	0	0	0	0	1	NA	NA	NA	NA	1.94991	0.276412	0.84165	1.51853	1.80173	0.872386	1.4141	0.945954	0.843125	0.840086	0.862319	0.306128	0.501137	0.583253	0.860373	1.70887	0.40493	1.22708	1.44	0.213871	0.14445	2.05157	0.611105	2.69673	0.470521	0.659573
104	334	335	NA	male	white	74.7639	2	0	Mx	G2	59.3512	rn	400	50.2	1	0	0	0	0	NA	NA	NA	NA	0.212497	0.993382	1.12741	1.34393	1.38312	0.857314	1.22736	1.24356	0.696223	0.530973	0.311984	0.306128	0.552529	0.361738	0.016373	2.06474	1.07697	0.429032	1.43845	0.314755	0.14445	2.12987	0.4581	0.22586	0.481868	0.445997
105	336	337	162	male	white	73.9028	3	Nx	Mx	G3	49.5488	rn	400	36.96	1	20	0	1	0	1.30435	1.30435	NA	NA	0.875975	1.67955	0.579306	2.21034	2.26508	1.66427	1.48823	0.327643	0.967456	0.461188	0.797388	0.306128	0.244294	0.432068	0.033799	0.962828	0.966379	0.431809	0.596588	0.44578	0.14445	1.35662	0.571959	0.237764	0.819977	0.689087
106	338	339	337.5	male	white	54.4667	3	N0	Mx	G2	96.7154	rn	300	31.35	1	35	0	0	0	1.35104	1.27925	1.42366	NA	2.03443	0.708712	1.29279	1.48585	1.7666	1.15823	0.888086	0.979951	2.43285	1.00999	0.584679	0.899334	0.576776	0.521595	0.016373	0.277244	1.17383	0.269013	0.329936	0.837007	0.14445	0.618435	0.933999	0.139869	0.59084	0.364051
107	340	341	NA	male	white	74.5778	3	Nx	Mx	G2	66.0122	pn	1100	27.62	0	0	0	0	0	NA	NA	NA	NA	1.6645	0.276412	0.228995	1.5692	1.34464	0.600719	1.17787	0.534894	0.217216	0.64101	0.706141	1.35157	0.244294	0.181294	0.09033	1.87682	0.194117	0.433366	0.906116	0.213871	0.14445	2.70102	0.167213	0.20087	0.581416	0.602013
108	342	343	NA	male	white	64.1556	4	N0	M1	G3	58.0009	rn	4300	28.48	1	0	1	0	1	NA	NA	NA	NA	1.06978	1.25409	0.918163	2.00129	3.9489	0.294235	1.13161	0.337716	0.985843	0.583262	0.477771	0.891072	0.244294	0.181294	0.016373	0.664884	0.568557	0.361724	0.218074	0.968016	0.14445	0.449567	0.342384	0.155297	0.454715	0.544044
109	344	345	NA	male	white	81.2111	1	N0	Mx	G2	28.8586	pn	300	24.39	0	35	0	0	0	NA	NA	NA	NA	0.660669	0.276412	0.753576	2.14935	2.54176	0.810555	1.98724	1.34684	1.08497	0.928878	0.905246	1.00446	0.244294	0.367956	0.49449	6.96661	1.93062	1.68404	0.218074	0.213871	0.14445	8.09387	0.946231	0.412448	1.24321	1.13593
110	346	347	1047.5	male	white	47.2806	3	N0	Mx	G3	71.7884	rn	1600	24.51	0	25	0	0	0	1.05128	1.26106	0.903125	1.03136	1.58513	0.565343	1.07516	1.03112	1.42823	0.402242	1.19534	0.25322	5.65602	0.918606	0.453287	0.306128	1.72765	1.44124	0.016373	0.504415	4.31065	0.285399	0.218074	2.85977	0.14445	0.410905	2.1611	0.303003	0.53765	0.276811
111	348	349	116	male	white	61.0806	3	N0	Mx	G3	72.4938	rn	900	29.4	1	0	1	1	1	1.53906	1.4403	1.64754	1.11929	1.5817	1	0.964359	0.841186	1.49769	1.19094	0.719889	1.41239	7.05506	1.25481	1.35648	0.306128	1.1629	1.1539	0.016373	0.117585	3.39192	0.824852	0.478862	3.09689	0.14445	0.853698	2.31334	0.872917	0.616572	0.353853
112	350	351	242	male	white	69.8778	3	N0	Mx	G3	55.7375	rn	150	25.91	1	1.5	0	0	0	0.764543	0.701571	0.835294	1.32609	0.372058	0.276412	0.742315	1.13888	0.576696	0.414987	0.870081	0.25322	1.86281	0.56277	0.412591	0.511269	1.54013	1.60598	0.125793	0.318708	3.67885	0.775323	0.218074	6.8251	0.14445	0.636726	3.85116	0.614172	1.1346	0.371509
113	352	353	NA	male	white	79.8056	3	Nx	Mx	G3	71.476	rn	250	32.52	0	10	0	0	0	NA	NA	NA	NA	3.50876	0.276412	1.49931	1.41085	1.5107	1.85068	1.11913	0.277811	4.75509	0.985671	0.840547	0.306128	2.1094	2.00844	0.211071	0.117585	3.09345	0.413493	0.553516	2.18378	0.14445	1.39092	2.20854	0.273962	0.685229	0.421917
114	354	355	NA	female	white	57.7417	3	Nx	Mx	G2	71.0187	pn	400	48.9	1	0	1	0	0	NA	NA	NA	NA	4.65429	0.890862	0.999033	0.483897	0.55441	0.465197	0.646377	0.375427	2.39465	0.386534	0.385705	0.306128	0.244294	0.181294	0.016373	0.73787	3.37814	0.362906	0.218074	0.476168	0.14445	1.1627	1.21671	0.149228	0.501595	0.742296
115	356	357	374	male	white	72.8222	3	Nx	Mx	G4	49.9273	pn	450	30.43	1	0	0	0	0	1.33475	1.57752	1.03791	0.699681	2.27768	0.276412	0.833955	1.53274	2.36376	1.51054	1.2533	1.19312	1.01546	1.02063	1.02685	0.306128	0.764736	0.390987	0.016373	0.117585	0.555602	0.453948	0.332263	0.87729	0.14445	0.605562	0.62045	0.178802	0.669595	1.30624
116	358	359	290.5	male	white	56.5167	3	N0	Mx	G3	74.7782	rn	3400	29.6	0	0	0	0	0	1.53717	1.39076	1.73184	1.04368	1.5137	1.63445	1.711	3.61423	4.27508	1.03063	1.56796	1.68301	1.45686	1.37671	0.679784	0.306128	0.704961	0.181294	0.099916	1.92902	1.10438	0.865017	0.218074	1.46731	0.14445	4.6249	1.13421	1.0769	0.794125	3.12891
117	360	361	NA	male	white	70.2028	3	Nx	Mx	G3	46.7728	rn	100	29.03	1	4	0	0	0	NA	NA	NA	NA	1.87895	1.61824	0.971031	1.52202	2.63319	1.03183	1.33093	0.25322	2.18185	1.40195	1.03415	0.306128	0.742487	0.714141	0.016373	2.3795	3.21091	1.18914	0.645206	0.213871	0.14445	4.14252	1.3642	0.197741	0.646414	1.22656
118	362	363	64.7	female	black	75.8667	3	Nx	Mx	G2	83.7326	pn	300	36.2	1	2.5	0	0	0	1.01533	0.993346	1.03764	NA	0.980153	1.21641	0.772549	1.40788	1.75566	1.15035	1.32018	0.735971	0.647562	0.462542	0.46591	0.514762	0.62159	0.181294	0.762969	1.72972	0.409442	0.164413	1.51631	0.213871	0.14445	1.84295	0.645821	0.13711	0.550384	0.329016
119	364	365	637.5	male	white	54.1472	3	N1	Mx	G2	52.2754	rn	1000	27.46	1	0	0	0	0	0.750436	0.873469	0.658537	1.01395	0.766156	0.708685	1.61668	1.03802	0.889789	0.740486	0.819364	2.03802	0.938972	0.323787	0.221433	0.306128	0.685723	3.34111	0.122818	0.117585	0.774327	0.319568	0.218074	2.23968	0.14445	0.291124	1.42215	0.476414	0.593076	0.301329
120	366	367	NA	male	asian	66.9194	3	N0	Mx	G4	69.624	rn	200	43.1	1	0.33	0	0	0	NA	NA	NA	NA	1.37946	0.276412	1.3492	1.29474	1.66737	0.718317	1.30165	1.02198	0.966553	0.38733	0.816	0.306128	0.244294	0.181294	0.016373	0.996991	0.605696	0.337607	0.645991	0.589852	0.14445	0.959749	0.345488	0.235644	0.247038	0.339677
121	370	371	194	male	white	47.8806	2	Nx	Mx	G2	89.126	pn	500	21.33	0	0	0	0	0	1.00855	1.00855	NA	NA	1.02949	5.5557	1.079	1.35369	3.08411	1.65467	2.12865	1.28439	1.50968	0.995707	2.04783	0.306128	0.684174	0.657163	0.016373	0.944036	1.0967	0.491862	0.218074	0.649245	0.14445	0.956396	0.768115	0.196975	0.66308	1.17523
122	372	373	163	male	white	78.8806	3	N0	Mx	G2	57.673	pn	150	27.08	1	0	0	0	1	1.65836	1.32335	2.14912	1.06009	1.10717	0.276412	1.7108	0.588247	1.05622	1.60804	0.688625	0.553926	0.996401	0.90486	0.482755	1.36765	0.893596	0.181294	0.016373	3.33598	1.239	0.708507	0.677731	1.05917	0.14445	6.39305	0.512219	0.291547	0.456029	0.412207
123	374	375	38.45	male	white	40.6	3	Nx	Mx	G3	93.7278	pn	150	26.45	0	0	0	0	1	1.06397	1.01152	1.11685	NA	0.897795	0.276412	1.74256	2.07068	2.44306	1.51219	1.60547	0.925729	0.980663	0.539015	1.13183	0.306128	0.244294	1.14326	0.016373	1.9772	1.17061	0.318481	0.629277	1.09823	0.14445	1.97717	0.786399	0.311657	0.771032	0.658089
124	376	377	215.5	male	white	77.3944	3	Nx	Mx	G3	58.2839	pn	500	27.7	1	0	1	0	1	0.988506	0.988372	0.988636	NA	1.27292	1.0793	1.7157	1.61089	2.48732	0.615869	1.44998	0.25322	0.696225	0.593112	0.66872	0.306128	0.244294	0.267061	0.083407	1.36173	0.852764	0.358328	0.99994	0.400721	0.14445	1.42218	0.311336	0.109189	0.59554	0.348053
125	378	379	307	male	black	53.3778	3	N0	Mx	G3	88.6175	rn	300	30.8	0	0	0	0	1	0.967078	0.967078	NA	NA	0.913969	1.86196	0.687678	2.05534	2.20458	6.63779	1.01517	1.05474	1.22556	0.632102	0.603326	0.306128	0.876449	0.922392	0.199645	0.61485	0.987005	0.337116	0.642476	0.986915	0.14445	0.862987	0.928375	0.522129	0.817576	0.812887
126	380	381	NA	female	white	68.2278	2	N0	Mx	G3	NA	NA	NA	NA	NA	NA	NA	NA	NA	NA	NA	NA	NA	1.52524	0.870157	0.874589	1.85958	3.10141	0.851447	1.80914	1.32313	0.607907	0.682949	0.786886	0.306128	0.244294	0.181294	0.016373	1.61146	0.751226	0.516876	1.41198	0.901006	0.14445	3.26172	0.197169	0.142012	0.478586	1.145
127	382	383	NA	male	white	52.9194	3	N1	Mx	G4	108.375	pn	1000	23.77	0	30	0	0	0	NA	NA	NA	NA	1	2.3215	1.11255	1.31763	1.40784	1.11302	1.45274	0.889592	6.6662	1.90368	1.08356	0.306128	0.992853	1.63732	0.812644	0.680266	3.13893	1.60741	0.218074	2.81023	0.15457	1.5376	7.95375	1.92442	0.880589	1.85076
128	384	385	NA	male	white	59.8861	3	N0	Mx	G3	65.7921	rn	900	26.59	0	0	0	0	1	NA	NA	NA	NA	0.212497	0.563873	0.057811	0.43638	0.326843	0.340282	0.852525	0.622311	0.369303	0.288153	0.148733	0.306128	0.244294	0.528735	0.016373	0.117585	0.239327	0.110894	0.218074	0.213871	0.14445	0.271571	0.266348	0.074212	0.189543	0.109017
129	386	387	198.5	male	white	67.0306	3	N0	Mx	G2	44.2093	rn	400	33.6	1	35	0	0	1	1.42391	1.30603	1.54386	1.10382	0.711585	0.746059	0.28552	1.35747	1.45692	0.615807	1.62987	1.00107	0.440045	0.340695	0.33114	0.306128	0.583266	0.181294	0.050454	2.09857	0.492546	0.321471	1.20047	0.213871	0.14445	2.61963	0.254441	0.29182	0.306575	0.363896
130	388	389	240.5	male	white	63.0139	3	N0	Mx	G3	53.4354	rn	300	35.99	1	0	0	1	1	0.844794	0.594521	1.47917	1.17907	0.566866	1	0.198656	1.90783	2.79564	2.24587	2.03432	0.924205	0.606747	0.95724	0.849127	0.306128	0.244294	0.181294	0.016373	1.43278	0.952628	0.531327	0.54789	0.243006	0.14445	1.00292	0.336556	0.282798	0.499461	0.833138
131	390	391	NA	male	white	81.9778	3	N0	Mx	G4	70.3551	pn	100	31.99	0	20	0	0	1	NA	NA	NA	NA	0.346429	0.276412	0.368517	0.939195	1.51575	0.301586	1.00794	0.916596	0.779022	0.658582	0.682572	0.306128	0.326141	0.407766	0.016373	1.38265	0.285785	0.402111	0.466518	0.350332	0.14445	0.128245	0.388323	0.2323	0.397243	0.699024
132	392	393	NA	female	white	70.5083	3	N0	Mx	G3	92.7298	pn	300	26.4	0	50	1	0	1	NA	NA	NA	NA	0.604354	12.3006	0.465387	1.33182	2.04017	0.25174	1.00981	0.674112	0.626109	0.446523	0.518578	0.306128	0.244294	0.181294	0.207865	0.117585	0.273029	0.293779	0.530046	0.503174	0.14445	0.422003	0.402058	0.742539	0.663668	1.26471
133	394	395	383.5	male	white	57.0972	3	N0	M1	G3	83.6168	rn	300	37.24	1	4	0	1	1	1.15473	1.109	1.1982	1.288	0.212497	0.276412	0.734163	0.374645	0.284694	0.24684	0.662485	0.874977	0.384556	0.241091	0.211383	0.306128	0.625007	0.181294	0.016373	0.117585	0.178724	0.121862	0.218074	0.213871	0.14445	0.128245	0.161076	0.033598	0.168103	0.050196
134	398	399	57.7	male	white	73.3417	3	N0	Mx	G3	54.4157	rn	500	27.31	1	0	0	1	0	0.885482	0.866496	0.903541	1.25088	1.15911	0.276412	0.74639	0.761441	0.30256	0.750724	0.96256	1.065	0.914028	0.524654	0.417669	1.00821	0.244294	0.814786	0.081009	0.117585	0.783263	0.142474	1.59531	0.645911	0.14445	0.567997	1.26437	0.403177	0.566528	0.393033
135	400	401	29.6	male	white	41.0222	3	N0	Mx	G3	83.3312	pn	500	24.91	0	0	1	0	0	1.0024	1.0024	NA	NA	1.73982	0.276412	0.092593	0.749896	0.793121	0.446327	0.897977	0.577507	0.42149	1.1704	1.53561	0.306128	0.244294	0.181294	0.9478	0.389745	0.400634	1.19504	2.39237	0.865493	0.14445	0.326255	0.527817	2.6227	1.06893	0.434252
136	402	403	NA	male	white	82.8861	3	Nx	Mx	G3	62.3318	pn	550	26.06	1	0	0	0	1	NA	NA	NA	NA	1.00255	1.01377	0.724032	1.44211	1.69866	1.00855	1.69479	0.730045	1.09284	1.07112	1.02821	0.306128	0.802183	0.766605	0.359384	2.77249	0.912691	0.9589	1.20541	0.355819	0.14445	1.97551	0.979997	0.407384	0.871573	1.40593
137	404	405	NA	male	white	64.2806	3	N0	Mx	G4	63.8196	rn	3180	27.96	1	0	0	0	1	NA	NA	NA	NA	0.684259	1.3111	0.955478	2.29444	3.13602	0.947525	2.28258	0.885392	1.06103	0.920817	1.39779	0.754892	0.244294	0.181294	0.162025	1.09674	1.10136	0.584659	0.218074	0.502545	0.14445	0.929835	0.254284	0.39071	0.109535	1.02447
138	406	407	NA	male	white	62.9861	3	N0	Mx	G2	80.2597	pn	300	36.49	1	20	0	1	1	NA	NA	NA	NA	0.727335	1.32606	0.474317	2.6817	2.56058	1.84366	1.554	1.49044	0.382945	0.712788	1.18227	0.306128	0.244294	0.181294	0.016373	0.561752	0.52125	1.1375	0.218074	0.213871	0.14445	0.712528	0.160784	0.501458	0.109535	1.17026
[truncated: 2,605 more columns]

## Sheet: Metabolites
comp_id	biochemical_name	super_pathway	sub_pathway_figure_name	sub_pathway_orig	pathway_sortorder	pathway	ri	mass	cas	pub_chem	kegg	hmdb
3155	3-ureidopropionate	Amino acid	Ala and asp'	Alanine and aspartate metabolism	29	LC/MS Pos	1062	133.1	462-88-4;	111	C02642	HMDB00026
1126	alanine	Amino acid	Ala and asp'	Alanine and aspartate metabolism	32	GC/MS	1147.6	115.9	56-41-7;	59507311724	C00041	HMDB00161
11398	asparagine	Amino acid	Ala and asp'	Alanine and aspartate metabolism	25	GC/MS	1651.2	231	70-47-3;	62676992089	C00152	HMDB00168
15996	aspartate	Amino acid	Ala and asp'	Alanine and aspartate metabolism	24	GC/MS	1529.7	232	56-84-8;	5960	C00049	HMDB00191
55	beta-alanine	Amino acid	Ala and asp'	Alanine and aspartate metabolism	28	GC/MS	1451.8	174	56-41-7;107-95-9;	2394755801	C00099	HMDB00056
1585	N-acetylalanine	Amino acid	Ala and asp'	Alanine and aspartate metabolism	33	LC/MS Neg	882	130.1	97-69-8;	88064	C02847	HMDB00766
33942	N-acetylasparagine	Amino acid	Ala and asp'	Alanine and aspartate metabolism	27	LC/MS Pos	974	175.1	4033-40-3;	99715	NA	HMDB06028
22185	N-acetylaspartate (NAA)	Amino acid	Ala and asp'	Alanine and aspartate metabolism	35	LC/MS Pos	1222	176.1	997-55-7;997-55-7;	65065	C01042	HMDB00812
33477	erythronate*	Carbohydrate	Aminosugars'	Aminosugars metabolism	515	GC/MS	1546.9	292.1	88759-55-1;	2781043	NA	HMDB00613
15821	fucose	Carbohydrate	Aminosugars'	Aminosugars metabolism	523	GC/MS	1682.2	204	2438-80-4;	3034656	NA	HMDB00174
15095	N-acetylglucosamine	Carbohydrate	Aminosugars'	Aminosugars metabolism	511	GC/MS	1903.3	245	7512-17-6;	24139	C00140	HMDB00215
15107	N-acetylglucosamine 6-phosphate	Carbohydrate	Aminosugars'	Aminosugars metabolism	513	LC/MS Neg	628	300.1	102029-88-9;	10040501	C00357	HMDB02817
32377	N-acetylneuraminate	Carbohydrate	Aminosugars'	Aminosugars metabolism	517	LC/MS Neg	695	308.1	131-48-6;	NA	C00270	HMDB00230
37516	arabonate	Cofactors and vitamins	Ascorbate and aldarate'	Ascorbate and aldarate metabolism	1303	GC/MS	1736	292.1	7643-75-7;	122045	NA	HMDB00539
1640	ascorbate (Vitamin C)	Cofactors and vitamins	Ascorbate and aldarate'	Ascorbate and aldarate metabolism	1298	GC/MS	1850.1	332.1	134-03-2;	NA	C00072	HMDB00044
1476	glucarate (saccharate)	Cofactors and vitamins	Ascorbate and aldarate'	Ascorbate and aldarate metabolism	1301	GC/MS	1885.8	333.1	5793-88-4;	33037	C00818	HMDB00663
33454	gulono-1_4-lactone	Cofactors and vitamins	Ascorbate and aldarate'	Ascorbate and aldarate metabolism	1297	GC/MS	1862	333.1	1128-23-0;	608	C01040	HMDB03466
27738	threonate	Cofactors and vitamins	Ascorbate and aldarate'	Ascorbate and aldarate metabolism	1300	GC/MS	1560.7	292.1	70753-61-6;	151152	C01620	HMDB00943
18281	2-hydroxyhippurate (salicylurate)	Xenobiotics	Benzoate'	Benzoate metabolism	1398	LC/MS Neg	2252	194.1	487-54-7;	10253	C07588	HMDB00840
39600	3-hydroxyhippurate	Xenobiotics	Benzoate'	Benzoate metabolism	1399	LC/MS Neg	1670	194.1	NA	450268	NA	HMDB06116
35527	4-hydroxyhippurate	Xenobiotics	Benzoate'	Benzoate metabolism	1400	LC/MS Neg	1439	194	2482-25-9;	151012	NA	NA
15778	benzoate	Xenobiotics	Benzoate'	Benzoate metabolism	1408	GC/MS	1291.5	179	65-85-0;	243	C00180	HMDB01870
35320	catechol sulfate	Xenobiotics	Benzoate'	Benzoate metabolism	1407	LC/MS Neg	1928	188.9	NA	3083879	C00090	NA
15753	hippurate	Xenobiotics	Benzoate'	Benzoate metabolism	1395	LC/MS Neg	2136	178.1	495-69-2;	464	C01586	HMDB00714
22842	cholate	Lipid	Bile acid'	Bile acid metabolism	916	LC/MS Neg	5148	407.4	81-25-4;	NA	C00695	HMDB00619
32599	glycocholenate sulfate*	Lipid	Bile acid'	Bile acid metabolism	948	LC/MS Neg	4763	254.8	NA	NA	NA	NA
32620	glycolithocholate sulfate*	Lipid	Bile acid'	Bile acid metabolism	932	LC/MS Neg	5015	512.3	NA	72222	C11301	HMDB02639
1577	2-aminobutyrate	Amino acid	Butanoate'	Butanoate metabolism	278	GC/MS	1215.7	130	1492-24-6;	4400000000000	C02261	HMDB00650
32654	3-dehydrocarnitine*	Lipid	Carnitine'	Carnitine metabolism	900	LC/MS Pos	1020	160.2	10457-99-5;	6991982	NA	NA
32198	acetylcarnitine	Lipid	Carnitine'	Carnitine metabolism	901	LC/MS Pos	1203	204.2	5080-50-2;	7045767	C02571	HMDB00201
15500	carnitine	Lipid	Carnitine'	Carnitine metabolism	899	LC/MS Pos	702	162.2	461-05-2;	10917	NA	NA
36747	deoxycarnitine	Lipid	Carnitine'	Carnitine metabolism	898	LC/MS Pos	759	146.1	6249-56-5;	725	C01181	HMDB01161
32328	hexanoylcarnitine	Lipid	Carnitine'	Carnitine metabolism	902	LC/MS Pos	3174	260.2	6920-35-0;	6426853	C01585	HMDB00705
34534	laurylcarnitine	Lipid	Carnitine'	Carnitine metabolism	909	LC/MS Pos	5066	344.3	NA	10427569	NA	HMDB02250
33952	myristoylcarnitine	Lipid	Carnitine'	Carnitine metabolism	910	LC/MS Pos	5113	372.4	18822-89-4;	6426854	NA	NA
33936	octanoylcarnitine	Lipid	Carnitine'	Carnitine metabolism	904	LC/MS Pos	4100	288.3	3671-77-0;	123701	NA	NA
35160	oleoylcarnitine	Lipid	Carnitine'	Carnitine metabolism	914	LC/MS Pos	5202	426.4	NA	NA	NA	HMDB05065
22189	palmitoylcarnitine	Lipid	Carnitine'	Carnitine metabolism	912	LC/MS Pos	5179	400.4	6865-14-1;	461	NA	NA
34409	stearoylcarnitine	Lipid	Carnitine'	Carnitine metabolism	913	LC/MS Pos	5300	428.4	18822-91-8;	NA	NA	HMDB00848
1554	2-ethylhexanoate	Xenobiotics	Chemical	Chemical	1471	GC/MS	1210.5	201.2	149-57-5;	8697	NA	NA
22030	2-hydroxyisobutyrate	Xenobiotics	Chemical	Chemical	1434.1	GC/MS	1107.5	130.9	594-61-6;	11671	NA	HMDB00729
27728	glycerol 2-phosphate	Xenobiotics	Chemical	Chemical	1436	GC/MS	1691.8	243	819-83-0;	2526	C02979	HMDB02520
15737	glycolate (hydroxyacetate)	Xenobiotics	Chemical	Chemical	1430	GC/MS	1119	177	79-14-1;	3698251757	C00160	HMDB00115
20714	methyl-alpha-glucopyranoside	Xenobiotics	Chemical	Chemical	1457	LC/MS Pos	1087	212.1	97-30-3;	64947	C02603	NA
36817	phenol red	Xenobiotics	Chemical	Chemical	1488	LC/MS Neg	3650	353.1	143-74-8;	4766	C12600	NA
27743	triethyleneglycol	Xenobiotics	Chemical	Chemical	1439	LC/MS Pos	1824	168.1	112-27-6;	NA	NA	NA
27718	creatine	Amino acid	Creatine'	Creatine metabolism	274	LC/MS Pos	758	132.1	57-00-1;	586	C00300	HMDB00064
513	creatinine	Amino acid	Creatine'	Creatine metabolism	275	LC/MS Pos	730	114.1	60-27-5;	588	C00791	HMDB00562
21044	2-hydroxybutyrate (AHB)	Amino acid	Cys and met'	Cysteine and methionine metabolism	241	GC/MS	1169.4	130.9	3347-90-8;	440864	C05984	HMDB00008
31453	cysteine	Amino acid	Cys and met'	Cysteine and methionine metabolism	224	GC/MS	1560.1	218	52-90-4;56-89-3;	58626419722	C00097	HMDB00574
39512	cystine	Amino acid	Cys and met'	Cysteine and methionine metabolism	228	GC/MS	2015.3	145.9	56-89-3;	595	C00491	HMDB00192
40266	homocysteine	Amino acid	Cys and met'	Cysteine and methionine metabolism	243	GC/MS	1648.2	234	454-29-5;	778	C00155	HMDB00742
590	hypotaurine	Amino acid	Cys and met'	Cysteine and methionine metabolism	232	GC/MS	1598.5	188	300-84-5;	107812	C00519	HMDB00965
1302	methionine	Amino acid	Cys and met'	Cysteine and methionine metabolism	237	LC/MS Pos	1252	150.1	63-68-3;	69920876137	C00073	HMDB00696
1589	N-acetylmethionine	Amino acid	Cys and met'	Cysteine and methionine metabolism	239	LC/MS Pos	2588	192.1	65-82-7;	448580	C02712	HMDB11745
15948	S-adenosylhomocysteine (SAH)	Amino acid	Cys and met'	Cysteine and methionine metabolism	236	LC/MS Neg	1821	383.1	979-92-0;	NA	C00021	HMDB00939
15915	S-adenosylmethionine (SAM)	Amino acid	Cys and met'	Cysteine and methionine metabolism	235	LC/MS Pos	676	399.1	24346-00-7;	NA	NA	NA
40262	S-methylcysteine	Amino acid	Cys and met'	Cysteine and methionine metabolism	227	GC/MS	1447.8	162.1	1187-84-4;	706000000000	NA	HMDB02108
2125	taurine	Amino acid	Cys and met'	Cysteine and methionine metabolism	233	GC/MS	1616.4	254.1	107-35-7;	11234068592	C00245	HMDB00251
15129	alanylalanine	Peptide	Dipeptide	Dipeptide	322	LC/MS Pos	757	161.1	1948-31-8;	54600000000000	C00993	HMDB03459
37064	alanylglutamate	Peptide	Dipeptide	Dipeptide	332	LC/MS Pos	766	219	NA	656476	NA	NA
37075	alanylglycine	Peptide	Dipeptide	Dipeptide	333	GC/MS	1412	272.1	NA	524000000000	NA	HMDB06899
37118	alanylisoleucine	Peptide	Dipeptide	Dipeptide	334	LC/MS Pos	2011	203.1	NA	4170000000000	NA	NA
37093	alanylleucine	Peptide	Dipeptide	Dipeptide	328	LC/MS Pos	2150	203	NA	259583	NA	NA
37065	alanylmethionine	Peptide	Dipeptide	Dipeptide	326	LC/MS Pos	1596	221	NA	985000000000	NA	NA
38679	alanylphenylalanine	Peptide	Dipeptide	Dipeptide	336	LC/MS Pos	2422	237.2	3061-90-3;	2080	NA	NA
37085	alanylthreonine	Peptide	Dipeptide	Dipeptide	323	LC/MS Pos	708	191	NA	426318	NA	NA
42073	alanyltryptophan	Peptide	Dipeptide	Dipeptide	335.1	LC/MS Pos	2630	276.2	16305-75-2;	155000000000	NA	NA
37098	alanyltyrosine	Peptide	Dipeptide	Dipeptide	339	LC/MS Pos	1713	253	NA	5720000000000	NA	NA
37084	alanylvaline	Peptide	Dipeptide	Dipeptide	324	LC/MS Pos	1513	189	NA	137276	NA	NA
22166	alpha-glutamylglutamate	Peptide	Dipeptide	Dipeptide	343	LC/MS Pos	857	277.1	3929-61-1;	439500	C01425	NA
40664	alpha-glutamyltryptophan	Peptide	Dipeptide	Dipeptide	440	LC/MS Pos	2660	334.1	38101-59-6;	333386	NA	NA
40033	alpha-glutamyltyrosine	Peptide	Dipeptide	Dipeptide	446	LC/MS Pos	1810	311.1	NA	351830	NA	NA
39995	arginylleucine	Peptide	Dipeptide	Dipeptide	389	LC/MS Pos	1620	288.3	1188-24-5;	333445	NA	NA
41458	arginylmethionine	Peptide	Dipeptide	Dipeptide	454.81	LC/MS Pos	1151	306.2	NA	9815009	NA	NA
41485	arginylphenylalanine	Peptide	Dipeptide	Dipeptide	376.1	LC/MS Pos	1795	322.2	2047-13-4;	4441256	NA	NA
41376	arginyltyrosine	Peptide	Dipeptide	Dipeptide	339.3	LC/MS Pos	1376.6	338.2	74863-12-0;	NA	NA	NA
41395	arginylvaline	Peptide	Dipeptide	Dipeptide	339.4	LC/MS Pos	944.9	274.2	2896-20-0;	335257	NA	NA
37461	aspartate-glutamate	Peptide	Dipeptide	Dipeptide	341	LC/MS Pos	819	263.2	6157-06-8;	4130574	NA	NA
40068	aspartylleucine	Peptide	Dipeptide	Dipeptide	390	LC/MS Pos	2310	247.2	3062-14-4;	332962	NA	NA
22175	aspartylphenylalanine	Peptide	Dipeptide	Dipeptide	340	LC/MS Pos	2538	281.1	13433-09-5;	93078	NA	HMDB00706
41481	aspartyltryptophan	Peptide	Dipeptide	Dipeptide	339.6	LC/MS Pos	2717	320.2	71835-79-5;	9948926	NA	NA
41373	aspartylvaline	Peptide	Dipeptide	Dipeptide	376.2	LC/MS Neg	749.4	231.1	13433-04-0;	4991131	NA	NA
35637	cysteinylglycine	Peptide	Dipeptide	Dipeptide	376	LC/MS Neg	881	177	19246-18-5;	65270	C01419	HMDB00078
21029	glycylglycine	Peptide	Dipeptide	Dipeptide	312	GC/MS	1757.9	174	556-50-3;	155000000000	C02037	HMDB11733
36659	glycylisoleucine	Peptide	Dipeptide	Dipeptide	315	LC/MS Pos	2080	189.1	19461-38-2;	NA	NA	NA
34398	glycylleucine	Peptide	Dipeptide	Dipeptide	316	LC/MS Pos	2236	189.1	869-19-2;	928000000000	C02155	HMDB00759
41529	glycyllysine	Peptide	Dipeptide	Dipeptide	316.1	GC/MS	2088.3	174.1	31461-63-9;	306144	NA	NA
42012	glycylmethionine	Peptide	Dipeptide	Dipeptide	312.9	LC/MS Pos	1593	207.1	554-94-9;	96757	NA	NA
33954	glycylphenylalanine	Peptide	Dipeptide	Dipeptide	319	LC/MS Neg	2193	221.2	3321-03-7;	155000000000	NA	NA
22171	glycylproline	Peptide	Dipeptide	Dipeptide	314	LC/MS Pos	1115	173.1	704-15-4;	30100000000000	NA	HMDB00721
42050	glycylthreonine	Peptide	Dipeptide	Dipeptide	319.9	GC/MS	1911.1	174.1	7093-70-1;	351980	NA	NA
38151	glycyltryptophan	Peptide	Dipeptide	Dipeptide	321	LC/MS Pos	2542	262.4	NA	155000000000	NA	NA
33958	glycyltyrosine	Peptide	Dipeptide	Dipeptide	320	LC/MS Pos	1728	239.1	658-79-7;	928000000000	NA	NA
18357	glycylvaline	Peptide	Dipeptide	Dipeptide	311	LC/MS Pos	1572	175.1	1963-21-9;	27200000000000	NA	NA
40061	histidylleucine	Peptide	Dipeptide	Dipeptide	392	LC/MS Pos	1482	269.2	7763-65-7;	1890000000000	NA	NA
42084	histidylphenylalanine	Peptide	Dipeptide	Dipeptide	392.05	LC/MS Pos	1730	303.2	16874-81-0;	4466133	NA	NA
41912	histidyltryptophan	Peptide	Dipeptide	Dipeptide	392.06	LC/MS Pos	1961	342.2	23403-90-9;	6539217	NA	NA
41899	histidyltyrosine	Peptide	Dipeptide	Dipeptide	392.08	LC/MS Pos	1253	319.2	35979-00-1;	435685	NA	NA
40046	isoleucylalanine	Peptide	Dipeptide	Dipeptide	402	LC/MS Pos	1686	203.2	24787-73-3;	52500000000000	NA	NA
40071	isoleucylarginine	Peptide	Dipeptide	Dipeptide	403	LC/MS Pos	1245	288.2	55715-01-0;	9900561	NA	NA
40057	isoleucylglutamate	Peptide	Dipeptide	Dipeptide	404	LC/MS Pos	1650	261.2	42516-53-0;	NA	NA	NA
40008	isoleucylglycine	Peptide	Dipeptide	Dipeptide	406	LC/MS Pos	1732	189.2	868-28-0;	342532	NA	NA
40085	isoleucylhistidine	Peptide	Dipeptide	Dipeptide	358	LC/MS Pos	1021	269.2	NA	NA	NA	NA
36761	isoleucylisoleucine	Peptide	Dipeptide	Dipeptide	354	LC/MS Pos	2678	245.1	42537-99-5;	NA	NA	NA
40058	isoleucylmethionine	Peptide	Dipeptide	Dipeptide	407	LC/MS Pos	2392	263.2	42384-14-5;	NA	NA	NA
40067	isoleucylphenylalanine	Peptide	Dipeptide	Dipeptide	408	LC/MS Pos	3155	279.2	22951-98-0;	435728	NA	NA
40012	isoleucylserine	Peptide	Dipeptide	Dipeptide	409	LC/MS Pos	1472.5	219.2	6403-14-1;	NA	NA	NA
40079	isoleucyltryptophan	Peptide	Dipeptide	Dipeptide	410	LC/MS Pos	3080	318.2	13589-06-5;	9797038	NA	NA
40073	isoleucyltyrosine	Peptide	Dipeptide	Dipeptide	411	LC/MS Pos	2300	295.2	38579-21-4;	342468	NA	NA
40049	isoleucylvaline	Peptide	Dipeptide	Dipeptide	412	LC/MS Pos	2202	231.2	41017-96-3;	5250000000000	NA	NA
40010	leucylalanine	Peptide	Dipeptide	Dipeptide	413	LC/MS Pos	1760	203.2	7298-84-2;	259321	NA	NA
40028	leucylarginine	Peptide	Dipeptide	Dipeptide	414	LC/MS Pos	1300	288.2	26607-15-8;	3800205	NA	NA
40052	leucylasparagine	Peptide	Dipeptide	Dipeptide	415	LC/MS Pos	1418	246.2	14608-81-2;	4128305	NA	NA
40021	leucylglutamate	Peptide	Dipeptide	Dipeptide	417	LC/MS Pos	1716	261.2	NA	52600000000000	NA	NA
40045	leucylglycine	Peptide	Dipeptide	Dipeptide	418	LC/MS Pos	1800	189.2	686-50-0;	79070	NA	NA
40077	leucylhistidine	Peptide	Dipeptide	Dipeptide	419	LC/MS Pos	1056	269.2	38062-72-5;	341684	NA	NA
36756	leucylleucine	Peptide	Dipeptide	Dipeptide	360	LC/MS Pos	3012	245.1	3303-31-9;	768000000000	C11332	NA
40022	leucylmethionine	Peptide	Dipeptide	Dipeptide	447	LC/MS Pos	2504	263.2	36077-39-1;	118276	NA	NA
40026	leucylphenylalanine	Peptide	Dipeptide	Dipeptide	420	LC/MS Pos	3308	279.2	3063-05-6;	259325	NA	NA
40048	leucylserine	Peptide	Dipeptide	Dipeptide	421	LC/MS Pos	1519.7	219.2	6209-12-7;	3621685	NA	NA
40034	leucyltryptophan	Peptide	Dipeptide	Dipeptide	422	LC/MS Pos	3216	318.2	5156-22-9;	329275	NA	NA
40030	leucyltyrosine	Peptide	Dipeptide	Dipeptide	423	LC/MS Pos	2413	295.2	968-21-8;	273262	NA	NA
40020	lysylleucine	Peptide	Dipeptide	Dipeptide	426	LC/MS Pos	1546	260.2	7369-79-1;	4682588	NA	NA
41943	lysylmethionine	Peptide	Dipeptide	Dipeptide	426.8	LC/MS Pos	1013.1	278.2	97729-52-7;	NA	NA	NA
42089	lysyltyrosine	Peptide	Dipeptide	Dipeptide	427.19	LC/MS Pos	1310	310.3	35978-98-4;	NA	NA	NA
40685	methionylalanine	Peptide	Dipeptide	Dipeptide	399	LC/MS Pos	1500	221.1	3061-96-9;	NA	NA	NA
40686	methionylasparagine	Peptide	Dipeptide	Dipeptide	454.6	LC/MS Pos	1060.3	264.1	36261-61-7;	333467	NA	NA
40693	methionylglutamate	Peptide	Dipeptide	Dipeptide	396	LC/MS Pos	1503	279.1	14517-44-3;	NA	NA	NA
40717	methionylglycine	Peptide	Dipeptide	Dipeptide	454.5	LC/MS Pos	1478	207.1	14486-03-4;	259185	NA	NA
40023	methionylleucine	Peptide	Dipeptide	Dipeptide	398	LC/MS Pos	2698	263.2	14486-16-9;	3425788	NA	NA
41441	methionylphenylalanine	Peptide	Dipeptide	Dipeptide	454.7	LC/MS Pos	3042	297.2	14492-14-9;	100048	NA	NA
41374	phenylalanylalanine	Peptide	Dipeptide	Dipeptide	365.1	LC/MS Pos	2047.6	237.1	3918-87-4;	69900000000000	NA	NA
41487	phenylalanylarginine	Peptide	Dipeptide	Dipeptide	454.92	LC/MS Pos	1553	322.2	1238-09-1;	10268029	NA	NA
41419	phenylalanylaspartate	Peptide	Dipeptide	Dipeptide	454.9	LC/MS Pos	1901	281.1	22828-05-3;	335051	NA	NA
41432	phenylalanylglutamate	Peptide	Dipeptide	Dipeptide	365.2	LC/MS Pos	2005	295.2	3617-45-6;	4422358	NA	NA
41370	phenylalanylglycine	Peptide	Dipeptide	Dipeptide	365.5	LC/MS Neg	2460.8	221.1	721-90-4;	98207	NA	NA
40192	phenylalanylleucine	Peptide	Dipeptide	Dipeptide	428	LC/MS Pos	3252	279.2	3303-55-7;	4078229	NA	NA
41436	phenylalanylmethionine	Peptide	Dipeptide	Dipeptide	365.6	LC/MS Pos	2772	297.2	15080-84-9;	NA	NA	NA
38150	phenylalanylphenylalanine	Peptide	Dipeptide	Dipeptide	365	LC/MS Pos	3317	313.2	2577-40-4;	69900000000000	NA	NA
41392	phenylalanylproline	Peptide	Dipeptide	Dipeptide	453.1	LC/MS Neg	3170	261.2	7669-65-0;	4069131	NA	NA
40016	phenylalanylserine	Peptide	Dipeptide	Dipeptide	430	LC/MS Pos	1808	253.1	16053-39-7;	9859812	NA	NA
41377	phenylalanyltryptophan	Peptide	Dipeptide	Dipeptide	454.93	LC/MS Pos	3349	352.2	24587-41-5;	NA	NA	NA
41527	phenylalanyltyrosine	Peptide	Dipeptide	Dipeptide	365.3	LC/MS Pos	2630	329.2	17355-18-9;	NA	NA	NA
41393	phenylalanylvaline	Peptide	Dipeptide	Dipeptide	365.4	LC/MS Pos	2570	265.1	3918-90-9;	4096934	NA	NA
35127	pro-hydroxy-pro	Peptide	Dipeptide	Dipeptide	363	LC/MS Pos	960	229.2	18684-24-7;	11673055	NA	HMDB06695
40703	prolylglycine	Peptide	Dipeptide	Dipeptide	347	LC/MS Pos	875	173.1	2578-57-6;	74100000000000	NA	NA
40193	serylisoleucine*	Peptide	Dipeptide	Dipeptide	448	LC/MS Pos	2021	219.2	NA	NA	NA	NA
40066	serylleucine	Peptide	Dipeptide	Dipeptide	431	LC/MS Pos	2106	219.2	6665-16-3;	NA	NA	NA
40054	serylphenyalanine	Peptide	Dipeptide	Dipeptide	432	LC/MS Pos	2348	253.2	NA	NA	NA	NA
42058	serylvaline	Peptide	Dipeptide	Dipeptide	448.3	LC/MS Pos	1501	205.1	51782-06-0;	NA	NA	NA
42067	threonylglutamate	Peptide	Dipeptide	Dipeptide	363.8	LC/MS Pos	819	249.2	54532-73-9;	NA	NA	NA
40051	threonylleucine	Peptide	Dipeptide	Dipeptide	433	LC/MS Pos	2204	233.2	50299-12-2;	4420322	NA	NA
42068	threonylmethionine	Peptide	Dipeptide	Dipeptide	433.1	LC/MS Pos	1641	251.1	90729-28-5;	NA	NA	NA
31530	threonylphenylalanine	Peptide	Dipeptide	Dipeptide	364	LC/MS Pos	2500	267.2	NA	41000000000000	NA	NA
42011	threonylvaline	Peptide	Dipeptide	Dipeptide	363.9	LC/MS Pos	1574.5	219.2	99032-17-4;	4170000000000	NA	NA
40661	tryptophylasparagine	Peptide	Dipeptide	Dipeptide	438	LC/MS Pos	1963	319.2	175027-11-9;	NA	NA	NA
41401	tryptophylglutamate	Peptide	Dipeptide	Dipeptide	454.94	LC/MS Pos	2246	334.2	36099-95-3;	3634442	NA	NA
40080	tryptophylleucine	Peptide	Dipeptide	Dipeptide	434	LC/MS Pos	3369	318.2	13123-35-8;	323786	NA	NA
40018	tyrosylalanine	Peptide	Dipeptide	Dipeptide	435	LC/MS Pos	1589.5	253.2	730-08-5;	55000000000000	NA	NA
41459	tyrosylglutamine	Peptide	Dipeptide	Dipeptide	454.91	LC/MS Pos	1437	310.2	28252-40-6;	NA	NA	NA
41375	tyrosylglycine	Peptide	Dipeptide	Dipeptide	438.9	LC/MS Pos	1596.8	239.1	673-05-5;	259323	NA	NA
41464	tyrosylhistidine	Peptide	Dipeptide	Dipeptide	439.1	LC/MS Pos	903	319.2	3788-44-1;	NA	NA	NA
40031	tyrosylleucine	Peptide	Dipeptide	Dipeptide	437	LC/MS Pos	2656	295.2	17355-10-1;	871000000000	NA	NA
40656	tyrosyllysine	Peptide	Dipeptide	Dipeptide	441	LC/MS Pos	949.1	310.2	54925-88-1;	NA	NA	NA
41492	tyrosylphenylalanine	Peptide	Dipeptide	Dipeptide	439.2	LC/MS Pos	2890	329.2	17355-11-2;	3421919	NA	NA
40667	tyrosyltyrosine	Peptide	Dipeptide	Dipeptide	439	LC/MS Pos	2177	345.2	1050-28-8;	5057430	NA	NA
41424	tyrosylvaline	Peptide	Dipeptide	Dipeptide	376.3	LC/MS Pos	2041	281.2	17355-09-8;	70100000000000	NA	NA
41518	valylalanine	Peptide	Dipeptide	Dipeptide	376.4	LC/MS Pos	1278.6	189.1	27493-61-4;	334517	NA	NA
42072	valylarginine	Peptide	Dipeptide	Dipeptide	368.9	LC/MS Pos	794.2	274.2	37682-75-0;	4266827	NA	NA
40727	valylasparagine	Peptide	Dipeptide	Dipeptide	369	LC/MS Neg	1334	230.2	66170-00-1;	70200000000000	C00252	HMDB02923
40650	valylaspartate	Peptide	Dipeptide	Dipeptide	442	LC/MS Pos	1073.3	233.1	20556-16-5;	9964657	NA	NA
32454	valylglutamate	Peptide	Dipeptide	Dipeptide	370	LC/MS Pos	1346	247.1	3062-07-5;	7009623	NA	NA
42079	valylglutamine	Peptide	Dipeptide	Dipeptide	370.1	LC/MS Pos	1102	246.2	42854-54-6;	5253209	NA	NA
40475	valylglycine	Peptide	Dipeptide	Dipeptide	449	LC/MS Pos	1330	175.1	686-43-1;	136487	NA	NA
40680	valylhistidine	Peptide	Dipeptide	Dipeptide	453	LC/MS Neg	1629.1	253.2	13589-07-6;	NA	NA	NA
40050	valylisoleucine	Peptide	Dipeptide	Dipeptide	445	LC/MS Pos	2365	231.2	20556-14-3;	52500000000000	NA	NA
39994	valylleucine	Peptide	Dipeptide	Dipeptide	386	LC/MS Pos	2503.3	231.2	NA	352039	NA	NA
41384	valyllysine	Peptide	Dipeptide	Dipeptide	442.1	LC/MS Neg	1601.8	244.2	22677-62-9;	5253210	NA	NA
40674	valylmethionine	Peptide	Dipeptide	Dipeptide	372	LC/MS Pos	2000	249.1	14486-09-0;	292427	NA	NA
40688	valylphenylalanine	Peptide	Dipeptide	Dipeptide	374	LC/MS Pos	2790	265.2	3918-92-1;	69900000000000	NA	NA
40716	valylserine	Peptide	Dipeptide	Dipeptide	371	LC/MS Neg	1332	203.2	15388-94-8;	139506	NA	NA
40649	valyltryptophan	Peptide	Dipeptide	Dipeptide	454	LC/MS Pos	2830	304.2	24587-37-9;	3360287	NA	NA
40697	valyltyrosine	Peptide	Dipeptide	Dipeptide	373	LC/MS Pos	2000	281.2	3061-91-4;	4065033	NA	NA
40728	valylvaline	Peptide	Dipeptide	Dipeptide	375	LC/MS Pos	1842	217.2	3918-94-3;	4100000000000	NA	NA
15747	anserine	Peptide	Dipeptide derivative	Dipeptide derivative	457	LC/MS Neg	1126	239.2	10030-52-1;	6990000000000	C01262	HMDB00194
33173	2-hydroxyacetaminophen sulfate*	Xenobiotics	Drug	Drug	1543	LC/MS Neg	1703	246.1	NA	NA	NA	NA
33178	2-methoxyacetaminophen sulfate*	Xenobiotics	Drug	Drug	1544	LC/MS Neg	1977	260.1	NA	NA	NA	NA
34365	3-(cystein-S-yl)acetaminophen*	Xenobiotics	Drug	Drug	1545	LC/MS Pos	1960	271.2	NA	5233914	NA	NA
18299	3-(N-acetyl-L-cystein-S-yl) acetaminophen*	Xenobiotics	Drug	Drug	1655.2	LC/MS Pos	2622	313.1	52372-86-8;	83967	NA	NA
12032	4-acetamidophenol	Xenobiotics	Drug	Drug	1541	LC/MS Pos	2238	152.1	103-90-2;	1983	C06804	HMDB01859
37475	4-acetaminophen sulfate	Xenobiotics	Drug	Drug	1538	LC/MS Neg	1779	230.1	10066-90-7;32113-41-0;	83939	C06804	HMDB01859
38658	atenolol	Xenobiotics	Drug	Drug	1625	LC/MS Pos	1988	267.2	29122-68-7;	2249	D00235	HMDB01924
38599	celecoxib	Xenobiotics	Drug	Drug	1595	LC/MS Neg	5257.9	380.2	169590-42-5;	2662	D00567_C07589	HMDB05014
38651	citalopram	Xenobiotics	Drug	Drug	1596	LC/MS Pos	3771.8	325.2	21986-53-7;	2771	C07572	HMDB05038
39610	codeine	Xenobiotics	Drug	Drug	1520	LC/MS Pos	2201.1	300.2	76-57-3;	NA	NA	HMDB04995
38686	gabapentin	Xenobiotics	Drug	Drug	1612	LC/MS Pos	2482	172.2	60142-96-3;	34466919078	D00332	HMDB05015
39625	hydrochlorothiazide	Xenobiotics	Drug	Drug	1608	LC/MS Neg	2041.6	296.1	58-93-5;	3639	340	192
35661	lidocaine	Xenobiotics	Drug	Drug	1568	LC/MS Pos	2761	235.2	137-58-6;	3676	D00358	NA
38619	lipitor	Xenobiotics	Drug	Drug	1627	LC/MS Neg	5091.5	557.3	134523-03-8;	60823	D00887_C06834	HMDB05006
39972	metformin	Xenobiotics	Drug	Drug	1570	GC/MS	1746.4	284.1	1115-70-4;	4091	C07151	HMDB01921
18037	metoprolol	Xenobiotics	Drug	Drug	1571	LC/MS Pos	3205	268.2	56392-17-7;	4171	C07202_D02358	HMDB01932
34109	metoprolol acid metabolite*	Xenobiotics	Drug	Drug	1572	LC/MS Pos	2535	268.2	NA	62936	NA	NA
12122	naproxen	Xenobiotics	Drug	Drug	1565	LC/MS Neg	4168	228.9	22204-53-1;	156391	C01517	HMDB01923
33423	p-acetamidophenylglucuronide	Xenobiotics	Drug	Drug	1542	LC/MS Neg	1377	326.1	120595-80-4;	4022661	NA	HMDB10316
40461	paroxetine	Xenobiotics	Drug	Drug	1623	LC/MS Pos	4222	330.2	110429-49-8;	43815	D02362_C07415	NA
37468	penicillin G	Xenobiotics	Drug	Drug	1593	LC/MS Pos	3314	335.2	69-57-8;	2349	C05551	NA
35432	pivaloylcarnitine	Xenobiotics	Drug	Drug	1591	LC/MS Pos	2370	246.2	NA	126894	NA	NA
39766	quinidine	Xenobiotics	Drug	Drug	1649	LC/MS Pos	2712.6	325.3	56-54-2;	3036746	NA	NA
38595	ranitidine	Xenobiotics	Drug	Drug	1601	LC/MS Pos	1967	315.1	66357-59-3;	3001055	D00422	HMDB01930
1515	salicylate	Xenobiotics	Drug	Drug	1533	LC/MS Neg	2226	137.1	69-72-7;	338	C00805	HMDB01895
39872	streptomycin	Xenobiotics	Drug	Drug	1617	LC/MS Pos	543.3	300.8	3810-74-0;	5999	NA	NA
38623	venlafaxine	Xenobiotics	Drug	Drug	1603	LC/MS Pos	3700	278.2	93413-69-5;	5656	C07187	HMDB05016
37372	5-HETE	Lipid	Eicosanoid	Eicosanoid	870	LC/MS Neg	5372	319.2	73307-52-5;	9862886	NA	NA
38400	5-oxoETE	Lipid	Eicosanoid	Eicosanoid	876	LC/MS Neg	5373	317.3	106154-18-1;	1831	C14732	HMDB10217
20476	6-keto prostaglandin F1alpha	Lipid	Eicosanoid	Eicosanoid	865	LC/MS Neg	4180	369.3	58961-34-8;58962-34-8;	5280888	C05961	HMDB02886
19761	prostaglandin A2	Lipid	Eicosanoid	Eicosanoid	830	LC/MS Neg	4875	333.3	13345-50-1;	5280880	C05953	HMDB02752
7746	prostaglandin E2	Lipid	Eicosanoid	Eicosanoid	834	LC/MS Neg	4562	351.3	363-24-6;	5280360	C00584	HMDB01220
35718	dihomo-linolenate (20:3n3 or n6)	Lipid	Essential FA	Essential fatty acid	678	LC/MS Neg	5600	305.4	NA	5312529	C03242	HMDB02925
19323	docosahexaenoate (DHA; 22:6n3)	Lipid	Essential FA	Essential fatty acid	682	LC/MS Neg	5518	327.3	6217-54-5;	445580	C06429	HMDB02183
32504	docosapentaenoate (n3 DPA; 22:5n3)	Lipid	Essential FA	Essential fatty acid	680	LC/MS Neg	5574	329.4	2234-74-4;	NA	C16513	HMDB01976
37478	docosapentaenoate (n6 DPA; 22:5n6)	Lipid	Essential FA	Essential fatty acid	681	LC/MS Neg	5625	329.4	25182-74-5;	6441454	C06429	HMDB13123
18467	eicosapentaenoate (EPA; 20:5n3)	Lipid	Essential FA	Essential fatty acid	679	LC/MS Neg	5442	301.3	10-2005-9;10417-94-4;	446284	C06428	HMDB01999
1105	linoleate (18:2n6)	Lipid	Essential FA	Essential fatty acid	673	LC/MS Neg	5533	279.3	60-33-3;	5280450	C01595	HMDB00673
34035	linolenate [alpha or gamma; (18:3n3 or 6)]	Lipid	Essential FA	Essential fatty acid	677	LC/MS Neg	5450	277.3	NA	NA	C06427	HMDB01388
38768	15-methylpalmitate (isobar with 2-methylpalmitate)	Lipid	FA branched	Fatty acid branched	819	LC/MS Neg	5698	269.4	NA	NA	NA	NA
37253	2-hydroxyglutarate	Lipid	FA dicarboxylate	Fatty acid dicarboxylate	786	GC/MS	1576	247	40951-21-1;	43	C02630	HMDB00606
31787	3-carboxy-4-methyl-5-propyl-2-furanpropanoate (CMPF)	Lipid	FA dicarboxylate	Fatty acid dicarboxylate	801	LC/MS Neg	2815	239.1	86879-39-2;	123979	NA	NA
21134	adipate	Lipid	FA dicarboxylate	Fatty acid dicarboxylate	785	GC/MS	1520	110.9	124-04-9;	196	C06104	HMDB00448
18362	azelate (nonanedioate)	Lipid	FA dicarboxylate	Fatty acid dicarboxylate	794	LC/MS Neg	1322	187.2	123-99-9;	2266	C08261	HMDB00784
32388	dodecanedioate	Lipid	FA dicarboxylate	Fatty acid dicarboxylate	796	LC/MS Neg	2990	229.2	693-23-2;	12736	C02678	HMDB00623
35671	undecanedioate	Lipid	FA dicarboxylate	Fatty acid dicarboxylate	800	LC/MS Neg	2376	215.1	1852-04-6;	15816	NA	HMDB00888
34406	valerylcarnitine	Lipid	FA'	Fatty acid metabolism	892	LC/MS Pos	2584	246.2	NA	6426903	NA	HMDB13128
32412	butyrylcarnitine	Lipid	FA' (also BCAA')	Fatty acid metabolism (also BCAA metabolism)	890	LC/MS Pos	2007	232.2	25576-40-3;	213144	NA	NA
32452	propionylcarnitine	Lipid	FA' (also BCAA')	Fatty acid metabolism (also BCAA metabolism)	888	LC/MS Pos	1589	218.2	17298-37-2;	107738	C03017	HMDB00824
37752	13-HODE + 9-HODE	Lipid	FA monohydroxy	Fatty acid monohydroxy	780	LC/MS Neg	5247	295.2	NA	NA	NA	NA
39609	16-hydroxypalmitate	Lipid	FA monohydroxy	Fatty acid monohydroxy	773	LC/MS Neg	5232	271.3	506-13-8;	10466	C18218	NA
35675	2-hydroxypalmitate	Lipid	FA monohydroxy	Fatty acid monohydroxy	776	LC/MS Neg	5508	271.3	764-67-0;	92836	NA	NA
22053	3-hydroxydecanoate	Lipid	FA monohydroxy	Fatty acid monohydroxy	768	LC/MS Neg	4681	187.2	5561-87-5;	26612	NA	HMDB02203
22001	3-hydroxyoctanoate	Lipid	FA monohydroxy	Fatty acid monohydroxy	765	LC/MS Neg	3463	159.2	88930-08-9;	26613	NA	HMDB01954
34585	4-hydroxybutyrate (GHB)	Lipid	FA monohydroxy	Fatty acid monohydroxy	762	GC/MS	1277	233.1	502-85-2;	10413	C00989	HMDB00710
37059	malonylcarnitine	Lipid	FA synthesis	Fatty acid synthesis	896	LC/MS Pos	980	248.1	NA	NA	NA	HMDB02095
18330	5-methyltetrahydrofolate (5MeTHF)	Cofactors and vitamins	Folate'	Folate metabolism	1307	LC/MS Neg	1838	458.2	68703-91-3;68792-52-9;	146	C00440	HMDB01396
38637	cinnamoylglycine	Xenobiotics	Food component/Plant	Food component/Plant	1771	LC/MS Neg	3139	204.1	NA	709625	NA	NA
37459	ergothioneine	Xenobiotics	Food component/Plant	Food component/Plant	1729	LC/MS Pos	847	230.2	58511-63-0;	3032311	C05570	HMDB03045
33009	homostachydrine*	Xenobiotics	Food component/Plant	Food component/Plant	1754	LC/MS Pos	1199	158.2	1195-94-4;	441447	C08283	NA
33935	piperine	Xenobiotics	Food component/Plant	Food component/Plant	1694	LC/MS Pos	5136	286.2	94-62-2;	638024	C03882	NA
37088	quebrachitol	Xenobiotics	Food component/Plant	Food component/Plant	1768	GC/MS	1797	217	642-38-6;	NA	NA	NA
18335	quinate	Xenobiotics	Food component/Plant	Food component/Plant	1674	GC/MS	1793	345.1	77-95-2;	NA	C00296	HMDB03072
34384	stachydrine	Xenobiotics	Food component/Plant	Food component/Plant	1753	LC/MS Pos	860	144.1	4136-37-2;	115244	C10172	HMDB04827
15336	tartarate	Xenobiotics	Food component/Plant	Food component/Plant	1659	GC/MS	1626.1	292.1	87-69-4;6106-24-7;	875	C00898	HMDB00956
39795	6-sialyllactose	Carbohydrate	Fructose and sucrose'	Fructose and sucrose metabolism	545	GC/MS	2071.5	285.1	35890-39-2;	NA	G00265	HMDB06569
577	fructose	Carbohydrate	Fructose and sucrose'	Fructose and sucrose metabolism	537	GC/MS	1758	217	57-48-7;	5984	C00095	HMDB00660
12055	galactose	Carbohydrate	Fructose and sucrose'	Fructose and sucrose metabolism	539	GC/MS	1793.8	203.9	59-23-4;	3037556	C01582	HMDB00143
35170	maltohexaose	Carbohydrate	Fructose and sucrose'	Fructose and sucrose metabolism	576	LC/MS Neg	1224	989.1	34620-77-4;	5288409	C01936	HMDB12253
35163	maltopentaose	Carbohydrate	Fructose and sucrose'	Fructose and sucrose metabolism	575	LC/MS Neg	1100	827.1	34620-76-3;	3710145	C06218	HMDB12254
15804	maltose	Carbohydrate	Fructose and sucrose'	Fructose and sucrose metabolism	547	GC/MS	2176.2	204.1	6363-53-7;	439341	C00208	HMDB00163
15877	maltotriose	Carbohydrate	Fructose and sucrose'	Fructose and sucrose metabolism	567	GC/MS	2419	204	1109-28-0;	439586	C01835	HMDB01262
15335	mannitol	Carbohydrate	Fructose and sucrose'	Fructose and sucrose metabolism	548	GC/MS	1839	319.1	69-65-8;	6251	C00392	HMDB00765
584	mannose	Carbohydrate	Fructose and sucrose'	Fructose and sucrose metabolism	552	GC/MS	1753.5	203.9	3458-28-4;	161658	C00159	HMDB00169
1469	mannose-6-phosphate	Carbohydrate	Fructose and sucrose'	Fructose and sucrose metabolism	554	GC/MS	2004.6	387.1	70442-25-0;104872-94-8;	NA	C00275	HMDB01078
15053	sorbitol	Carbohydrate	Fructose and sucrose'	Fructose and sucrose metabolism	560	GC/MS	1843	319.1	6706-59-8;	107428	C00794	HMDB00247
15699	sorbitol 6-phosphate	Carbohydrate	Fructose and sucrose'	Fructose and sucrose metabolism	562	LC/MS Neg	613	261.1	108392-12-7;	NA	C01096	HMDB05831
1778	gamma-glutamylcysteine	Peptide	gamma-glutamyl	gamma-glutamyl	464	LC/MS Pos	1274	251.1	636-58-8;	842	C00669	HMDB01049
36738	gamma-glutamylglutamate	Peptide	gamma-glutamyl	gamma-glutamyl	467	LC/MS Pos	1036	277.1	1116-22-9;	92865	NA	NA
2730	gamma-glutamylglutamine	Peptide	gamma-glutamyl	gamma-glutamyl	468	LC/MS Pos	806	276.1	10148-81-9;	150914	NA	HMDB11738
34456	gamma-glutamylisoleucine*	Peptide	gamma-glutamyl	gamma-glutamyl	463	LC/MS Pos	2644	261.2	NA	NA	NA	HMDB11170
18369	gamma-glutamylleucine	Peptide	gamma-glutamyl	gamma-glutamyl	462	LC/MS Pos	2744	261.2	2566-39-4;	151023	NA	HMDB11171
33422	gamma-glutamylphenylalanine	Peptide	gamma-glutamyl	gamma-glutamyl	470	LC/MS Pos	2846	295.1	7432-24-8;	111299	NA	HMDB00594
32393	gamma-glutamylvaline	Peptide	gamma-glutamyl	gamma-glutamyl	460	LC/MS Pos	2040	247.2	2746-34-1;	NA	NA	HMDB11172
40499	4-hydroxyglutamate	Amino acid	Glu'	Glutamate metabolism	40	GC/MS	1644.2	244.1	2485-33-8;	439902	C03079	HMDB01344
1416	gamma-aminobutyrate (GABA)	Amino acid	Glu'	Glutamate metabolism	47	GC/MS	1539.7	304.1	56-12-2;	6992099119	C00334	HMDB00112
57	glutamate	Amino acid	Glu'	Glutamate metabolism	39	LC/MS Pos	700	148.1	56-86-0;	611	C00025	HMDB03339
33487	glutamate_ gamma-methyl ester	Amino acid	Glu'	Glutamate metabolism	44	LC/MS Pos	1062	162.1	1499-55-4;	73913	NA	NA
53	glutamine	Amino acid	Glu'	Glutamate metabolism	45	LC/MS Pos	684	147.2	56-85-9;	5961	C00064	HMDB00641
35665	N-acetyl-aspartyl-glutamate (NAAG)	Amino acid	Glu'	Glutamate metabolism	51	LC/MS Pos	1563	305	3106-85-2;	5255	C12270	HMDB01067
33943	N-acetylglutamine	Amino acid	Glu'	Glutamate metabolism	52	LC/MS Pos	1204	189.1	2490-97-3;	182230	C02716	HMDB06029
31532	N-methylglutamate	Amino acid	Glu'	Glutamate metabolism	43	GC/MS	1665	260.2	35989-16-3;	439377	C01046	NA
32672	pyroglutamine*	Amino acid	Glu'	Glutamate metabolism	46	LC/MS Pos	764	129.2	NA	134508	NA	NA
1494	5-oxoproline	Amino acid	Glutathione'	Glutathione metabolism	297	LC/MS Neg	744	128.2	98-79-3;	7405	C01879	HMDB00267
35159	cysteine-glutathione disulfide	Amino acid	Glutathione'	Glutathione metabolism	299	LC/MS Pos	821	427.1	13081-14-6;	4247235	NA	HMDB00656
27727	glutathione_ oxidized (GSSG)	Amino acid	Glutathione'	Glutathione metabolism	298	LC/MS Pos	1535	613.1	103239-24-3;	6540000000000	C00127	HMDB03337
2127	glutathione_ reduced (GSH)	Amino acid	Glutathione'	Glutathione metabolism	295	LC/MS Pos	1274	308.1	70-18-8;	124886	C00051	HMDB00125
34592	ophthalmate	Amino acid	Glutathione'	Glutathione metabolism	300	LC/MS Neg	920	288.1	495-27-2;	9817431	NA	HMDB05765
15506	choline	Lipid	Glycerolipid'	Glycerolipid metabolism	960	LC/MS Pos	674	104.2	67-48-1;	170746	NA	NA
34396	choline phosphate	Lipid	Glycerolipid'	Glycerolipid metabolism	954	LC/MS Pos	695	184.1	72556-74-2;	135437	NA	NA
34418	cytidine 5-diphosphocholine	Lipid	Glycerolipid'	Glycerolipid metabolism	965	LC/MS Pos	777	489.1	33818-15-4;	NA	NA	NA
1497	ethanolamine	Lipid	Glycerolipid'	Glycerolipid metabolism	955	GC/MS	1304	174.1	141-43-5;	NA	C00189	HMDB00149
15122	glycerol	Lipid	Glycerolipid'	Glycerolipid metabolism	959	GC/MS	1311	205	56-81-5;	753	C00116	HMDB00131
15365	glycerol 3-phosphate (G3P)	Lipid	Glycerolipid'	Glycerolipid metabolism	961	GC/MS	1719.7	357.1	29849-82-9;	754	C00093	HMDB00126
37455	glycerophosphoethanolamine	Lipid	Glycerolipid'	Glycerolipid metabolism	957	GC/MS	1906	357.1	33049-08-0;	123874	C01233	HMDB00114
15990	glycerophosphorylcholine (GPC)	Lipid	Glycerolipid'	Glycerolipid metabolism	962	LC/MS Pos	694	258.1	28319-77-9;	657272	C00670	HMDB00086
1600	phosphoethanolamine	Lipid	Glycerolipid'	Glycerolipid metabolism	956	LC/MS Neg	644	140.1	1071-23-4;	52323241015	C00346	HMDB00224
15142	allo-threonine	Amino acid	Gly_ser and thr'	Glycine serine and threonine metabolism	19	GC/MS	1417.8	219	28954-12-3;	993000000000	C05519	HMDB04041
15686	beta-hydroxypyruvate	Amino acid	Gly_ser and thr'	Glycine serine and threonine metabolism	7	GC/MS	1425.1	221	3369-79-7;	964	C00168	HMDB01352
34426	betaine	Amino acid	Gly_ser and thr'	Glycine serine and threonine metabolism	21	LC/MS Neg	725	178.1	107-43-7;	247	NA	HMDB00043
5086	dimethylglycine	Amino acid	Gly_ser and thr'	Glycine serine and threonine metabolism	3	GC/MS	1030	57.9	1118-68-9;	6971056673	C01026	HMDB00092
11777	glycine	Amino acid	Gly_ser and thr'	Glycine serine and threonine metabolism	1	GC/MS	1166	101.9	56-40-6;	5257127750	C00037	HMDB00123
23642	homoserine	Amino acid	Gly_ser and thr'	Glycine serine and threonine metabolism	12	GC/MS	1471	218.1	672-15-1;	126000000000	C00263	HMDB00719
27710	N-acetylglycine	Amino acid	Gly_ser and thr'	Glycine serine and threonine metabolism	4	GC/MS	1396.4	143.9	543-24-8;	10972	NA	HMDB00532
37076	N-acetylserine	Amino acid	Gly_ser and thr'	Glycine serine and threonine metabolism	10	GC/MS	1526	218	97-14-3;	65249	NA	HMDB02931
33939	N-acetylthreonine	Amino acid	Gly_ser and thr'	Glycine serine and threonine metabolism	18	LC/MS Neg	846	160.1	NA	4651717	C01118	NA
1516	sarcosine (N-Methylglycine)	Amino acid	Gly_ser and thr'	Glycine serine and threonine metabolism	2	GC/MS	1182.9	116	107-97-1;	10887311726	C00213	HMDB00271
1648	serine	Amino acid	Gly_ser and thr'	Glycine serine and threonine metabolism	8	GC/MS	1389.1	204	56-45-1;	59516857581	C00065	HMDB03406
1284	threonine	Amino acid	Gly_ser and thr'	Glycine serine and threonine metabolism	17	GC/MS	1412.3	218.1	72-19-5;	69710196288	C00188	HMDB00167
35963	1_3-dihydroxyacetone	Carbohydrate	Glycolysis/gluconeogenesis	Glycolysis/gluconeogenesis	600	GC/MS	1263	103	62147-49-3;	670	C00184	HMDB01882
20675	1_5-anhydroglucitol (1_5-AG)	Carbohydrate	Glycolysis/gluconeogenesis	Glycolysis/gluconeogenesis	583	GC/MS	1788.7	217	154-58-5;	NA	C07326	HMDB02712
15667	2-isopropylmalate	Carbohydrate	Glycolysis/gluconeogenesis	Glycolysis/gluconeogenesis	584	LC/MS Neg	732	175.2	3237-44-3;	77	C02504	HMDB00402
35629	2-phosphoglycerate	Carbohydrate	Glycolysis/gluconeogenesis	Glycolysis/gluconeogenesis	596	GC/MS	1734	459.1	70195-25-4;	NA	C00631	HMDB03391
40264	3-phosphoglycerate	Carbohydrate	Glycolysis/gluconeogenesis	Glycolysis/gluconeogenesis	597	GC/MS	1754	357.1	80731-10-8;	NA	C00597	HMDB00807
15907	fructose 1-phosphate	Carbohydrate	Glycolysis/gluconeogenesis	Glycolysis/gluconeogenesis	593	GC/MS	1996.5	445.2	53823-70-4;	65246	C01094	HMDB01076
12021	fructose-6-phosphate	Carbohydrate	Glycolysis/gluconeogenesis	Glycolysis/gluconeogenesis	592	GC/MS	1994.9	315.1	103213-47-4;	NA	C05345	HMDB00124
20488	glucose	Carbohydrate	Glycolysis/gluconeogenesis	Glycolysis/gluconeogenesis	589	GC/MS	1866.8	217.1	50-99-7;	79025	C00031	HMDB00122
15561	glucose 1-phosphate	Carbohydrate	Glycolysis/gluconeogenesis	Glycolysis/gluconeogenesis	588	GC/MS	2017	299.1	56401-20-8;	65533	C00103	HMDB01586
31260	glucose-6-phosphate (G6P)	Carbohydrate	Glycolysis/gluconeogenesis	Glycolysis/gluconeogenesis	587	GC/MS	2042.7	387.2	103192-55-8;	NA	C00668	HMDB01401
15443	glucuronate	Carbohydrate	Glycolysis/gluconeogenesis	Glycolysis/gluconeogenesis	607	GC/MS	1886.5	217	207300-70-7;	65041	C00191	HMDB00127
1572	glycerate	Carbohydrate	Glycolysis/gluconeogenesis	Glycolysis/gluconeogenesis	585	GC/MS	1360.7	189	600-19-1;	752	C00258	HMDB00139
36984	Isobar: fructose 1_6-diphosphate_ glucose 1_6-diphosphate_ myo-inositol 1_4 or 1_3-diphosphate	Carbohydrate	Glycolysis/gluconeogenesis	Glycolysis/gluconeogenesis	595	LC/MS Neg	572	339	NA	NA	NA	NA
527	lactate	Carbohydrate	Glycolysis/gluconeogenesis	Glycolysis/gluconeogenesis	604	GC/MS	1102.8	116.9	79-33-4;	612	C00186	HMDB00190
597	phosphoenolpyruvate (PEP)	Carbohydrate	Glycolysis/gluconeogenesis	Glycolysis/gluconeogenesis	602	GC/MS	1595.4	369	10526-80-4;	1005	C00074	HMDB00263
15681	4-guanidinobutanoate	Amino acid	Guanidino and acetamido'	Guanidino and acetamido metabolism	290	LC/MS Pos	1085	146.1	463-003;463-00-3;	500	C01035	HMDB03464
12359	guanidinoacetate	Amino acid	Guanidino and acetamido'	Guanidino and acetamido metabolism	292	GC/MS	1696.6	172	352-97-6;	7.63e+16	C00581	HMDB00128
32586	bilirubin (E_E)*	Cofactors and vitamins	Hemoglobin and porphyrin'	Hemoglobin and porphyrin metabolism	1318	LC/MS Neg	4242	583.2	NA	5315454	NA	NA
27716	bilirubin (Z_Z)	Cofactors and vitamins	Hemoglobin and porphyrin'	Hemoglobin and porphyrin metabolism	1317	LC/MS Neg	4812	583.2	635-65-4;	5280352	C00486	HMDB00054
41754	heme	Cofactors and vitamins	Hemoglobin and porphyrin'	Hemoglobin and porphyrin metabolism	1313	LC/MS Pos	5057	616.2	14875-96-8;	NA	NA	NA
40173	L-urobilin	Cofactors and vitamins	Hemoglobin and porphyrin'	Hemoglobin and porphyrin metabolism	1314	LC/MS Pos	4091	595.4	34217-90-8;	5280818	C05793	HMDB04159
32350	1-methylimidazoleacetate	Amino acid	His'	Histidine metabolism	64	LC/MS Pos	845	141.1	2625-49-2;	75810	C05828	HMDB02820
15677	3-methylhistidine	Amino acid	His'	Histidine metabolism	56	LC/MS Neg	911	168.1	368-16-1;	650000000000	C01152	HMDB00479
1574	histamine	Amino acid	His'	Histidine metabolism	58	GC/MS	1808	174.1	51-45-6;	774	C00388	HMDB00870
59	histidine	Amino acid	His'	Histidine metabolism	53	LC/MS Neg	757	154.1	5934-29-2;	7733651426	C00135	HMDB00177
40473	hydantoin-5-propionic acid	Amino acid	His'	Histidine metabolism	61	LC/MS Neg	762	171.3	5624-26-0;	782	C05565	HMDB01212
40730	imidazole propionate	Amino acid	His'	Histidine metabolism	65	LC/MS Pos	1011.7	141.1	1074-59-5;	70630	NA	HMDB02271
607	trans-urocanate	Amino acid	His'	Histidine metabolism	55	LC/MS Pos	1119	139.1	104-98-3;	736715	C00785	HMDB00301
37112	chiro-inositol	Lipid	Inositol'	Inositol metabolism	972	GC/MS	1857	318.1	643-12-9;	NA	NA	NA
1481	inositol 1-phosphate (I1P)	Lipid	Inositol'	Inositol metabolism	974	GC/MS	2057.8	318.1	106032-59-1;	NA	NA	HMDB00213
19934	myo-inositol	Lipid	Inositol'	Inositol metabolism	971	GC/MS	1924.9	217	87-89-8;	NA	C00137	HMDB00211
32379	scyllo-inositol	Lipid	Inositol'	Inositol metabolism	979	GC/MS	1893.8	318.2	488-59-5;	NA	C06153	HMDB06088
38002	1_2-propanediol	Lipid	Ketone bodies	Ketone bodies	986	GC/MS	1041	117	57-55-6;	NA	C00583	HMDB01881
542	3-hydroxybutyrate (BHBA)	Lipid	Ketone bodies	Ketone bodies	984	GC/MS	1203.5	116.9	625-72-9;	441	C01089	HMDB00357
12025	cis-aconitate	Energy	Krebs cycle	Krebs cycle	651	LC/MS Neg	603	173.1	585-84-2;	643757	C00417	HMDB00072
1564	citrate	Energy	Krebs cycle	Krebs cycle	648	GC/MS	1763.4	273.1	77-92-9;	311	C00158	HMDB00094
1643	fumarate	Energy	Krebs cycle	Krebs cycle	663	GC/MS	1382.1	245	100-17-8;	NA	C00122	HMDB00134
1303	malate	Energy	Krebs cycle	Krebs cycle	667	GC/MS	1502	233	6915-15-7;	525	C00149	HMDB00156
1437	succinate	Energy	Krebs cycle	Krebs cycle	659	GC/MS	1348	247	110-15-6;	1110	C00042	HMDB00254
37058	succinylcarnitine	Energy	Krebs cycle	Krebs cycle	660	LC/MS Pos	1401	262.1	NA	NA	NA	NA
33971	10-heptadecenoate (17:1n7)	Lipid	Long chain FA	Long chain fatty acid	705	LC/MS Neg	5558	267.3	29743-97-3;	5312435	NA	NA
33972	10-nonadecenoate (19:1n9)	Lipid	Long chain FA	Long chain fatty acid	717	LC/MS Neg	5775	295.4	73033-09-7;	5312513	NA	NA
32980	adrenate (22:4n6)	Lipid	Long chain FA	Long chain fatty acid	735	LC/MS Neg	5684	331.3	2091-25-0;	5282844	C16527	HMDB02226
1118	arachidate (20:0)	Lipid	Long chain FA	Long chain fatty acid	719	GC/MS	2071.2	369.3	506-30-9;	10467	C06425	HMDB02212
1110	arachidonate (20:4n6)	Lipid	Long chain FA	Long chain fatty acid	728	LC/MS Neg	5525	303.4	506-32-1;	444899	C00219	HMDB01043
33970	cis-vaccenate (18:1n7)	Lipid	Long chain FA	Long chain fatty acid	710	GC/MS	1987	339.3	693-72-1;	5282761	C08367	NA
17805	dihomo-linoleate (20:2n6)	Lipid	Long chain FA	Long chain fatty acid	724	LC/MS Neg	5722	307.3	2091-39-6;	6439848	C16525	NA
32415	docosadienoate (22:2n6)	Lipid	Long chain FA	Long chain fatty acid	733	LC/MS Neg	6017	335.4	7370-49-2;	5282807	C16533	NA
32417	docosatrienoate (22:3n3)	Lipid	Long chain FA	Long chain fatty acid	734	LC/MS Neg	5825	333.4	59708-86-0;	5312556	C16534	HMDB02823
33587	eicosenoate (20:1n9 or 11)	Lipid	Long chain FA	Long chain fatty acid	722	LC/MS Neg	5955	309.4	NA	NA	NA	HMDB02231
1552	erucate (22:1n9)	Lipid	Long chain FA	Long chain fatty acid	732	GC/MS	2134	395.4	112-86-7;	8216	C08316	HMDB02068
1121	margarate (17:0)	Lipid	Long chain FA	Long chain fatty acid	704	LC/MS Neg	5733	269.3	506-12-7;	10465	NA	HMDB02259
1365	myristate (14:0)	Lipid	Long chain FA	Long chain fatty acid	698	LC/MS Neg	5439	227.3	544-63-8;	11005	C06424	HMDB00806
32418	myristoleate (14:1n5)	Lipid	Long chain FA	Long chain fatty acid	699	LC/MS Neg	5338	225.3	544-64-9;	5281119	C08322	HMDB02000
41820	nervonate (24:1n9)	Lipid	Long chain FA	Long chain fatty acid	738	GC/MS	2201	423.4	506-37-6;	5281120	C08323	HMDB02368
1359	oleate (18:1n9)	Lipid	Long chain FA	Long chain fatty acid	708	GC/MS	1984.4	339.2	112-80-1;	445639	C00712	HMDB00207
1336	palmitate (16:0)	Lipid	Long chain FA	Long chain fatty acid	701	LC/MS Neg	5619	255.3	57-10-3;	985	C00249	HMDB00220
33447	palmitoleate (16:1n7)	Lipid	Long chain FA	Long chain fatty acid	702	LC/MS Neg	5477	253.3	373-49-9;	445638	C08362	HMDB03229
1361	pentadecanoate (15:0)	Lipid	Long chain FA	Long chain fatty acid	700	GC/MS	1853.5	299.2	1002-84-2;	13849	C16537	HMDB00826
1358	stearate (18:0)	Lipid	Long chain FA	Long chain fatty acid	706	LC/MS Neg	5886	283.4	57-11-4;	5281	C01530	HMDB00827
33969	stearidonate (18:4n3)	Lipid	Long chain FA	Long chain fatty acid	715	LC/MS Neg	5381	275.3	111174-40-4;	5312508	C16300	HMDB06547
6146	2-aminoadipate	Amino acid	Lys'	Lysine metabolism	77	GC/MS	1686.5	260.1	542-32-5;1118-90-7;	469	C00956	HMDB00510
396	glutarate (pentanedioate)	Amino acid	Lys'	Lysine metabolism	69	GC/MS	1433.6	261	110-94-1;	4418048	C00489	HMDB00661
35439	glutaroyl carnitine	Amino acid	Lys'	Lysine metabolism	86	LC/MS Pos	1565	276.1	102636-82-8;	NA	NA	HMDB13130
1301	lysine	Amino acid	Lys'	Lysine metabolism	75	LC/MS Pos	603	147.2	56-87-1;	5962	C00047	HMDB00182
36751	N2-acetyllysine	Amino acid	Lys'	Lysine metabolism	84	LC/MS Pos	853	189.1	1946-82-3;	699000000000	C12989	HMDB00446
36752	N6-acetyllysine	Amino acid	Lys'	Lysine metabolism	85	LC/MS Pos	1134	189.1	692-04-6;	699000000000	C02727	HMDB00206
1498	N-6-trimethyllysine	Amino acid	Lys'	Lysine metabolism	81	LC/MS Pos	650	189.2	23284-33-5;	159659	C03793	HMDB01325
1444	pipecolate	Amino acid	Lys'	Lysine metabolism	80	LC/MS Pos	1120	130.1	4043-87-2;	849	C00408	HMDB00070
1495	saccharopine	Amino acid	Lys'	Lysine metabolism	83	GC/MS	2082.1	357.2	997-68-2;	160556	C00449	HMDB00279
33228	1-arachidonoylglycerophosphocholine*	Lipid	Lysolipid	Lysolipid	1025	LC/MS Pos	5554	544.3	NA	NA	C05208	NA
35186	1-arachidonoylglycerophosphoethanolamine*	Lipid	Lysolipid	Lysolipid	1000	LC/MS Neg	5731	500.3	NA	NA	NA	HMDB11517
34214	1-arachidonoylglycerophosphoinositol*	Lipid	Lysolipid	Lysolipid	1040	LC/MS Neg	5479	619.4	NA	NA	NA	NA
33822	1-docosahexaenoylglycerophosphocholine*	Lipid	Lysolipid	Lysolipid	1029	LC/MS Pos	5518	568.4	NA	NA	NA	NA
33957	1-heptadecanoylglycerophosphocholine	Lipid	Lysolipid	Lysolipid	1014	LC/MS Pos	5750	510.4	50930-23-9;	NA	NA	HMDB12108
37419	1-heptadecanoylglycerophosphoethanolamine*	Lipid	Lysolipid	Lysolipid	994	LC/MS Neg	6029	466.3	NA	NA	NA	NA
34419	1-linoleoylglycerophosphocholine	Lipid	Lysolipid	Lysolipid	1019	LC/MS Pos	5574	520.4	NA	11988421	C04100	NA
32635	1-linoleoylglycerophosphoethanolamine*	Lipid	Lysolipid	Lysolipid	998	LC/MS Neg	5725	476.3	NA	NA	NA	HMDB11507
35626	1-myristoylglycerophosphocholine	Lipid	Lysolipid	Lysolipid	1007	LC/MS Pos	5481	468.3	20559-16-4;	460604	NA	HMDB10379
35627	1-myristoylglycerophosphoethanolamine	Lipid	Lysolipid	Lysolipid	988	LC/MS Pos	5481	426.1	NA	9547070	NA	HMDB11500
33960	1-oleoylglycerophosphocholine	Lipid	Lysolipid	Lysolipid	1017	LC/MS Pos	5700	522.4	19420-56-5;	16081932	NA	NA
35628	1-oleoylglycerophosphoethanolamine	Lipid	Lysolipid	Lysolipid	996	LC/MS Neg	5928	478.3	89576-29-4;	9547071	NA	HMDB11506
36602	1-oleoylglycerophosphoinositol*	Lipid	Lysolipid	Lysolipid	1037	LC/MS Neg	5577	597.4	NA	NA	NA	NA
19260	1-oleoylglycerophosphoserine	Lipid	Lysolipid	Lysolipid	1043	LC/MS Neg	5690	522.3	NA	9547099	NA	NA
33230	1-palmitoleoylglycerophosphocholine*	Lipid	Lysolipid	Lysolipid	1012	LC/MS Pos	5524	494.3	NA	NA	NA	NA
34565	1-palmitoleoylglycerophosphoethanolamine*	Lipid	Lysolipid	Lysolipid	992	LC/MS Pos	5521.4	452.3	NA	NA	NA	NA
33955	1-palmitoylglycerophosphocholine	Lipid	Lysolipid	Lysolipid	1010	LC/MS Pos	5671	496.4	17364-16-8;	86554	NA	NA
35631	1-palmitoylglycerophosphoethanolamine	Lipid	Lysolipid	Lysolipid	990	LC/MS Neg	5940	452.3	NA	9547069	NA	HMDB11503
35305	1-palmitoylglycerophosphoinositol*	Lipid	Lysolipid	Lysolipid	1032	LC/MS Neg	5573	571.3	NA	NA	NA	NA
39270	1-palmitoylplasmenylethanolamine*	Lipid	Lysolipid	Lysolipid	1045	LC/MS Neg	6153	436.4	NA	NA	NA	NA
37418	1-pentadecanoylglycerophosphocholine*	Lipid	Lysolipid	Lysolipid	1009	LC/MS Pos	5563	482.3	NA	NA	NA	NA
33961	1-stearoylglycerophosphocholine	Lipid	Lysolipid	Lysolipid	1015	LC/MS Pos	5844	524.4	19420-57-6;	497299	NA	NA
34416	1-stearoylglycerophosphoethanolamine	Lipid	Lysolipid	Lysolipid	995	LC/MS Pos	5842	482.3	69747-55-3;	9547068	NA	HMDB11130
19324	1-stearoylglycerophosphoinositol	Lipid	Lysolipid	Lysolipid	1035	LC/MS Neg	5800	599.4	796963-93-4;	NA	NA	NA
35256	2-arachidonoylglycerophosphocholine*	Lipid	Lysolipid	Lysolipid	1026	LC/MS Pos	5524	544.3	NA	NA	NA	NA
32815	2-arachidonoylglycerophosphoethanolamine*	Lipid	Lysolipid	Lysolipid	1001	LC/MS Neg	5674	500.3	NA	NA	NA	NA
35883	2-docosahexaenoylglycerophosphocholine*	Lipid	Lysolipid	Lysolipid	1030	LC/MS Pos	5507	568.3	NA	NA	NA	NA
34258	2-docosahexaenoylglycerophosphoethanolamine*	Lipid	Lysolipid	Lysolipid	1004	LC/MS Pos	5512	526.2	NA	NA	NA	NA
37366	2-docosapentaenoylglycerophosphocholine*	Lipid	Lysolipid	Lysolipid	1028	LC/MS Pos	5532	570.3	NA	NA	NA	NA
34875	2-docosapentaenoylglycerophosphoethanolamine*	Lipid	Lysolipid	Lysolipid	1003	LC/MS Pos	5548	528.2	NA	NA	NA	NA
35884	2-eicosatrienoylglycerophosphocholine*	Lipid	Lysolipid	Lysolipid	1024	LC/MS Pos	5565	546.3	NA	NA	NA	NA
35257	2-linoleoylglycerophosphocholine*	Lipid	Lysolipid	Lysolipid	1020	LC/MS Pos	5544	520.4	NA	NA	NA	NA
36593	2-linoleoylglycerophosphoethanolamine*	Lipid	Lysolipid	Lysolipid	999	LC/MS Neg	5650	476.4	NA	NA	NA	NA
35681	2-myristoylglycerophosphocholine*	Lipid	Lysolipid	Lysolipid	1008	LC/MS Pos	5450	468.3	NA	NA	NA	NA
35254	2-oleoylglycerophosphocholine*	Lipid	Lysolipid	Lysolipid	1018	LC/MS Pos	5640	522.4	NA	NA	NA	NA
35687	2-oleoylglycerophosphoethanolamine*	Lipid	Lysolipid	Lysolipid	997	LC/MS Neg	5848	478.3	NA	NA	NA	NA
37948	2-oleoylglycerophosphoserine*	Lipid	Lysolipid	Lysolipid	1044	LC/MS Neg	5577	522.3	NA	NA	NA	NA
35819	2-palmitoleoylglycerophosphocholine*	Lipid	Lysolipid	Lysolipid	1013	LC/MS Pos	5482	494.3	NA	NA	NA	NA
35253	2-palmitoylglycerophosphocholine*	Lipid	Lysolipid	Lysolipid	1011	LC/MS Pos	5604	496.3	NA	NA	NA	NA
35688	2-palmitoylglycerophosphoethanolamine*	Lipid	Lysolipid	Lysolipid	991	LC/MS Neg	5790	452.3	NA	NA	NA	NA
35255	2-stearoylglycerophosphocholine*	Lipid	Lysolipid	Lysolipid	1016	LC/MS Pos	5780	524.4	NA	10208382	NA	NA
41220	2-stearoylglycerophosphoethanolamine*	Lipid	Lysolipid	Lysolipid	995.1	LC/MS Pos	5779.6	482.2	NA	NA	NA	NA
1642	caprate (10:0)	Lipid	Medium chain FA	Medium chain fatty acid	691	LC/MS Neg	5092	171.2	112-37-8;	2969	C01571	HMDB00511
32489	caproate (6:0)	Lipid	Medium chain FA	Medium chain fatty acid	687	LC/MS Neg	2766	115.2	142-62-1;	8892	C01585	HMDB00535
32492	caprylate (8:0)	Lipid	Medium chain FA	Medium chain fatty acid	689	LC/MS Neg	4367	143.2	124-07-2;	379	C06423	HMDB00482
1645	laurate (12:0)	Lipid	Medium chain FA	Medium chain fatty acid	694	LC/MS Neg	5288	199.3	143-07-7;	3893	C02679	HMDB00638
12035	pelargonate (9:0)	Lipid	Medium chain FA	Medium chain fatty acid	690	LC/MS Neg	4847	157.2	112-05-0;	5461016	C01601	HMDB00847
34397	1-arachidonylglycerol	Lipid	Monoacylglycerol	Monoacylglycerol	1060	GC/MS	2226	203.1	NA	5282281	C13857	HMDB11572
27447	1-linoleoylglycerol (1-monolinolein)	Lipid	Monoacylglycerol	Monoacylglycerol	1057	GC/MS	2181	395.3	2277-28-3;	5283469	NA	NA
21184	1-oleoylglycerol (1-monoolein)	Lipid	Monoacylglycerol	Monoacylglycerol	1055	GC/MS	2181.2	397.4	111-03-5;	5283468	NA	HMDB11567
21127	1-palmitoylglycerol (1-monopalmitin)	Lipid	Monoacylglycerol	Monoacylglycerol	1051	GC/MS	2119.5	371.3	542-44-9;	14900	NA	NA
21188	1-stearoylglycerol (1-monostearin)	Lipid	Monoacylglycerol	Monoacylglycerol	1053	GC/MS	2186.6	399.4	123-94-4;	24699	D01947	NA
32536	2-linoleoylglycerol (2-monolinolein)	Lipid	Monoacylglycerol	Monoacylglycerol	1058	GC/MS	2169	408.3	3443-82-1;	5365676	NA	HMDB11538
35848	2-oleoylglycerol (2-monoolein)	Lipid	Monoacylglycerol	Monoacylglycerol	1056	GC/MS	2170	410.1	3443-84-3;	5319879	NA	NA
33419	2-palmitoylglycerol (2-monopalmitin)	Lipid	Monoacylglycerol	Monoacylglycerol	1052	GC/MS	2108	129	23470-00-0;	123409	NA	NA
41965	histidylmethionine	NA	NA	NA	NA	LC/MS Pos	1025	287.2	2488-11-1;	NA	NA	NA
42090	lysyllysine	NA	NA	NA	NA	LC/MS Pos	533	138.2	13184-13-9;	4293571	NA	NA
40687	methionylaspartate	NA	NA	NA	NA	LC/MS Pos	1275.3	265.1	14595-65-4;	NA	NA	NA
41386	prolylmethionine	NA	NA	NA	NA	LC/MS Pos	1736.8	247.1	52899-08-8;	52500000000000	NA	NA
33028	X - 01497	NA	NA	NA	NA	LC/MS Pos	5115	332.2	NA	NA	NA	NA
32587	X - 02249	NA	NA	NA	NA	LC/MS Neg	4025	267.2	NA	NA	NA	NA
32549	X - 02269	NA	NA	NA	NA	LC/MS Neg	1551	255.1	NA	NA	NA	NA
32709	X - 03056	NA	NA	NA	NA	LC/MS Pos	2264	185.2	NA	NA	NA	NA
32894	X - 10445	NA	NA	NA	NA	LC/MS Pos	1939	250.1	NA	NA	NA	NA
32518	X - 11204	NA	NA	NA	NA	LC/MS Pos	5263	229.2	NA	NA	NA	NA
32578	X - 11261	NA	NA	NA	NA	LC/MS Pos	3600	286.2	NA	NA	NA	NA
32616	X - 11299	NA	NA	NA	NA	LC/MS Neg	4893	507.2	NA	NA	NA	NA
32632	X - 11315	NA	NA	NA	NA	LC/MS Pos	1210	130.2	NA	NA	NA	NA
32649	X - 11332	NA	NA	NA	NA	LC/MS Pos	935	212.1	NA	NA	NA	NA
32650	X - 11333	NA	NA	NA	NA	LC/MS Pos	1019	212.1	NA	NA	NA	NA
32651	X - 11334	NA	NA	NA	NA	LC/MS Pos	982	259.1	NA	NA	NA	NA
32689	X - 11372	NA	NA	NA	NA	LC/MS Neg	5303	467.4	NA	NA	NA	NA
32698	X - 11381	NA	NA	NA	NA	LC/MS Pos	1126	186.2	NA	NA	NA	NA
32740	X - 11423	NA	NA	NA	NA	LC/MS Neg	1038	260.1	NA	NA	NA	NA
32754	X - 11437	NA	NA	NA	NA	LC/MS Neg	2888	231	NA	NA	NA	NA
32757	X - 11440	NA	NA	NA	NA	LC/MS Neg	3571	246.3	NA	NA	NA	NA
32761	X - 11444	NA	NA	NA	NA	LC/MS Neg	3983	541.2	NA	NA	NA	NA
32769	X - 11452	NA	NA	NA	NA	LC/MS Neg	4109	352.1	NA	NA	NA	NA
32786	X - 11469	NA	NA	NA	NA	LC/MS Pos	3874	239.1	NA	NA	NA	NA
32828	X - 11511	NA	NA	NA	NA	LC/MS Neg	4119	215.2	NA	NA	NA	NA
32838	X - 11521	NA	NA	NA	NA	LC/MS Pos	3650	286.2	NA	NA	NA	NA
32850	X - 11533	NA	NA	NA	NA	LC/MS Neg	4904	243.2	NA	NA	NA	NA
32854	X - 11537	NA	NA	NA	NA	LC/MS Pos	5200	366.3	NA	NA	NA	NA
32855	X - 11538	NA	NA	NA	NA	LC/MS Neg	4920	311.3	NA	NA	NA	NA
32859	X - 11542	NA	NA	NA	NA	LC/MS Pos	5247	245.2	NA	NA	NA	NA
32867	X - 11550	NA	NA	NA	NA	LC/MS Neg	5130	250.2	NA	NA	NA	NA
32878	X - 11561	NA	NA	NA	NA	LC/MS Neg	1252	267.1	NA	NA	NA	NA
32881	X - 11564	NA	NA	NA	NA	LC/MS Neg	1188	177.1	NA	NA	NA	NA
32892	X - 11575	NA	NA	NA	NA	LC/MS Pos	1799	264.1	NA	NA	NA	NA
32895	X - 11578	NA	NA	NA	NA	LC/MS Pos	2146	298.1	NA	NA	NA	NA
32900	X - 11583	NA	NA	NA	NA	LC/MS Pos	2793	457.1	NA	NA	NA	NA
32902	X - 11585	NA	NA	NA	NA	LC/MS Pos	2987	332	NA	NA	NA	NA
32928	X - 11611	NA	NA	NA	NA	LC/MS Neg	1632	429.1	NA	NA	NA	NA
32974	X - 11612	NA	NA	NA	NA	LC/MS Pos	1835	285	NA	NA	NA	NA
32930	X - 11613	NA	NA	NA	NA	LC/MS Neg	1658	369.1	NA	NA	NA	NA
32932	X - 11615	NA	NA	NA	NA	LC/MS Neg	1604	228.2	NA	NA	NA	NA
32956	X - 11639	NA	NA	NA	NA	LC/MS Neg	3688	432.2	NA	NA	NA	NA
32958	X - 11641	NA	NA	NA	NA	LC/MS Neg	3950	325.3	NA	NA	NA	NA
33269	X - 11662	NA	NA	NA	NA	LC/MS Pos	3172	251.1	NA	NA	NA	NA
32996	X - 11668	NA	NA	NA	NA	LC/MS Neg	1367	215.2	NA	NA	NA	NA
33026	X - 11684	NA	NA	NA	NA	LC/MS Pos	2992	328	NA	NA	NA	NA
33031	X - 11687	NA	NA	NA	NA	LC/MS Pos	2182	384.1	NA	NA	NA	NA
33144	X - 11799	NA	NA	NA	NA	LC/MS Pos	1572	226	NA	NA	NA	NA
33159	X - 11814	NA	NA	NA	NA	LC/MS Pos	2372	152.1	NA	NA	NA	NA
33172	X - 11827	NA	NA	NA	NA	LC/MS Neg	1575	312.1	NA	NA	NA	NA
33248	X - 11837	NA	NA	NA	NA	LC/MS Neg	2484	283.1	NA	NA	NA	NA
33206	X - 11861	NA	NA	NA	NA	LC/MS Neg	4617	229.2	NA	NA	NA	NA
33220	X - 11875	NA	NA	NA	NA	LC/MS Neg	5272	381.3	NA	NA	NA	NA
33225	X - 11880	NA	NA	NA	NA	LC/MS Neg	5378	537.4	NA	NA	NA	NA
33290	X - 11945	NA	NA	NA	NA	LC/MS Pos	1896	283.1	NA	NA	NA	NA
33360	X - 12014	NA	NA	NA	NA	LC/MS Neg	1998	249.1	NA	NA	NA	NA
33403	X - 12051	NA	NA	NA	NA	LC/MS Pos	5739	456.4	NA	NA	NA	NA
33408	X - 12056	NA	NA	NA	NA	LC/MS Pos	1129	156.2	NA	NA	NA	NA
33508	X - 12093	NA	NA	NA	NA	LC/MS Pos	1063	203.2	NA	NA	NA	NA
33515	X - 12100	NA	NA	NA	NA	LC/MS Pos	1793	221.1	NA	NA	NA	NA
33519	X - 12104	NA	NA	NA	NA	LC/MS Pos	1755	271.1	NA	NA	NA	NA
33542	X - 12127	NA	NA	NA	NA	LC/MS Pos	1235	226.1	NA	NA	NA	NA
33600	X - 12179	NA	NA	NA	NA	LC/MS Neg	1867	194.2	NA	NA	NA	NA
33620	X - 12199	NA	NA	NA	NA	LC/MS Pos	3038	263.1	NA	NA	NA	NA
33666	X - 12244	NA	NA	NA	NA	LC/MS Pos	1147	269.2	NA	NA	NA	NA
33829	X - 12283	NA	NA	NA	NA	LC/MS Neg	2980	243.2	NA	NA	NA	NA
33790	X - 12362	NA	NA	NA	NA	LC/MS Pos	1073	265	NA	NA	NA	NA
33885	X - 12443	NA	NA	NA	NA	LC/MS Neg	5353	994.4	NA	NA	NA	NA
33892	X - 12450	NA	NA	NA	NA	LC/MS Neg	5397	251.4	NA	NA	NA	NA
33907	X - 12462	NA	NA	NA	NA	LC/MS Pos	1269	148.2	NA	NA	NA	NA
33910	X - 12465	NA	NA	NA	NA	LC/MS Pos	1475	248.2	NA	NA	NA	NA
34103	X - 12543	NA	NA	NA	NA	LC/MS Neg	1451	181.1	NA	NA	NA	NA
34221	X - 12627	NA	NA	NA	NA	LC/MS Neg	5732	357.4	NA	NA	NA	NA
34235	X - 12636	NA	NA	NA	NA	LC/MS Pos	3890	259.2	NA	NA	NA	NA
34265	X - 12660	NA	NA	NA	NA	LC/MS Pos	5667	442.2	NA	NA	NA	NA
34307	X - 12687	NA	NA	NA	NA	LC/MS Neg	861	355.1	NA	NA	NA	NA
34375	X - 12715	NA	NA	NA	NA	LC/MS Pos	2067	281.2	NA	NA	NA	NA
34328	X - 12718	NA	NA	NA	NA	LC/MS Neg	1750	324.1	NA	NA	NA	NA
34349	X - 12739	NA	NA	NA	NA	LC/MS Neg	2414	241.2	NA	NA	NA	NA
34351	X - 12741	NA	NA	NA	NA	LC/MS Neg	2485	294.1	NA	NA	NA	NA
34352	X - 12742	NA	NA	NA	NA	LC/MS Neg	2534	241.2	NA	NA	NA	NA
34356	X - 12746	NA	NA	NA	NA	LC/MS Neg	2540	439.2	NA	NA	NA	NA
37939	X - 12748	NA	NA	NA	NA	LC/MS Neg	558	320.1	NA	NA	NA	NA
34370	X - 12760	NA	NA	NA	NA	LC/MS Pos	2001	302.2	NA	NA	NA	NA
34453	X - 12776	NA	NA	NA	NA	LC/MS Neg	665	119.1	NA	NA	NA	NA
34461	X - 12780	NA	NA	NA	NA	LC/MS Pos	3056	346.1	NA	NA	NA	NA
34474	X - 12791	NA	NA	NA	NA	LC/MS Pos	2589	384.2	NA	NA	NA	NA
34475	X - 12792	NA	NA	NA	NA	LC/MS Pos	812	134	NA	NA	NA	NA
34483	X - 12800	NA	NA	NA	NA	LC/MS Pos	2263	417.3	NA	NA	NA	NA
34486	X - 12803	NA	NA	NA	NA	LC/MS Pos	2735	284.1	NA	NA	NA	NA
34488	X - 12805	NA	NA	NA	NA	LC/MS Pos	3259	358.2	NA	NA	NA	NA
34499	X - 12816	NA	NA	NA	NA	LC/MS Neg	2676	495.3	NA	NA	NA	NA
40821	X - 12824	NA	NA	NA	NA	LC/MS Pos	3380.1	245.2	NA	NA	NA	NA
34527	X - 12844	NA	NA	NA	NA	LC/MS Neg	4168	539.3	NA	NA	NA	NA
34529	X - 12846	NA	NA	NA	NA	LC/MS Neg	4218	481.3	NA	NA	NA	NA
34532	X - 12849	NA	NA	NA	NA	LC/MS Neg	4726	331.2	NA	NA	NA	NA
34535	X - 12851	NA	NA	NA	NA	LC/MS Neg	4886	624.4	NA	NA	NA	NA
34538	X - 12854	NA	NA	NA	NA	LC/MS Pos	1380	405.2	NA	NA	NA	NA
34539	X - 12855	NA	NA	NA	NA	LC/MS Pos	1404	248.2	NA	NA	NA	NA
34544	X - 12860	NA	NA	NA	NA	LC/MS Pos	2264	276.2	NA	NA	NA	NA
34553	X - 12869	NA	NA	NA	NA	LC/MS Neg	1385	192.1	NA	NA	NA	NA
34676	X - 12992	NA	NA	NA	NA	LC/MS Pos	1480	429	NA	NA	NA	NA
34690	X - 13005	NA	NA	NA	NA	LC/MS Neg	3519	197.1	NA	NA	NA	NA
34760	X - 13068	NA	NA	NA	NA	LC/MS Pos	3965	353.1	NA	NA	NA	NA
34774	X - 13082	NA	NA	NA	NA	LC/MS Pos	3875	309.2	NA	NA	NA	NA
34778	X - 13086	NA	NA	NA	NA	LC/MS Pos	3914	309.2	NA	NA	NA	NA
34790	X - 13098	NA	NA	NA	NA	LC/MS Neg	2438	307.1	NA	NA	NA	NA
34835	X - 13143	NA	NA	NA	NA	LC/MS Neg	3725	307.1	NA	NA	NA	NA
34837	X - 13145	NA	NA	NA	NA	LC/MS Pos	2657	335.2	NA	NA	NA	NA
34851	X - 13159	NA	NA	NA	NA	LC/MS Neg	2612	332.9	NA	NA	NA	NA
34854	X - 13162	NA	NA	NA	NA	LC/MS Neg	3098	526.1	NA	NA	NA	NA
34868	X - 13176	NA	NA	NA	NA	LC/MS Pos	5448	500.1	NA	NA	NA	NA
34912	X - 13215	NA	NA	NA	NA	LC/MS Neg	5179	149.2	NA	NA	NA	NA
34927	X - 13230	NA	NA	NA	NA	LC/MS Neg	674	161	NA	NA	NA	NA
35042	X - 13342	NA	NA	NA	NA	LC/MS Pos	3089	263.1	NA	NA	NA	NA
35068	X - 13368	NA	NA	NA	NA	LC/MS Neg	2228	261	NA	NA	NA	NA
35091	X - 13391	NA	NA	NA	NA	LC/MS Pos	3975	204.1	NA	NA	NA	NA
35099	X - 13396	NA	NA	NA	NA	LC/MS Pos	5153	246.2	NA	NA	NA	NA
35154	X - 13421	NA	NA	NA	NA	LC/MS Pos	2381	597.4	NA	NA	NA	NA
35164	X - 13423	NA	NA	NA	NA	LC/MS Pos	4970	318.2	NA	NA	NA	NA
35208	X - 13445	NA	NA	NA	NA	LC/MS Pos	2088	729.6	NA	NA	NA	NA
35209	X - 13446	NA	NA	NA	NA	LC/MS Pos	2145	477.1	NA	NA	NA	NA
35210	X - 13447	NA	NA	NA	NA	LC/MS Pos	2381	179.2	NA	NA	NA	NA
35214	X - 13451	NA	NA	NA	NA	LC/MS Pos	3430	471.1	NA	NA	NA	NA
35241	X - 13478	NA	NA	NA	NA	LC/MS Pos	990	188.2	NA	NA	NA	NA
35247	X - 13483	NA	NA	NA	NA	LC/MS Pos	1982	237.1	NA	NA	NA	NA
35278	X - 13504	NA	NA	NA	NA	LC/MS Pos	948	228.1	NA	NA	NA	NA
35286	X - 13512	NA	NA	NA	NA	LC/MS Pos	2176	247.1	NA	NA	NA	NA
35294	X - 13520	NA	NA	NA	NA	LC/MS Pos	4256	290.1	NA	NA	NA	NA
35290	X - 13529	NA	NA	NA	NA	LC/MS Pos	3088	190.1	NA	NA	NA	NA
35321	X - 13543	NA	NA	NA	NA	LC/MS Pos	1096	484.1	NA	NA	NA	NA
35335	X - 13557	NA	NA	NA	NA	LC/MS Neg	3611	252	NA	NA	NA	NA
35336	X - 13558	NA	NA	NA	NA	LC/MS Neg	5045	325.2	NA	NA	NA	NA
35338	X - 13560	NA	NA	NA	NA	LC/MS Neg	5220	367.3	NA	NA	NA	NA
35430	X - 13647	NA	NA	NA	NA	LC/MS Neg	2821	345.2	NA	NA	NA	NA
35507	X - 13698	NA	NA	NA	NA	LC/MS Pos	1900	413	NA	NA	NA	NA
35508	X - 13699	NA	NA	NA	NA	LC/MS Pos	2376	284.2	NA	NA	NA	NA
35518	X - 13709	NA	NA	NA	NA	LC/MS Pos	1938	302.1	NA	NA	NA	NA
35544	X - 13734	NA	NA	NA	NA	LC/MS Neg	2265	410.1	NA	NA	NA	NA
35547	X - 13737	NA	NA	NA	NA	LC/MS Pos	923	129.1	NA	NA	NA	NA
35739	X - 13844	NA	NA	NA	NA	LC/MS Neg	1425	209.1	NA	NA	NA	NA
35754	X - 13859	NA	NA	NA	NA	LC/MS Neg	721	286.1	NA	NA	NA	NA
35766	X - 13871	NA	NA	NA	NA	LC/MS Pos	980	192	NA	NA	NA	NA
35767	X - 13872	NA	NA	NA	NA	LC/MS Neg	5125	339.2	NA	NA	NA	NA
35885	X - 13975	NA	NA	NA	NA	LC/MS Neg	3196	333	NA	NA	NA	NA
35919	X - 14007	NA	NA	NA	NA	LC/MS Pos	3437	307.1	NA	NA	NA	NA
35927	X - 14015	NA	NA	NA	NA	LC/MS Neg	3539	305.1	NA	NA	NA	NA
35978	X - 14057	NA	NA	NA	NA	LC/MS Pos	1069	192	NA	NA	NA	NA
36032	X - 14108	NA	NA	NA	NA	LC/MS Pos	1124	219.2	NA	NA	NA	NA
36046	X - 14121	NA	NA	NA	NA	LC/MS Pos	1472	294.2	NA	NA	NA	NA
36067	X - 14141	NA	NA	NA	NA	LC/MS Neg	1337	259.1	NA	NA	NA	NA
36071	X - 14145	NA	NA	NA	NA	LC/MS Pos	1563	233.2	NA	NA	NA	NA
36118	X - 14192	NA	NA	NA	NA	LC/MS Pos	1582	260.2	NA	NA	NA	NA
36119	X - 14193	NA	NA	NA	NA	LC/MS Pos	1818	283.1	NA	NA	NA	NA
36121	X - 14195	NA	NA	NA	NA	LC/MS Neg	1725	217.2	NA	NA	NA	NA
36190	X - 14264	NA	NA	NA	NA	LC/MS Neg	2086	258.2	NA	NA	NA	NA
36198	X - 14272	NA	NA	NA	NA	LC/MS Pos	2265	261.1	NA	NA	NA	NA
36246	X - 14320	NA	NA	NA	NA	LC/MS Pos	2501	295.1	NA	NA	NA	NA
36257	X - 14331	NA	NA	NA	NA	LC/MS Pos	2560	393.1	NA	NA	NA	NA
36272	X - 14346	NA	NA	NA	NA	LC/MS Pos	2621	358.2	NA	NA	NA	NA
36273	X - 14347	NA	NA	NA	NA	LC/MS Neg	2509	292.2	NA	NA	NA	NA
36310	X - 14384	NA	NA	NA	NA	LC/MS Neg	2732	265.2	NA	NA	NA	NA
36384	X - 14458	NA	NA	NA	NA	LC/MS Neg	3446	391.1	NA	NA	NA	NA
36430	X - 14503	NA	NA	NA	NA	LC/MS Pos	3552	344.2	NA	NA	NA	NA
36517	X - 14590	NA	NA	NA	NA	LC/MS Pos	1192	361.2	NA	NA	NA	NA
36521	X - 14594	NA	NA	NA	NA	LC/MS Pos	5267	260.2	NA	NA	NA	NA
36523	X - 14596	NA	NA	NA	NA	LC/MS Pos	2510	176.1	NA	NA	NA	NA
36527	X - 14600	NA	NA	NA	NA	LC/MS Pos	1771	365.1	NA	NA	NA	NA
36533	X - 14606	NA	NA	NA	NA	LC/MS Pos	3091	637.7	NA	NA	NA	NA
36540	X - 14613	NA	NA	NA	NA	LC/MS Pos	2404	735	NA	NA	NA	NA
36623	X - 14696	NA	NA	NA	NA	LC/MS Neg	1248	259.2	NA	NA	NA	NA
36854	X - 14837	NA	NA	NA	NA	LC/MS Pos	1497	233.1	NA	NA	NA	NA
36927	X - 14900	NA	NA	NA	NA	LC/MS Neg	2117	258.2	NA	NA	NA	NA
37277	X - 15136	NA	NA	NA	NA	LC/MS Pos	4063	243.1	NA	NA	NA	NA
37291	X - 15150	NA	NA	NA	NA	LC/MS Neg	1534	294.1	NA	NA	NA	NA
37301	X - 15160	NA	NA	NA	NA	LC/MS Pos	1468	283.1	NA	NA	NA	NA
37307	X - 15166	NA	NA	NA	NA	LC/MS Pos	1740	280.1	NA	NA	NA	NA
37309	X - 15168	NA	NA	NA	NA	LC/MS Pos	1850	294.1	NA	NA	NA	NA
37315	X - 15174	NA	NA	NA	NA	LC/MS Pos	2333	525.2	NA	NA	NA	NA
37362	X - 15220	NA	NA	NA	NA	LC/MS Neg	2632	274.1	NA	NA	NA	NA
37364	X - 15222	NA	NA	NA	NA	LC/MS Neg	5138	211.2	NA	NA	NA	NA
37548	X - 15301	NA	NA	NA	NA	LC/MS Neg	4991	311.1	NA	NA	NA	NA
37571	X - 15324	NA	NA	NA	NA	LC/MS Neg	1167	249	NA	NA	NA	NA
37584	X - 15337	NA	NA	NA	NA	LC/MS Pos	3702	272	NA	NA	NA	NA
37598	X - 15351	NA	NA	NA	NA	LC/MS Pos	4754	304	NA	NA	NA	NA
37610	X - 15363	NA	NA	NA	NA	LC/MS Pos	3208	190.1	NA	NA	NA	NA
37618	X - 15371	NA	NA	NA	NA	LC/MS Neg	4060	557.2	NA	NA	NA	NA
37622	X - 15375	NA	NA	NA	NA	LC/MS Pos	2502	328	NA	NA	NA	NA
37629	X - 15382	NA	NA	NA	NA	LC/MS Pos	2540	271	NA	NA	NA	NA
37633	X - 15386	NA	NA	NA	NA	LC/MS Pos	2518	692.2	NA	NA	NA	NA
37663	X - 15415	NA	NA	NA	NA	LC/MS Neg	3086	330	NA	NA	NA	NA
37668	X - 15420	NA	NA	NA	NA	LC/MS Neg	889	192	NA	NA	NA	NA
37720	X - 15472	NA	NA	NA	NA	LC/MS Pos	3653	204.1	NA	NA	NA	NA
37730	X - 15482	NA	NA	NA	NA	LC/MS Pos	3635	272.1	NA	NA	NA	NA
37732	X - 15484	NA	NA	NA	NA	LC/MS Pos	2506	271	NA	NA	NA	NA
37734	X - 15486	NA	NA	NA	NA	LC/MS Neg	3638	269.2	NA	NA	NA	NA
37742	X - 15494	NA	NA	NA	NA	LC/MS Neg	2038	572.2	NA	NA	NA	NA
37751	X - 15503	NA	NA	NA	NA	LC/MS Neg	1882	193.1	NA	NA	NA	NA
37881	X - 15520	NA	NA	NA	NA	LC/MS Neg	1372	476.1	NA	NA	NA	NA
37771	X - 15523	NA	NA	NA	NA	LC/MS Neg	4203	309.1	NA	NA	NA	NA
37782	X - 15534	NA	NA	NA	NA	LC/MS Pos	2372	551.6	NA	NA	NA	NA
37795	X - 15546	NA	NA	NA	NA	LC/MS Pos	1861	271.1	NA	NA	NA	NA
37837	X - 15564	NA	NA	NA	NA	LC/MS Neg	1330	189.1	NA	NA	NA	NA
37814	X - 15565	NA	NA	NA	NA	LC/MS Pos	1269	374.2	NA	NA	NA	NA
37821	X - 15572	NA	NA	NA	NA	LC/MS Pos	2475	296.3	NA	NA	NA	NA
37825	X - 15576	NA	NA	NA	NA	LC/MS Pos	3108	454.9	NA	NA	NA	NA
37826	X - 15577	NA	NA	NA	NA	LC/MS Pos	3298	416.2	NA	NA	NA	NA
37827	X - 15578	NA	NA	NA	NA	LC/MS Pos	3334	652.2	NA	NA	NA	NA
37828	X - 15579	NA	NA	NA	NA	LC/MS Pos	3419	460.2	NA	NA	NA	NA
37829	X - 15580	NA	NA	NA	NA	LC/MS Pos	3525	504.2	NA	NA	NA	NA
37830	X - 15581	NA	NA	NA	NA	LC/MS Pos	3527	446.2	NA	NA	NA	NA
37840	X - 15591	NA	NA	NA	NA	LC/MS Neg	1790	203.1	NA	NA	NA	NA
37841	X - 15592	NA	NA	NA	NA	LC/MS Neg	1819	360.1	NA	NA	NA	NA
37843	X - 15594	NA	NA	NA	NA	LC/MS Neg	1929	341.1	NA	NA	NA	NA
37844	X - 15595	NA	NA	NA	NA	LC/MS Neg	2124	343	NA	NA	NA	NA
37850	X - 15601	NA	NA	NA	NA	LC/MS Neg	2711	320.9	NA	NA	NA	NA
37851	X - 15602	NA	NA	NA	NA	LC/MS Neg	2803	317.2	NA	NA	NA	NA
37855	X - 15606	NA	NA	NA	NA	LC/MS Neg	3196	247	NA	NA	NA	NA
37858	X - 15609	NA	NA	NA	NA	LC/MS Neg	3664	273.1	NA	NA	NA	NA
37861	X - 15612	NA	NA	NA	NA	LC/MS Neg	3908	303.2	NA	NA	NA	NA
37873	X - 15624	NA	NA	NA	NA	LC/MS Neg	4982	424.7	NA	NA	NA	NA
37913	X - 15664	NA	NA	NA	NA	LC/MS Neg	3695	469.2	NA	NA	NA	NA
37927	X - 15678	NA	NA	NA	NA	LC/MS Pos	1742	249.1	NA	NA	NA	NA
37929	X - 15680	NA	NA	NA	NA	LC/MS Pos	1835	297.1	NA	NA	NA	NA
37938	X - 15689	NA	NA	NA	NA	LC/MS Pos	4467	523.6	NA	NA	NA	NA
37940	X - 15691	NA	NA	NA	NA	LC/MS Neg	5170	387.2	NA	NA	NA	NA
38062	X - 15807	NA	NA	NA	NA	LC/MS Neg	3366	337.2	NA	NA	NA	NA
38063	X - 15808	NA	NA	NA	NA	LC/MS Neg	3534	240.2	NA	NA	NA	NA
38081	X - 15824	NA	NA	NA	NA	LC/MS Pos	3114	254.1	NA	NA	NA	NA
38082	X - 15825	NA	NA	NA	NA	LC/MS Pos	2576	291.1	NA	NA	NA	NA
38191	X - 15842	NA	NA	NA	NA	LC/MS Neg	1616	170.1	NA	NA	NA	NA
38508	X - 16065	NA	NA	NA	NA	LC/MS Neg	1364	442.2	NA	NA	NA	NA
38537	X - 16094	NA	NA	NA	NA	LC/MS Pos	3691	276.2	NA	NA	NA	NA
38546	X - 16103	NA	NA	NA	NA	LC/MS Neg	659.1	99.3	NA	NA	NA	NA
38740	X - 16182	NA	NA	NA	NA	LC/MS Pos	1439.8	271.3	NA	NA	NA	NA
38744	X - 16186	NA	NA	NA	NA	LC/MS Pos	2264.8	549.3	NA	NA	NA	NA
38775	X - 16209	NA	NA	NA	NA	LC/MS Neg	5168.9	271.2	NA	NA	NA	NA
38821	X - 16252	NA	NA	NA	NA	LC/MS Neg	1534.6	174.1	NA	NA	NA	NA
38822	X - 16253	NA	NA	NA	NA	LC/MS Neg	1683.7	174	NA	NA	NA	NA
38841	X - 16272	NA	NA	NA	NA	LC/MS Pos	3598.1	575	NA	NA	NA	NA
38861	X - 16292	NA	NA	NA	NA	LC/MS Neg	2962.1	374.2	NA	NA	NA	NA
38904	X - 16335	NA	NA	NA	NA	LC/MS Neg	1866.6	336.2	NA	NA	NA	NA
38905	X - 16336	NA	NA	NA	NA	LC/MS Neg	1877.2	258.1	NA	NA	NA	NA
38937	X - 16368	NA	NA	NA	NA	LC/MS Neg	2790.8	331.2	NA	NA	NA	NA
38948	X - 16379	NA	NA	NA	NA	LC/MS Neg	3159.6	231.1	NA	NA	NA	NA
38949	X - 16380	NA	NA	NA	NA	LC/MS Neg	3194	838.3	NA	NA	NA	NA
39040	X - 16468	NA	NA	NA	NA	LC/MS Pos	2143.4	246.1	NA	NA	NA	NA
39048	X - 16475	NA	NA	NA	NA	LC/MS Pos	2609.5	319.1	NA	NA	NA	NA
39199	X - 16626	NA	NA	NA	NA	LC/MS Pos	4348.4	464.4	NA	NA	NA	NA
39272	X - 16693	NA	NA	NA	NA	LC/MS Pos	1628.4	176	NA	NA	NA	NA
39515	X - 16932	NA	NA	NA	NA	LC/MS Neg	3959.3	469.2	NA	NA	NA	NA
39523	X - 16940	NA	NA	NA	NA	LC/MS Neg	1694.1	204.9	NA	NA	NA	NA
39530	X - 16947	NA	NA	NA	NA	LC/MS Neg	3808.5	345.2	NA	NA	NA	NA
39550	X - 16964	NA	NA	NA	NA	LC/MS Neg	2988	174.2	NA	NA	NA	NA
39551	X - 16965	NA	NA	NA	NA	LC/MS Neg	1602	126.2	NA	NA	NA	NA
39561	X - 16975	NA	NA	NA	NA	LC/MS Pos	2291.8	255.1	NA	NA	NA	NA
39576	X - 16990	NA	NA	NA	NA	LC/MS Neg	2342.4	170.2	NA	NA	NA	NA
39641	X - 17010	NA	NA	NA	NA	LC/MS Neg	3169.5	189	NA	NA	NA	NA
39715	X - 17080	NA	NA	NA	NA	LC/MS Neg	3622.1	311.2	NA	NA	NA	NA
39729	X - 17092	NA	NA	NA	NA	LC/MS Pos	1244.3	324.1	NA	NA	NA	NA
39738	X - 17101	NA	NA	NA	NA	LC/MS Pos	1818	454.3	NA	NA	NA	NA
39751	X - 17114	NA	NA	NA	NA	LC/MS Neg	2280.3	573.2	NA	NA	NA	NA
39752	X - 17115	NA	NA	NA	NA	LC/MS Neg	1308.7	316	NA	NA	NA	NA
39800	X - 17137	NA	NA	NA	NA	LC/MS Neg	3465.5	449.2	NA	NA	NA	NA
39811	X - 17147	NA	NA	NA	NA	LC/MS Neg	4830	187.2	NA	NA	NA	NA
39949	X - 17246	NA	NA	NA	NA	LC/MS Neg	1223.1	362.1	NA	NA	NA	NA
39962	X - 17254	NA	NA	NA	NA	LC/MS Neg	5370.7	970.5	NA	NA	NA	NA
40097	X - 17299	NA	NA	NA	NA	LC/MS Pos	1265.9	229.2	NA	NA	NA	NA
40104	X - 17306	NA	NA	NA	NA	LC/MS Pos	2202.6	290.2	NA	NA	NA	NA
40125	X - 17327	NA	NA	NA	NA	LC/MS Pos	3601.2	257.2	NA	NA	NA	NA
40139	X - 17341	NA	NA	NA	NA	LC/MS Pos	4846.4	560.2	NA	NA	NA	NA
40157	X - 17350	NA	NA	NA	NA	LC/MS Neg	2728.5	345.3	NA	NA	NA	NA
40159	X - 17351	NA	NA	NA	NA	LC/MS Neg	3391.8	243.2	NA	NA	NA	NA
40160	X - 17352	NA	NA	NA	NA	LC/MS Neg	3398.6	495.3	NA	NA	NA	NA
40163	X - 17355	NA	NA	NA	NA	LC/MS Neg	3799.5	474.2	NA	NA	NA	NA
40218	X - 17393	NA	NA	NA	NA	LC/MS Neg	1968.3	308.2	NA	NA	NA	NA
40291	X - 17462	NA	NA	NA	NA	LC/MS Neg	4243.6	434.3	NA	NA	NA	NA
40331	X - 17501	NA	NA	NA	NA	LC/MS Neg	5051.6	287.3	NA	NA	NA	NA
40384	X - 17553	NA	NA	NA	NA	LC/MS Neg	4820.3	262.2	NA	NA	NA	NA
40584	X - 17642	NA	NA	NA	NA	LC/MS Neg	4234.2	339.4	NA	NA	NA	NA
40789	X - 17692	NA	NA	NA	NA	LC/MS Neg	3071.9	370.1	NA	NA	NA	NA
40803	X - 17706	NA	NA	NA	NA	LC/MS Neg	4691.3	539.3	NA	NA	NA	NA
41213	X - 18111	NA	NA	NA	NA	LC/MS Pos	4250	577.4	NA	NA	NA	NA
41215	X - 18113	NA	NA	NA	NA	LC/MS Pos	4290.6	599.5	NA	NA	NA	NA
41265	X - 18162	NA	NA	NA	NA	LC/MS Neg	2250.1	278.2	NA	NA	NA	NA
41268	X - 18165	NA	NA	NA	NA	LC/MS Neg	1775	281.1	NA	NA	NA	NA
41282	X - 18179	NA	NA	NA	NA	LC/MS Pos	1013.9	260.2	NA	NA	NA	NA
41322	X - 18218	NA	NA	NA	NA	LC/MS Neg	2540.9	218	NA	NA	NA	NA
41484	X - 18307	NA	NA	NA	NA	LC/MS Pos	3525.1	578.2	NA	NA	NA	NA
41491	X - 18309	NA	NA	NA	NA	LC/MS Pos	4323.5	621.4	NA	NA	NA	NA
41548	X - 18330	NA	NA	NA	NA	LC/MS Pos	1766.5	310	NA	NA	NA	NA
41549	X - 18331	NA	NA	NA	NA	LC/MS Pos	2049.8	260.1	NA	NA	NA	NA
41550	X - 18332	NA	NA	NA	NA	LC/MS Pos	2163.1	260.1	NA	NA	NA	NA
41551	X - 18333	NA	NA	NA	NA	LC/MS Pos	2394	294	NA	NA	NA	NA
41559	X - 18341	NA	NA	NA	NA	LC/MS Neg	1038.9	190.1	NA	NA	NA	NA
41742	X - 18513	NA	NA	NA	NA	LC/MS Pos	3045	350.1	NA	NA	NA	NA
41783	X - 18554	NA	NA	NA	NA	LC/MS Pos	2452.8	270	NA	NA	NA	NA
42137	X - 18772	NA	NA	NA	NA	LC/MS Neg	4102.6	263	NA	NA	NA	NA
42173	X - 18798	NA	NA	NA	NA	LC/MS Pos	1970.5	385	NA	NA	NA	NA
42175	X - 18800	NA	NA	NA	NA	LC/MS Pos	2163.5	332.1	NA	NA	NA	NA
42193	X - 18808	NA	NA	NA	NA	LC/MS Pos	2446.8	256.1	NA	NA	NA	NA
42228	X - 18843	NA	NA	NA	NA	LC/MS Neg	3193.7	288.1	NA	NA	NA	NA
42268	X - 18883	NA	NA	NA	NA	LC/MS Pos	2997.2	388.3	NA	NA	NA	NA
42274	X - 18889	NA	NA	NA	NA	LC/MS Neg	2662.5	202.1	NA	NA	NA	NA
40469	N1-Methyl-2-pyridone-5-carboxamide	Cofactors and vitamins	Nicotinate and nicotinamide'	Nicotinate and nicotinamide metabolism	1346	LC/MS Pos	1707.3	153.2	701-44-0;	69698	C05842	HMDB04193
594	nicotinamide	Cofactors and vitamins	Nicotinate and nicotinamide'	Nicotinate and nicotinamide metabolism	1324	LC/MS Pos	1267	123.1	98-92-0;	936	C00153	HMDB01406
5278	nicotinamide adenine dinucleotide (NAD+)	Cofactors and vitamins	Nicotinate and nicotinamide'	Nicotinate and nicotinamide metabolism	1327	LC/MS Pos	1370	664	53-84-9;	1.09e+18	C00003	HMDB00902
31475	nicotinamide adenine dinucleotide reduced (NADH)	Cofactors and vitamins	Nicotinate and nicotinamide'	Nicotinate and nicotinamide metabolism	1328	LC/MS Neg	1554	664.1	58-68-4;606-68-8;	439153	C00004	HMDB01487
22152	nicotinamide ribonucleotide (NMN)	Cofactors and vitamins	Nicotinate and nicotinamide'	Nicotinate and nicotinamide metabolism	1326	LC/MS Pos	886	335.1	1094-61-7;	14180	C00455	HMDB00229
33013	nicotinamide riboside*	Cofactors and vitamins	Nicotinate and nicotinamide'	Nicotinate and nicotinamide metabolism	1334	LC/MS Pos	955	255.1	1341-23-7;	NA	NA	NA
1504	nicotinate	Cofactors and vitamins	Nicotinate and nicotinamide'	Nicotinate and nicotinamide metabolism	1338	LC/MS Neg	1221	122.1	59-67-6;	938	C00253	HMDB01488
15725	nicotinate adenine dinucleotide (NAAD+)	Cofactors and vitamins	Nicotinate and nicotinamide'	Nicotinate and nicotinamide metabolism	1329	LC/MS Neg	1236	662.9	6450-77-7;104809-30-5;	NA	NA	NA
1899	quinolinate	Cofactors and vitamins	Nicotinate and nicotinamide'	Nicotinate and nicotinamide metabolism	1336	GC/MS	1697.7	296.1	89-00-9;	1066	C03722	HMDB00232
32401	trigonelline (N-methylnicotinate)	Cofactors and vitamins	Nicotinate and nicotinamide'	Nicotinate and nicotinamide metabolism	1345	LC/MS Pos	757	138.1	6138-41-6;	5570	NA	HMDB00875
15442	6-phosphogluconate	Carbohydrate	Nucleotide sugars pentose'	Nucleotide sugars pentose metabolism	613	LC/MS Neg	588	275.1	921-62-0;53411-70-4;	91493	C00345	HMDB01316
38075	arabitol	Carbohydrate	Nucleotide sugars pentose'	Nucleotide sugars pentose metabolism	614	GC/MS	1687.5	307.1	488-82-4;	94154	C00474	HMDB01851
587	gluconate	Carbohydrate	Nucleotide sugars pentose'	Nucleotide sugars pentose metabolism	620	GC/MS	1879.4	333	527-07-1;	10690	C00257	HMDB00625
37288	Isobar: ribulose 5-phosphate_ xylulose 5-phosphate	Carbohydrate	Nucleotide sugars pentose'	Nucleotide sugars pentose metabolism	629	GC/MS	1935	357.2	NA	NA	NA	NA
15772	ribitol	Carbohydrate	Nucleotide sugars pentose'	Nucleotide sugars pentose metabolism	616	GC/MS	1692.4	217	488-81-3;	NA	C00474	HMDB00508
12080	ribose	Carbohydrate	Nucleotide sugars pentose'	Nucleotide sugars pentose metabolism	622	GC/MS	1639.2	204	50-69-1;	5311110	C00121	HMDB00283
35855	ribulose	Carbohydrate	Nucleotide sugars pentose'	Nucleotide sugars pentose metabolism	627	GC/MS	1662	306.1	488-84-6;	79021	C00309	HMDB00621_HMDB03371
35649	sedoheptulose-7-phosphate	Carbohydrate	Nucleotide sugars pentose'	Nucleotide sugars pentose metabolism	619	GC/MS	2070	691.35	2646-35-7;	616	C05382	HMDB01068
35854	threitol	Carbohydrate	Nucleotide sugars pentose'	Nucleotide sugars pentose metabolism	617	GC/MS	1513	217.1	2418-52-2;	169019	C16884	HMDB04136
41319	xylitol	Carbohydrate	Nucleotide sugars pentose'	Nucleotide sugars pentose metabolism	633	GC/MS	1677.6	217	87-99-0;	6912	C00379	HMDB00568
35638	xylonate	Carbohydrate	Nucleotide sugars pentose'	Nucleotide sugars pentose metabolism	638	GC/MS	1722	292	73686-31-7;	6602431	C05411	NA
15835	xylose	Carbohydrate	Nucleotide sugars pentose'	Nucleotide sugars pentose metabolism	637	GC/MS	1723.9	204	609-06-3;	95259	C00181	HMDB00098
18344	xylulose	Carbohydrate	Nucleotide sugars pentose'	Nucleotide sugars pentose metabolism	639	GC/MS	1668	306.1	551-84-8;	5289590	C00310	HMDB00654
15910	maltotetraose	Carbohydrate	Oligosaccharide	Oligosaccharide	646.5	LC/MS Neg	965	665.1	34612-38-9;	446495	C02052	HMDB01296
11438	phosphate	Energy	Oxidative phosphorylation	Oxidative phosphorylation	671	GC/MS	1307.7	298.9	7664-38-2;	1061	C00009	HMDB01429
2078	pyrophosphate (PPi)	Energy	Oxidative phosphorylation	Oxidative phosphorylation	672	GC/MS	1642.3	451	1466-09-3;	644102	C00013	HMDB00250
18289	3-dephosphocoenzyme A	Cofactors and vitamins	Pantothenate and CoA'	Pantothenate and CoA metabolism	1351	LC/MS Neg	2010	686.2	3633-59-8;	444485	C00882	HMDB01373
1508	pantothenate	Cofactors and vitamins	Pantothenate and CoA'	Pantothenate and CoA metabolism	1347	LC/MS Pos	2218	220.1	137-08-6;	6613	C00864	HMDB00210
32197	3-(4-hydroxyphenyl)lactate	Amino acid	Phe and tyr'	Phenylalanine and tyrosine metabolism	107	LC/MS Neg	1395	181.1	6482-98-0;	9378	C03672	HMDB00755
1555	3_4-dihydroxyphenethyleneglycol	Amino acid	Phe and tyr'	Phenylalanine and tyrosine metabolism	120	GC/MS	1807.7	355.2	28822-73-3;	91528	C05576	HMDB00318
541	4-hydroxyphenylacetate	Amino acid	Phe and tyr'	Phenylalanine and tyrosine metabolism	124	GC/MS	1630.6	179	156-38-7;	4693933	C00642	HMDB00020
1578	epinephrine	Amino acid	Phe and tyr'	Phenylalanine and tyrosine metabolism	146	LC/MS Pos	891	184	51-43-4;	5816	D00095_C00788_D02149	HMDB00068
33950	N-acetylphenylalanine	Amino acid	Phe and tyr'	Phenylalanine and tyrosine metabolism	131	LC/MS Neg	2590	206.2	2018-61-3;	74839	C03519	HMDB00512
32390	N-acetyltyrosine	Amino acid	Phe and tyr'	Phenylalanine and tyrosine metabolism	132	LC/MS Neg	1677	222.2	537-55-3;	68310	NA	HMDB00866
36103	p-cresol sulfate	Amino acid	Phe and tyr'	Phenylalanine and tyrosine metabolism	94	LC/MS Neg	2896	187.1	3233-57-7;	4615422	C01468	NA
32553	phenol sulfate	Amino acid	Phe and tyr'	Phenylalanine and tyrosine metabolism	142	LC/MS Neg	2150	173.1	937-34-8;	74426	C02180	NA
35126	phenylacetylglutamine	Amino acid	Phe and tyr'	Phenylalanine and tyrosine metabolism	135	LC/MS Pos	2868	265.2	28047-15-6;	306137	C04148	HMDB06344
64	phenylalanine	Amino acid	Phe and tyr'	Phenylalanine and tyrosine metabolism	89	LC/MS Pos	2056	166.1	63-91-2;	69256656140	C00079	HMDB00159
1299	tyrosine	Amino acid	Phe and tyr'	Phenylalanine and tyrosine metabolism	106	LC/MS Pos	1516	182.1	60-18-4;	60576942100	C00082	HMDB00158
1567	vanillylmandelate (VMA)	Amino acid	Phe and tyr'	Phenylalanine and tyrosine metabolism	109	GC/MS	1806.8	297.1	55-10-7;	1245	C05584	HMDB00291
1419	5-methylthioadenosine (MTA)	Amino acid	Polyamine'	Polyamine metabolism	281	LC/MS Pos	2427	298.1	2457-80-9;	439176	C00170	HMDB01173
15496	agmatine	Amino acid	Polyamine'	Polyamine metabolism	284	GC/MS	1526	174	2482-00-0;	199	C00179	HMDB01432
1408	putrescine	Amino acid	Polyamine'	Polyamine metabolism	282	GC/MS	1705.8	174	110-60-1;	NA	C00134	HMDB01414
485	spermidine	Amino acid	Polyamine'	Polyamine metabolism	285	LC/MS Pos	533	146.2	124-20-9;	1102	C00315	HMDB01257
603	spermine	Amino acid	Polyamine'	Polyamine metabolism	288	LC/MS Pos	506	203.2	71-44-3;	1103	C00750	HMDB01256
40707	Ac-Ser-Asp-Lys-Pro-OH	Peptide	Polypeptide	Polypeptide	491	LC/MS Pos	1767	488.2	127103-11-1;	4409396	NA	NA
35211	VGAHAGEYGAEALER*	Peptide	Polypeptide	Polypeptide	489	LC/MS Pos	2542	765.8	NA	NA	NA	NA
37070	methylphosphate	Nucleotide	Purine and pyrimidine'	Purine and pyrimidine metabolism	1294	GC/MS	1221	240.9	7023-27-0;	13130	NA	NA
15076	2-deoxyinosine	Nucleotide	Purine' (hypo)xanthine/inosine containing	Purine metabolism (hypo)xanthine/inosine containing	1193	LC/MS Neg	1700	251.1	890-38-0;	65058	C05512	HMDB00071
3127	hypoxanthine	Nucleotide	Purine' (hypo)xanthine/inosine containing	Purine metabolism (hypo)xanthine/inosine containing	1190	LC/MS Neg	1313	135.1	68-94-0;	790	C00262	HMDB00157
1123	inosine	Nucleotide	Purine' (hypo)xanthine/inosine containing	Purine metabolism (hypo)xanthine/inosine containing	1192	LC/MS Neg	1600	267.2	58-63-9;	NA	NA	NA
3147	xanthine	Nucleotide	Purine' (hypo)xanthine/inosine containing	Purine metabolism (hypo)xanthine/inosine containing	1187	LC/MS Pos	1430	153.1	69-89-6;	1188	C00385	HMDB00292
15136	xanthosine	Nucleotide	Purine' (hypo)xanthine/inosine containing	Purine metabolism (hypo)xanthine/inosine containing	1188	LC/MS Pos	1785	285	146-80-5;	64959	C01762	HMDB00299
40663	2-deoxyadenosine 3-monophosphate	Nucleotide	Purine' adenine containing	Purine metabolism adenine containing	1205	LC/MS Pos	1383.5	332.1	102832-10-0;	1467	NA	NA
554	adenine	Nucleotide	Purine' adenine containing	Purine metabolism adenine containing	1198	GC/MS	1804.2	264	73-24-5;	190	C00147	HMDB00034
555	adenosine	Nucleotide	Purine' adenine containing	Purine metabolism adenine containing	1199	LC/MS Pos	1650	268.1	58-61-7;	60961	C00212	HMDB00050
36815	adenosine 2-monophosphate (2-AMP)	Nucleotide	Purine' adenine containing	Purine metabolism adenine containing	1206	LC/MS Pos	1625	348.1	130-49-4;	NA	C00946	HMDB11617
35142	adenosine 3-monophosphate (3-AMP)	Nucleotide	Purine' adenine containing	Purine metabolism adenine containing	1207	LC/MS Pos	1451	348.1	84-21-9;	15938966	C01367	HMDB03540
32342	adenosine 5-monophosphate (AMP)	Nucleotide	Purine' adenine containing	Purine metabolism adenine containing	1208	LC/MS Pos	1210	348.1	149022-20-8;	15938965	C00020	HMDB00045
18360	adenylosuccinate	Nucleotide	Purine' adenine containing	Purine metabolism adenine containing	1216	LC/MS Neg	569	462.1	19046-78-7;	195	C03794	HMDB00536
15650	N1-methyladenosine	Nucleotide	Purine' adenine containing	Purine metabolism adenine containing	1201	LC/MS Pos	1356	282.1	15763-06-1;	5460178	C02494	HMDB03331
1411	2-deoxyguanosine	Nucleotide	Purine' guanine containing	Purine metabolism guanine containing	1225	LC/MS Pos	1728	268	961-07-9;	187790	C00330	HMDB00085
418	guanine	Nucleotide	Purine' guanine containing	Purine metabolism guanine containing	1220	GC/MS	1942.3	352.1	73-40-5;	764	C00242	HMDB00132
1573	guanosine	Nucleotide	Purine' guanine containing	Purine metabolism guanine containing	1224	LC/MS Neg	1675	282.1	118-00-3;	6802	C00387	HMDB00133
2849	guanosine 5- monophosphate (5-GMP)	Nucleotide	Purine' guanine containing	Purine metabolism guanine containing	1227	LC/MS Pos	1300	364	5550-12-9;	761	NA	NA
31609	N1-methylguanosine	Nucleotide	Purine' guanine containing	Purine metabolism guanine containing	1236	LC/MS Pos	1850	298.1	2140-65-0;	96373	NA	HMDB01563
35137	N2_N2-dimethylguanosine	Nucleotide	Purine' guanine containing	Purine metabolism guanine containing	1239	LC/MS Pos	2157	312.1	2140-67-2;	92919	NA	HMDB04824
35133	N2-methylguanosine	Nucleotide	Purine' guanine containing	Purine metabolism guanine containing	1237	LC/MS Pos	1950	298.1	2140-77-4;	3035422	NA	HMDB05862
35157	N6-carbamoylthreonyladenosine	Nucleotide	Purine' guanine containing	Purine metabolism guanine containing	1242	LC/MS Pos	2656	413	24719-82-2;	NA	NA	NA
1604	urate	Nucleotide	Purine' urate'	Purine metabolism urate metabolism	1247	LC/MS Neg	769	167.1	69-93-2;120K5305;	NA	C00366	HMDB00289
1651	pyridoxal	Cofactors and vitamins	Pyridoxal'	Pyridoxal metabolism	1364	LC/MS Pos	1210	168.1	65-22-5;	1050	C00250	HMDB01545
40453	2-deoxycytidine 3-monophosphate	Nucleotide	Pyrimidine' cytidine containing	Pyrimidine metabolism cytidine containing	1261	LC/MS Pos	1048	308	6220-63-9;	3274948	NA	NA
514	cytidine	Nucleotide	Pyrimidine' cytidine containing	Pyrimidine metabolism cytidine containing	1251	LC/MS Pos	1065	244	65-46-3;	6175	C00475	HMDB00089
2372	cytidine 5-monophosphate (5-CMP)	Nucleotide	Pyrimidine' cytidine containing	Pyrimidine metabolism cytidine containing	1255	LC/MS Pos	887	324	63-37-6;	7058165	C00055	HMDB00095
2959	cytidine-3-monophosphate (3-CMP)	Nucleotide	Pyrimidine' cytidine containing	Pyrimidine metabolism cytidine containing	1256	LC/MS Pos	1181	323.9	84-52-6;	256622	C05822	NA
37465	cytosine-2_3-cyclic monophosphate	Nucleotide	Pyrimidine' cytidine containing	Pyrimidine metabolism cytidine containing	1257	LC/MS Pos	912	306.2	15718-51-1;	417654	C02354	HMDB11691
39539	thymidine	Nucleotide	Pyrimidine' thymine containing	Pyrimidine metabolism thymine containing	1272	LC/MS Neg	1935	284.8	50-89-5;	5789	C00214	HMDB00273
604	thymine	Nucleotide	Pyrimidine' thymine containing	Pyrimidine metabolism thymine containing	1271	GC/MS	1429.1	255	65-71-4;	1135	C00178	HMDB00262
1566	3-aminoisobutyrate	Nucleotide	Pyrimidine' thymine containing; Val_leu and ile'	Pyrimidine metabolism thymine containing; Valine leucine and isoleucine metabolism	1276	GC/MS	1252.2	101.9	10569-72-9;214139-20-5;	64956	C05145	HMDB03911
1559	5_6-dihydrouracil	Nucleotide	Pyrimidine' uracil containing	Pyrimidine metabolism uracil containing	1278	GC/MS	1505.2	243	504-07-4;	649	C00429	HMDB00076
35136	5-methyluridine (ribothymidine)	Nucleotide	Pyrimidine' uracil containing	Pyrimidine metabolism uracil containing	1282	LC/MS Neg	1774	257.1	1463-10-1;	445408	NA	HMDB00884
33442	pseudouridine	Nucleotide	Pyrimidine' uracil containing	Pyrimidine metabolism uracil containing	1280	LC/MS Neg	1104	243.1	1445-07-4;	NA	C02067	HMDB00767
605	uracil	Nucleotide	Pyrimidine' uracil containing	Pyrimidine metabolism uracil containing	1277	GC/MS	1370.4	241	66-22-8;	1174	C00106	HMDB00300
606	uridine	Nucleotide	Pyrimidine' uracil containing	Pyrimidine metabolism uracil containing	1279	LC/MS Neg	1430	243.1	58-96-8;	6029	C00299	HMDB00296
39879	uridine monophosphate (5 or 3)	Nucleotide	Pyrimidine' uracil containing	Pyrimidine metabolism uracil containing	1287	LC/MS Pos	1079	325	NA	NA	NA	NA
2134	flavin adenine dinucleotide (FAD)	Cofactors and vitamins	Riboflavin'	Riboflavin metabolism	1365	LC/MS Neg	2413	784.1	146-14-5;84366-81-4;	643975	C00016	HMDB01248
1827	riboflavin (Vitamin B2)	Cofactors and vitamins	Riboflavin'	Riboflavin metabolism	1366	LC/MS Pos	3111	377.2	83-88-5;	493570	C00255	HMDB00244
37506	palmitoyl sphingomyelin	Lipid	Sphingolipid	Sphingolipid	1086	GC/MS	2524	311.3	NA	9939941	NA	NA
1510	phytosphingosine	Lipid	Sphingolipid	Sphingolipid	1078	LC/MS Pos	5189	318.4	554-62-1;	NA	C12144	HMDB04610
17769	sphinganine	Lipid	Sphingolipid	Sphingolipid	1074	LC/MS Pos	5175	302.3	3102-56-5;	3126	C00836	HMDB00269
17747	sphingosine	Lipid	Sphingolipid	Sphingolipid	1077	LC/MS Pos	5197	300.2	123-78-4;	5353955	C00319	HMDB00252
37202	4-androsten-3beta_17beta-diol disulfate 1*	Lipid	Sterol/Steroid	Sterol/Steroid	1160	LC/MS Neg	3735	224.3	NA	NA	NA	HMDB03818
36776	7-alpha-hydroxy-3-oxo-4-cholestenoate (7-Hoca)	Lipid	Sterol/Steroid	Sterol/Steroid	1157	LC/MS Neg	5268	429.4	115538-85-7;	3081085	C17337	HMDB12458
35692	7-alpha-hydroxycholesterol	Lipid	Sterol/Steroid	Sterol/Steroid	1105	GC/MS	2300	456.2	566-27-8;	107722	C03594	HMDB01496
35092	7-beta-hydroxycholesterol	Lipid	Sterol/Steroid	Sterol/Steroid	1106	GC/MS	2340	456.4	566-27-8;	473141	C03594	HMDB06119
31591	androsterone sulfate	Lipid	Sterol/Steroid	Sterol/Steroid	1116	LC/MS Neg	5011	369.2	2479-86-9;	NA	C00523	HMDB02759
63	cholesterol	Lipid	Sterol/Steroid	Sterol/Steroid	1102	GC/MS	2316.9	329.3	57-88-5;	6432564	C00187	HMDB00067
1712	cortisol	Lipid	Sterol/Steroid	Sterol/Steroid	1133	LC/MS Pos	4573	363.2	50-23-7;	NA	C00735	HMDB00063
1769	cortisone	Lipid	Sterol/Steroid	Sterol/Steroid	1135	LC/MS Pos	4420	361.2	53-06-5;	223000000000	C00762	HMDB02802
21131	dihydrocholesterol	Lipid	Sterol/Steroid	Sterol/Steroid	1104	GC/MS	2320.8	215.2	80-97-7;	6665	NA	HMDB00908
40708	pregnanediol-3-glucuronide	Lipid	Sterol/Steroid	Sterol/Steroid	1181	LC/MS Neg	5136.9	495.4	1852-49-9;	123796	NA	NA
32562	pregnen-diol disulfate*	Lipid	Sterol/Steroid	Sterol/Steroid	1170	LC/MS Neg	3886	238.3	NA	NA	C05484	HMDB04025
1518	squalene	Lipid	Sterol/Steroid	Sterol/Steroid	1101	GC/MS	2205	69	111-02-4;	638072	C00751	HMDB00256
19464	testosterone	Lipid	Sterol/Steroid	Sterol/Steroid	1129	LC/MS Pos	5119	289.2	NA	6013	C00535	HMDB00234
20699	erythritol	Xenobiotics	Sugar_sugar substitute starch	Sugar sugar substitute starch	1818	GC/MS	1517.5	217	149-32-6;	NA	C00503	HMDB02994
1561	alpha-tocopherol	Cofactors and vitamins	Tocopherol'	Tocopherol metabolism	1372	GC/MS	2305.4	502.5	59-02-9;10191-41-0;	14985	C02477	HMDB01893
35702	beta-tocopherol	Cofactors and vitamins	Tocopherol'	Tocopherol metabolism	1374	GC/MS	2260	488.3	NA	6857447	C14152	HMDB06335
33420	gamma-tocopherol	Cofactors and vitamins	Tocopherol'	Tocopherol metabolism	1377	GC/MS	2264	488.4	54-28-4;	14986	C02483	HMDB01492
27672	3-indoxyl sulfate	Amino acid	Tryptophan'	Tryptophan metabolism	179	LC/MS Neg	2258	212	2642-37-7;	10258	NA	HMDB00682
32675	C-glycosyltryptophan*	Amino acid	Tryptophan'	Tryptophan metabolism	172	LC/MS Pos	1912	367.1	NA	NA	NA	NA
27513	indoleacetate	Amino acid	Tryptophan'	Tryptophan metabolism	156	GC/MS	1862	202	6505-45-9;	802	C00954	HMDB00197
18349	indolelactate	Amino acid	Tryptophan'	Tryptophan metabolism	154	GC/MS	1964.9	202	832-97-3;	92904	C02043	HMDB00671
15140	kynurenine	Amino acid	Tryptophan'	Tryptophan metabolism	152	LC/MS Pos	1902	209.1	2922-83-0;	1610000000000	C00328	HMDB00684
33959	N-acetyltryptophan	Amino acid	Tryptophan'	Tryptophan metabolism	170	LC/MS Neg	2650	245.2	1218-34-4;	700653	C03137	NA
54	tryptophan	Amino acid	Tryptophan'	Tryptophan metabolism	153	LC/MS Pos	2445	205.1	73-22-3;	69235166305	C00078	HMDB00929
37097	tryptophan betaine	Amino acid	Tryptophan'	Tryptophan metabolism	159	LC/MS Pos	2464	247.1	20671-76-5;	442106	C09213	NA
18319	5-aminovalerate	Amino acid	Urea cycle; arg-pro'	Urea cycle; arginine- proline- metabolism	262	LC/MS Pos	860	118.1	660-88-8;	6992101138	C00431	HMDB03355
1638	arginine	Amino acid	Urea cycle; arg-pro'	Urea cycle; arginine- proline- metabolism	255	LC/MS Neg	728	173.2	1119-34-2;	5246487232	C00062	HMDB00517
15497	argininosuccinate	Amino acid	Urea cycle; arg-pro'	Urea cycle; arginine- proline- metabolism	270	GC/MS	2157	446.3	156637-58-0;	828	C03406	HMDB00052
2132	citrulline	Amino acid	Urea cycle; arg-pro'	Urea cycle; arginine- proline- metabolism	263	LC/MS Pos	715	176.1	372-75-8;	833	C00327	HMDB00904
36808	dimethylarginine (SDMA + ADMA)	Amino acid	Urea cycle; arg-pro'	Urea cycle; arginine- proline- metabolism	254	LC/MS Pos	812	203.2	NA	123831	C03626	HMDB01539_HMDB03334
33953	N-acetylarginine	Amino acid	Urea cycle; arg-pro'	Urea cycle; arginine- proline- metabolism	257	LC/MS Neg	1149	215.2	155-84-0;	674000000000	C02562	HMDB04620
15630	N-acetylornithine	Amino acid	Urea cycle; arg-pro'	Urea cycle; arginine- proline- metabolism	264	LC/MS Pos	875	175.2	6205-08-9;	6990000000000	C00437	HMDB03357
1493	ornithine	Amino acid	Urea cycle; arg-pro'	Urea cycle; arginine- proline- metabolism	258	GC/MS	1763.8	141.9	3184-13-2;	6262	C00077	HMDB03374
1898	proline	Amino acid	Urea cycle; arg-pro'	Urea cycle; arginine- proline- metabolism	261	LC/MS Pos	796	116.1	147-85-3;	1460000000000	C00148	HMDB00162
1366	trans-4-hydroxyproline	Amino acid	Urea cycle; arg-pro'	Urea cycle; arginine- proline- metabolism	267	GC/MS	1537	140	51-35-4;	58106971053	C01157	HMDB00725
1670	urea	Amino acid	Urea cycle; arg-pro'	Urea cycle; arginine- proline- metabolism	260	GC/MS	1223.9	171	57-13-6;	118000000000	C00086	HMDB00294
35431	2-methylbutyroylcarnitine	Amino acid	Val_leu and ile'	Valine leucine and isoleucine metabolism	212	LC/MS Pos	2439	246.1	31023-25-3;	6426901	NA	HMDB00378
15676	3-methyl-2-oxovalerate	Amino acid	Val_leu and ile'	Valine leucine and isoleucine metabolism	183	LC/MS Neg	2106	129.2	51829-07-3;	47	C00671	HMDB03736
22116	4-methyl-2-oxopentanoate	Amino acid	Val_leu and ile'	Valine leucine and isoleucine metabolism	203	LC/MS Neg	2200	129.2	816-66-0;	70	C00233	HMDB00695
33937	alpha-hydroxyisovalerate	Amino acid	Val_leu and ile'	Valine leucine and isoleucine metabolism	208	LC/MS Neg	1142	117.1	600-37-3;	99823	NA	HMDB00407
22158	citramalate	Amino acid	Val_leu and ile'	Valine leucine and isoleucine metabolism	220	GC/MS	1490.7	247	6236-10-8;	1081	C00815	HMDB00426
33441	isobutyrylcarnitine	Amino acid	Val_leu and ile'	Valine leucine and isoleucine metabolism	210	LC/MS Pos	1941	232.2	25518-49-4;	NA	NA	NA
1125	isoleucine	Amino acid	Val_leu and ile'	Valine leucine and isoleucine metabolism	190	LC/MS Pos	1614	132.1	73-32-5;	791	C00407	HMDB00172
34407	isovalerylcarnitine	Amino acid	Val_leu and ile'	Valine leucine and isoleucine metabolism	215	LC/MS Pos	2533	246.2	NA	6426851	NA	HMDB00688
60	leucine	Amino acid	Val_leu and ile'	Valine leucine and isoleucine metabolism	191	LC/MS Pos	1674	132.2	61-90-5;	70457986106	C00123	HMDB00687
37060	methylglutaroylcarnitine	Amino acid	Val_leu and ile'	Valine leucine and isoleucine metabolism	218	LC/MS Pos	1900	290.1	NA	128145	NA	HMDB00552
33967	N-acetylisoleucine	Amino acid	Val_leu and ile'	Valine leucine and isoleucine metabolism	197	LC/MS Pos	3370	174.1	NA	2802421	NA	NA
1587	N-acetylleucine	Amino acid	Val_leu and ile'	Valine leucine and isoleucine metabolism	195	LC/MS Pos	3444	174.1	1188-21-2;	70912	C02710	HMDB11756
1591	N-acetylvaline	Amino acid	Val_leu and ile'	Valine leucine and isoleucine metabolism	196	LC/MS Pos	2654	160.1	96-81-1;	66789	NA	HMDB11757
1649	valine	Amino acid	Val_leu and ile'	Valine leucine and isoleucine metabolism	200	LC/MS Pos	1040	118.1	72-18-4;	69710186287	C00183	HMDB00883
31555	pyridoxate	Cofactors and vitamins	Vitamin B6'	Vitamin B6 metabolism	1389	LC/MS Neg	2210	182.1	82-82-6;	6723	C00847	HMDB00017
18392	theobromine	Xenobiotics	Xanthine'	Xanthine metabolism	1799	LC/MS Pos	2136	181.1	83-67-0;	5429	C07480	HMDB02825
