# Supplementary material for: Benign and tumor parenchyma metabolomic profiles affect compensatory renal growth in renal cell carcinoma surgical patients
Source: PLoS One. 2017 Jul 20;12(7):e0180350. doi: 10.1371/journal.pone.0180350 (PMC5519040; doi:10.1371/journal.pone.0180350)
Supplement: S2 Table — In each sheet, the univariable and OPLS analyses are provided for each variable in terms of its effect and the associated statistical significance. (XLSX) [file pone.0180350.s006.xlsx]

## Sheet: Benign_preOp_CRG
variable_id	biochemical_name	super_pathway	sub_pathway	pathway_sortorder	pathway	ri	mass	cas	pub_chem	kegg	univariable.effect	univariable.effect_se	univariable.p.value	univariable.FDR.p.value	opls.vip	opls.effect
53	glutamine	Amino acid	Glu'	45	LC/MS Pos	684	147.2	56-85-9;	5961	C00064	-0.281525	0.258077	0.140448	0.439964	1.13002	-0.00634398
54	tryptophan	Amino acid	Tryptophan'	153	LC/MS Pos	2445	205.1	73-22-3;	69235166305	C00078	-0.0212731	0.0705469	0.382165	0.489642	0.0552735	-0.00177401
55	beta-alanine	Amino acid	Ala and asp'	28	GC/MS	1451.8	174	56-41-7;107-95-9;	2394755801	C00099	0.181108	0.131122	0.0868716	0.390348	1.06648	0.00797345
57	glutamate	Amino acid	Glu'	39	LC/MS Pos	700	148.1	56-86-0;	611	C00025	-0.516609	0.278653	0.0350139	0.292561	1.50726	-0.0105389
59	histidine	Amino acid	His'	53	LC/MS Neg	757	154.1	5934-29-2;	7733651426	C00135	-0.0603071	0.10464	0.283572	0.483171	0.515157	-0.00338193
60	leucine	Amino acid	Val	leu and ile'	191	LC/MS Pos	1674	132.2	61-90-5;	70457986106	-0.0846289	0.131674	0.261767	0.483171	C00123	darkgray
63	cholesterol	Lipid	Sterol/Steroid	1102	GC/MS	2316.9	329.3	57-88-5;	6432564	C00187	-0.367194	0.171761	0.0188809	0.235251	1.51975	-0.0120183
64	phenylalanine	Amino acid	Phe and tyr'	89	LC/MS Pos	2056	166.1	63-91-2;	69256656140	C00079	-0.0285503	0.135363	0.416932	0.492429	0.00318321	-0.00124145
396	glutarate (pentanedioate)	Amino acid	Lys'	69	GC/MS	1433.6	261	110-94-1;	4418048	C00489	0.342149	0.117158	0.00267722	0.0915121	1.68519	0.0158218
418	guanine	Nucleotide	Purine' guanine containing	1220	GC/MS	1942.3	352.1	73-40-5;	764	C00242	-0.016553	0.0243846	0.250287	0.483171	1.00204	-0.00397802
485	spermidine	Amino acid	Polyamine'	285	LC/MS Pos	533	146.2	124-20-9;	1102	C00315	0.324145	0.0950349	0.000670016	0.0483258	2.65482	0.0179827
513	creatinine	Amino acid	Creatine'	275	LC/MS Pos	730	114.1	60-27-5;	588	C00791	-0.0271425	0.0395976	0.248211	0.483171	0.63876	-0.00401648
514	cytidine	Nucleotide	Pyrimidine' cytidine containing	1251	LC/MS Pos	1065	244	65-46-3;	6175	C00475	0.0131795	0.0542884	0.40462	0.491246	0.161807	0.00142871
527	lactate	Carbohydrate	Glycolysis/gluconeogenesis	604	GC/MS	1102.8	116.9	79-33-4;	612	C00186	0.355279	0.166036	0.0187977	0.235251	1.68013	0.0120283
541	4-hydroxyphenylacetate	Amino acid	Phe and tyr'	124	GC/MS	1630.6	179	156-38-7;	4693933	C00642	0.222697	0.11299	0.0273178	0.253617	1.55214	0.0111546
542	3-hydroxybutyrate (BHBA)	Lipid	Ketone bodies	984	GC/MS	1203.5	116.9	625-72-9;	441	C01089	0.0777255	0.0388253	0.0255411	0.250053	1.83083	0.0113163
554	adenine	Nucleotide	Purine' adenine containing	1198	GC/MS	1804.2	264	73-24-5;	190	C00147	0.0704734	0.10053	0.243374	0.483171	0.882115	0.00410672
555	adenosine	Nucleotide	Purine' adenine containing	1199	LC/MS Pos	1650	268.1	58-61-7;	60961	C00212	-0.00667026	0.0310758	0.415486	0.492429	0.201949	-0.00126337
577	fructose	Carbohydrate	Fructose and sucrose'	537	GC/MS	1758	217	57-48-7;	5984	C00095	-0.0514613	0.049354	0.151211	0.447282	0.79867	-0.00607037
584	mannose	Carbohydrate	Fructose and sucrose'	552	GC/MS	1753.5	203.9	3458-28-4;	161658	C00159	-0.0329719	0.112184	0.38506	0.489642	0.43071	-0.00172918
587	gluconate	Carbohydrate	Nucleotide sugars pentose'	620	GC/MS	1879.4	333	527-07-1;	10690	C00257	0.0237918	0.0335208	0.240679	0.483171	1.02015	0.00415739
590	hypotaurine	Amino acid	Cys and met'	232	GC/MS	1598.5	188	300-84-5;	107812	C00519	0.0755548	0.0567491	0.0947422	0.393625	0.710356	0.0076964
594	nicotinamide	Cofactors and vitamins	Nicotinate and nicotinamide'	1324	LC/MS Pos	1267	123.1	98-92-0;	936	C00153	0.209939	0.130027	0.0565481	0.342498	1.15772	0.00925467
597	phosphoenolpyruvate (PEP)	Carbohydrate	Glycolysis/gluconeogenesis	602	GC/MS	1595.4	369	10526-80-4;	1005	C00074	-0.0187316	0.0368589	0.306846	0.483171	0.615322	-0.00298447
603	spermine	Amino acid	Polyamine'	288	LC/MS Pos	506	203.2	71-44-3;	1103	C00750	-0.00840545	0.0127273	0.256102	0.483171	0.345503	-0.00387117
604	thymine	Nucleotide	Pyrimidine' thymine containing	1271	GC/MS	1429.1	255	65-71-4;	1135	C00178	-0.0994757	0.083828	0.120662	0.430238	0.959969	-0.00688558
605	uracil	Nucleotide	Pyrimidine' uracil containing	1277	GC/MS	1370.4	241	66-22-8;	1174	C00106	0.131877	0.0851333	0.0640366	0.348441	1.30487	0.00889777
606	uridine	Nucleotide	Pyrimidine' uracil containing	1279	LC/MS Neg	1430	243.1	58-96-8;	6029	C00299	-0.147511	0.159252	0.179518	0.462299	0.442195	-0.00540548
607	trans-urocanate	Amino acid	His'	55	LC/MS Pos	1119	139.1	104-98-3;	736715	C00785	0.0979605	0.110177	0.189234	0.465046	1.10779	0.00519231
1105	linoleate (18:2n6)	Lipid	Essential FA	673	LC/MS Neg	5533	279.3	60-33-3;	5280450	C01595	0.109938	0.287711	0.35205	0.487809	0.816702	0.00224668
1110	arachidonate (20:4n6)	Lipid	Long chain FA	728	LC/MS Neg	5525	303.4	506-32-1;	444899	C00219	-0.00671879	0.0607072	0.456173	0.492429	0.302871	-0.000651655
1118	arachidate (20:0)	Lipid	Long chain FA	719	GC/MS	2071.2	369.3	506-30-9;	10467	C06425	-0.261768	0.162902	0.0573866	0.342498	0.859742	-0.00921298
1121	margarate (17:0)	Lipid	Long chain FA	704	LC/MS Neg	5733	269.3	506-12-7;	10465	NA	-0.369078	0.329957	0.134506	0.438524	0.832898	-0.00650098
1123	inosine	Nucleotide	Purine' (hypo)xanthine/inosine containing	1192	LC/MS Neg	1600	267.2	58-63-9;	NA	NA	-0.0713377	0.246167	0.386624	0.489642	0.0560884	-0.001705
1125	isoleucine	Amino acid	Val	leu and ile'	190	LC/MS Pos	1614	132.1	73-32-5;	791	-0.124912	0.140029	0.188457	0.465046	C00407	darkgray
1126	alanine	Amino acid	Ala and asp'	32	GC/MS	1147.6	115.9	56-41-7;	59507311724	C00041	0.10074	0.123117	0.208674	0.474689	0.916318	0.00478448
1284	threonine	Amino acid	Gly	ser and thr'	17	GC/MS	1412.3	218.1	72-19-5;	69710196288	-0.00678338	0.0639284	0.457974	0.492429	C00188	darkgray
1299	tyrosine	Amino acid	Phe and tyr'	106	LC/MS Pos	1516	182.1	60-18-4;	60576942100	C00082	-0.0795307	0.127088	0.26724	0.483171	0.461663	-0.00366987
1301	lysine	Amino acid	Lys'	75	LC/MS Pos	603	147.2	56-87-1;	5962	C00047	-0.0838217	0.109885	0.224693	0.483171	0.561863	-0.00446447
1302	methionine	Amino acid	Cys and met'	237	LC/MS Pos	1252	150.1	63-68-3;	69920876137	C00073	-0.0595636	0.116014	0.305032	0.483171	0.328169	-0.00301494
1303	malate	Energy	Krebs cycle	667	GC/MS	1502	233	6915-15-7;	525	C00149	0.146545	0.096761	0.0682967	0.351775	1.69555	0.0087086
1336	palmitate (16:0)	Lipid	Long chain FA	701	LC/MS Neg	5619	255.3	57-10-3;	985	C00249	-0.465256	0.353734	0.0973999	0.398069	0.823135	-0.00760658
1358	stearate (18:0)	Lipid	Long chain FA	706	LC/MS Neg	5886	283.4	57-11-4;	5281	C01530	-0.485015	0.348193	0.0850948	0.390348	1.11737	-0.00803848
1359	oleate (18:1n9)	Lipid	Long chain FA	708	GC/MS	1984.4	339.2	112-80-1;	445639	C00712	-0.0717443	0.133132	0.296251	0.483171	0.271714	-0.00316367
1361	pentadecanoate (15:0)	Lipid	Long chain FA	700	GC/MS	1853.5	299.2	1002-84-2;	13849	C16537	-0.180983	0.200224	0.185329	0.462299	0.326453	-0.00527718
1365	myristate (14:0)	Lipid	Long chain FA	698	LC/MS Neg	5439	227.3	544-63-8;	11005	C06424	-0.089327	0.268023	0.370202	0.48945	0.224158	-0.00196029
1366	trans-4-hydroxyproline	Amino acid	Urea cycle; arg-pro'	267	GC/MS	1537	140	51-35-4;	58106971053	C01157	-0.0466574	0.0511169	0.183014	0.462299	0.843958	-0.005328
1408	putrescine	Amino acid	Polyamine'	282	GC/MS	1705.8	174	110-60-1;	NA	C00134	0.0494129	0.0790182	0.267388	0.483171	0.222716	0.00366723
1411	2-deoxyguanosine	Nucleotide	Purine' guanine containing	1225	LC/MS Pos	1728	268	961-07-9;	187790	C00330	0.0351267	0.0768359	0.324829	0.483171	0.0197197	0.00268616
1416	gamma-aminobutyrate (GABA)	Amino acid	Glu'	47	GC/MS	1539.7	304.1	56-12-2;	6992099119	C00334	0.101364	0.0365267	0.00394779	0.106026	2.46575	0.0151477
1419	5-methylthioadenosine (MTA)	Amino acid	Polyamine'	281	LC/MS Pos	2427	298.1	2457-80-9;	439176	C00170	0.0207577	0.110356	0.425805	0.492429	0.482476	0.00110724
1437	succinate	Energy	Krebs cycle	659	GC/MS	1348	247	110-15-6;	1110	C00042	0.0435679	0.11378	0.351756	0.487809	0.388036	0.00225137
1444	pipecolate	Amino acid	Lys'	80	LC/MS Pos	1120	130.1	4043-87-2;	849	C00408	0.0973884	0.100843	0.169558	0.455596	0.409983	0.00563143
1469	mannose-6-phosphate	Carbohydrate	Fructose and sucrose'	554	GC/MS	2004.6	387.1	70442-25-0;104872-94-8;	NA	C00275	-0.145984	0.123571	0.121699	0.431686	1.3113	-0.00685578
1476	glucarate (saccharate)	Cofactors and vitamins	Ascorbate and aldarate'	1301	GC/MS	1885.8	333.1	5793-88-4;	33037	C00818	-0.0708949	0.0860904	0.207193	0.474689	0.719528	-0.00481474
1481	inositol 1-phosphate (I1P)	Lipid	Inositol'	974	GC/MS	2057.8	318.1	106032-59-1;	NA	NA	0.0757692	0.0562989	0.0924055	0.390387	1.19119	0.00777687
1493	ornithine	Amino acid	Urea cycle; arg-pro'	258	GC/MS	1763.8	141.9	3184-13-2;	6262	C00077	0.139039	0.0829863	0.0502444	0.33437	1.28114	0.00958421
1494	5-oxoproline	Amino acid	Glutathione'	297	LC/MS Neg	744	128.2	98-79-3;	7405	C01879	-0.106169	0.13997	0.225966	0.483171	0.616763	-0.0044396
1497	ethanolamine	Lipid	Glycerolipid'	955	GC/MS	1304	174.1	141-43-5;	NA	C00189	0.11768	0.0414334	0.00332149	0.0960677	2.11246	0.0154518
1498	N-6-trimethyllysine	Amino acid	Lys'	81	LC/MS Pos	650	189.2	23284-33-5;	159659	C03793	-0.176867	0.0874723	0.0244457	0.246885	1.60448	-0.0114206
1504	nicotinate	Cofactors and vitamins	Nicotinate and nicotinamide'	1338	LC/MS Neg	1221	122.1	59-67-6;	938	C00253	0.153547	0.162221	0.17436	0.458456	0.878556	0.0055215
1508	pantothenate	Cofactors and vitamins	Pantothenate and CoA'	1347	LC/MS Pos	2218	220.1	137-08-6;	6613	C00864	0.0575411	0.0425048	0.0911443	0.390387	1.12007	0.00782092
1510	phytosphingosine	Lipid	Sphingolipid	1078	LC/MS Pos	5189	318.4	554-62-1;	NA	C12144	0.065012	0.0791153	0.207688	0.474689	0.91392	0.00480462
1516	sarcosine (N-Methylglycine)	Amino acid	Gly	ser and thr'	2	GC/MS	1182.9	116	107-97-1;	10887311726	0.0576828	0.13844	0.339411	0.48594	C00213	darkgray
1518	squalene	Lipid	Sterol/Steroid	1101	GC/MS	2205	69	111-02-4;	638072	C00751	-0.127281	0.101959	0.109042	0.412057	0.699814	-0.00723234
1552	erucate (22:1n9)	Lipid	Long chain FA	732	GC/MS	2134	395.4	112-86-7;	8216	C08316	0.181707	0.211296	0.197088	0.469018	0.503052	0.00502473
1554	2-ethylhexanoate	Xenobiotics	Chemical	1471	GC/MS	1210.5	201.2	149-57-5;	8697	NA	0.0788135	0.128823	0.27181	0.483171	0.663828	0.00358847
1555	3_4-dihydroxyphenethyleneglycol	Amino acid	Phe and tyr'	120	GC/MS	1807.7	355.2	28822-73-3;	91528	C05576	-0.0846347	0.0887574	0.172595	0.45708	0.501719	-0.00556169
1559	5_6-dihydrouracil	Nucleotide	Pyrimidine' uracil containing	1278	GC/MS	1505.2	243	504-07-4;	649	C00429	-0.020208	0.0386176	0.301617	0.483171	0.841329	-0.00307256
1561	alpha-tocopherol	Cofactors and vitamins	Tocopherol'	1372	GC/MS	2305.4	502.5	59-02-9;10191-41-0;	14985	C02477	0.0811331	0.155383	0.302009	0.483171	0.577849	0.00306593
1564	citrate	Energy	Krebs cycle	648	GC/MS	1763.4	273.1	77-92-9;	311	C00158	-0.00457696	0.00835922	0.293301	0.483171	0.864311	-0.00321406
1566	3-aminoisobutyrate	Nucleotide	Pyrimidine' thymine containing; Val	leu and ile'	1276	GC/MS	1252.2	101.9	10569-72-9;214139-20-5;	64956	0.0409152	0.0444462	0.180992	0.462299	C05145	orange
1567	vanillylmandelate (VMA)	Amino acid	Phe and tyr'	109	GC/MS	1806.8	297.1	55-10-7;	1245	C05584	0.105164	0.0757137	0.0856937	0.390348	0.73635	0.00801645
1572	glycerate	Carbohydrate	Glycolysis/gluconeogenesis	585	GC/MS	1360.7	189	600-19-1;	752	C00258	0.0684391	0.0998019	0.24812	0.483171	0.699224	0.00401815
1573	guanosine	Nucleotide	Purine' guanine containing	1224	LC/MS Neg	1675	282.1	118-00-3;	6802	C00387	0.105107	0.148827	0.241765	0.483171	0.878614	0.00413693
1574	histamine	Amino acid	His'	58	GC/MS	1808	174.1	51-45-6;	774	C00388	-0.0853877	0.107863	0.216276	0.480136	0.818804	-0.00463095
1577	2-aminobutyrate	Amino acid	Butanoate'	278	GC/MS	1215.7	130	1492-24-6;	4400000000000	C02261	0.287777	0.144335	0.0259966	0.250053	1.79965	0.011274
1585	N-acetylalanine	Amino acid	Ala and asp'	33	LC/MS Neg	882	130.1	97-69-8;	88064	C02847	0.0346963	0.0886323	0.348612	0.487809	0.198823	0.00230148
1587	N-acetylleucine	Amino acid	Val	leu and ile'	195	LC/MS Pos	3444	174.1	1188-21-2;	70912	-0.13527	0.12589	0.144041	0.440319	C02710	darkgray
1589	N-acetylmethionine	Amino acid	Cys and met'	239	LC/MS Pos	2588	192.1	65-82-7;	448580	C02712	-0.0377099	0.0670792	0.288336	0.483171	0.0956637	-0.00329941
1591	N-acetylvaline	Amino acid	Val	leu and ile'	196	LC/MS Pos	2654	160.1	96-81-1;	66789	-0.266746	0.12464	0.0187826	0.235251	NA	orange
1600	phosphoethanolamine	Lipid	Glycerolipid'	956	LC/MS Neg	644	140.1	1071-23-4;	52323241015	C00346	-0.195582	0.237852	0.207533	0.474689	0.784	-0.00480778
1604	urate	Nucleotide	Purine' urate'	1247	LC/MS Neg	769	167.1	69-93-2;120K5305;	NA	C00366	0.00924166	0.0849312	0.456907	0.492429	0.305705	0.000640695
1638	arginine	Amino acid	Urea cycle; arg-pro'	255	LC/MS Neg	728	173.2	1119-34-2;	5246487232	C00062	-0.221775	0.140227	0.0602306	0.348411	1.37255	-0.00907496
1640	ascorbate (Vitamin C)	Cofactors and vitamins	Ascorbate and aldarate'	1298	GC/MS	1850.1	332.1	134-03-2;	NA	C00072	-0.081337	0.0638842	0.104605	0.412057	1.19458	-0.00737149
1642	caprate (10:0)	Lipid	Medium chain FA	691	LC/MS Neg	5092	171.2	112-37-8;	2969	C01571	0.473162	0.20184	0.0116719	0.195051	2.3072	0.0130621
1643	fumarate	Energy	Krebs cycle	663	GC/MS	1382.1	245	100-17-8;	NA	C00122	0.0107601	0.0454172	0.406875	0.492429	0.0350008	0.00139432
1645	laurate (12:0)	Lipid	Medium chain FA	694	LC/MS Neg	5288	199.3	143-07-7;	3893	C02679	0.01784	0.197686	0.464238	0.493089	0.654627	0.000531378
1648	serine	Amino acid	Gly	ser and thr'	8	GC/MS	1389.1	204	56-45-1;	59516857581	-0.00230442	0.05302	0.482758	0.496435	C00065	darkgray
1649	valine	Amino acid	Val	leu and ile'	200	LC/MS Pos	1040	118.1	72-18-4;	69710186287	-0.0567634	0.13293	0.335658	0.484925	C00183	darkgray
1651	pyridoxal	Cofactors and vitamins	Pyridoxal'	1364	LC/MS Pos	1210	168.1	65-22-5;	1050	C00250	-0.12631	0.098853	0.103806	0.412057	0.43405	-0.007397
1670	urea	Amino acid	Urea cycle; arg-pro'	260	GC/MS	1223.9	171	57-13-6;	118000000000	C00086	0.0630726	0.0476862	0.0961745	0.397111	1.26326	0.00764778
1769	cortisone	Lipid	Sterol/Steroid	1135	LC/MS Pos	4420	361.2	53-06-5;	223000000000	C00762	0.117586	0.0517029	0.0137792	0.207239	1.93884	0.0127114
1778	gamma-glutamylcysteine	Peptide	gamma-glutamyl	464	LC/MS Pos	1274	251.1	636-58-8;	842	C00669	-0.146736	0.106678	0.0877475	0.390348	0.446339	-0.00794175
1827	riboflavin (Vitamin B2)	Cofactors and vitamins	Riboflavin'	1366	LC/MS Pos	3111	377.2	83-88-5;	493570	C00255	0.0683483	0.0707032	0.169323	0.455596	1.07853	0.00563685
1898	proline	Amino acid	Urea cycle; arg-pro'	261	LC/MS Pos	796	116.1	147-85-3;	1460000000000	C00148	0.0078395	0.107755	0.471156	0.493467	0.117942	0.0004284
1899	quinolinate	Cofactors and vitamins	Nicotinate and nicotinamide'	1336	GC/MS	1697.7	296.1	89-00-9;	1066	C03722	-0.0284577	0.0831334	0.366821	0.48945	1.06155	-0.00201329
2078	pyrophosphate (PPi)	Energy	Oxidative phosphorylation	672	GC/MS	1642.3	451	1466-09-3;	644102	C00013	-0.0665342	0.0523975	0.105204	0.412057	1.12768	-0.00735247
2125	taurine	Amino acid	Cys and met'	233	GC/MS	1616.4	254.1	107-35-7;	11234068592	C00245	-0.0887098	0.141806	0.267311	0.483171	0.52385	-0.00366859
2127	glutathione_ reduced (GSH)	Amino acid	Glutathione'	295	LC/MS Pos	1274	308.1	70-18-8;	124886	C00051	-0.0258654	0.0404412	0.262775	0.483171	0.836214	-0.00375005
2132	citrulline	Amino acid	Urea cycle; arg-pro'	263	LC/MS Pos	715	176.1	372-75-8;	833	C00327	0.415652	0.17094	0.00944952	0.173318	1.73903	0.0134952
2134	flavin adenine dinucleotide (FAD)	Cofactors and vitamins	Riboflavin'	1365	LC/MS Neg	2413	784.1	146-14-5;84366-81-4;	643975	C00016	-0.0419374	0.06474	0.260139	0.483171	0.541025	-0.00379771
2372	cytidine 5-monophosphate (5-CMP)	Nucleotide	Pyrimidine' cytidine containing	1255	LC/MS Pos	887	324	63-37-6;	7058165	C00055	-0.192893	0.240681	0.213453	0.477728	1.22358	-0.0046876
2730	gamma-glutamylglutamine	Peptide	gamma-glutamyl	468	LC/MS Pos	806	276.1	10148-81-9;	150914	NA	-0.403572	0.190236	0.019594	0.235251	1.70375	-0.0119343
2849	guanosine 5- monophosphate (5-GMP)	Nucleotide	Purine' guanine containing	1227	LC/MS Pos	1300	364	5550-12-9;	761	NA	-0.12411	0.0814701	0.0671825	0.348441	0.971082	-0.0087572
2959	cytidine-3-monophosphate (3-CMP)	Nucleotide	Pyrimidine' cytidine containing	1256	LC/MS Pos	1181	323.9	84-52-6;	256622	C05822	-0.1548	0.129651	0.119239	0.430238	0.617342	-0.00692677
3127	hypoxanthine	Nucleotide	Purine' (hypo)xanthine/inosine containing	1190	LC/MS Neg	1313	135.1	68-94-0;	790	C00262	0.117758	0.168001	0.243399	0.483171	0.462007	0.00410624
3147	xanthine	Nucleotide	Purine' (hypo)xanthine/inosine containing	1187	LC/MS Pos	1430	153.1	69-89-6;	1188	C00385	-0.0535405	0.199662	0.394877	0.490356	0.198232	-0.00157789
3155	3-ureidopropionate	Amino acid	Ala and asp'	29	LC/MS Pos	1062	133.1	462-88-4;	111	C02642	0.00250349	0.0455728	0.478212	0.495338	0.674336	0.000323481
5086	dimethylglycine	Amino acid	Gly	ser and thr'	3	GC/MS	1030	57.9	1118-68-9;	6971056673	0.175569	0.095773	0.0365566	0.296466	C01026	orange
5278	nicotinamide adenine dinucleotide (NAD+)	Cofactors and vitamins	Nicotinate and nicotinamide'	1327	LC/MS Pos	1370	664	53-84-9;	1.09e+18	C00003	0.0150378	0.0329318	0.325018	0.483171	0.788415	0.00268307
6146	2-aminoadipate	Amino acid	Lys'	77	GC/MS	1686.5	260.1	542-32-5;1118-90-7;	469	C00956	0.183639	0.198534	0.179851	0.462299	0.889734	0.00539805
11398	asparagine	Amino acid	Ala and asp'	25	GC/MS	1651.2	231	70-47-3;	62676992089	C00152	-0.0346023	0.0516726	0.25318	0.483171	0.618512	-0.0039247
11438	phosphate	Energy	Oxidative phosphorylation	671	GC/MS	1307.7	298.9	7664-38-2;	1061	C00009	0.0705967	0.27902	0.400679	0.491246	0.502426	0.00148894
11777	glycine	Amino acid	Gly	ser and thr'	1	GC/MS	1166	101.9	56-40-6;	5257127750	-0.00895971	0.151206	0.4765	0.495338	C00037	darkgray
12021	fructose-6-phosphate	Carbohydrate	Glycolysis/gluconeogenesis	592	GC/MS	1994.9	315.1	103213-47-4;	NA	C05345	-0.296818	0.175548	0.0487474	0.333255	1.99599	-0.00966711
12025	cis-aconitate	Energy	Krebs cycle	651	LC/MS Neg	603	173.1	585-84-2;	643757	C00417	-0.0168209	0.0317384	0.299309	0.483171	0.800647	-0.00311166
12035	pelargonate (9:0)	Lipid	Medium chain FA	690	LC/MS Neg	4847	157.2	112-05-0;	5461016	C01601	0.0444905	0.257935	0.431898	0.492429	0.904993	0.00101541
12055	galactose	Carbohydrate	Fructose and sucrose'	539	GC/MS	1793.8	203.9	59-23-4;	3037556	C01582	0.00553064	0.0867002	0.474704	0.495114	0.468994	0.000375629
12080	ribose	Carbohydrate	Nucleotide sugars pentose'	622	GC/MS	1639.2	204	50-69-1;	5311110	C00121	0.0162428	0.0984651	0.434842	0.492429	0.099559	0.000971127
12359	guanidinoacetate	Amino acid	Guanidino and acetamido'	292	GC/MS	1696.6	172	352-97-6;	7.63e+16	C00581	-0.0119362	0.0774421	0.439084	0.492429	0.0097207	-0.000907405
15053	sorbitol	Carbohydrate	Fructose and sucrose'	560	GC/MS	1843	319.1	6706-59-8;	107428	C00794	0.0270948	0.0236196	0.128567	0.438524	1.18052	0.00666255
15076	2-deoxyinosine	Nucleotide	Purine' (hypo)xanthine/inosine containing	1193	LC/MS Neg	1700	251.1	890-38-0;	65058	C05512	-0.0721405	0.0866755	0.204723	0.474689	0.811386	-0.00486551
15095	N-acetylglucosamine	Carbohydrate	Aminosugars'	511	GC/MS	1903.3	245	7512-17-6;	24139	C00140	0.00436182	0.0316069	0.445414	0.492429	0.542811	0.000812498
15107	N-acetylglucosamine 6-phosphate	Carbohydrate	Aminosugars'	513	LC/MS Neg	628	300.1	102029-88-9;	10040501	C00357	-0.332723	0.185796	0.0398837	0.302955	1.14724	-0.0102032
15122	glycerol	Lipid	Glycerolipid'	959	GC/MS	1311	205	56-81-5;	753	C00116	0.274504	0.107449	0.00696265	0.145442	2.20587	0.0140972
15129	alanylalanine	Peptide	Dipeptide	322	LC/MS Pos	757	161.1	1948-31-8;	54600000000000	C00993	-0.00832741	0.0572531	0.442489	0.492429	0.679726	-0.000856321
15136	xanthosine	Nucleotide	Purine' (hypo)xanthine/inosine containing	1188	LC/MS Pos	1785	285	146-80-5;	64959	C01762	0.0155333	0.118364	0.448076	0.492429	0.178755	0.000772656
15140	kynurenine	Amino acid	Tryptophan'	152	LC/MS Pos	1902	209.1	2922-83-0;	1610000000000	C00328	0.0141705	0.088849	0.436983	0.492429	0.257659	0.000938943
15142	allo-threonine	Amino acid	Gly	ser and thr'	19	GC/MS	1417.8	219	28954-12-3;	993000000000	0.163463	0.0901347	0.0380683	0.298201	C05519	orange
15335	mannitol	Carbohydrate	Fructose and sucrose'	548	GC/MS	1839	319.1	69-65-8;	6251	C00392	-0.0015016	0.00163734	0.181886	0.462299	0.560354	-0.0053529
15336	tartarate	Xenobiotics	Food component/Plant	1659	GC/MS	1626.1	292.1	87-69-4;6106-24-7;	875	C00898	-0.00182413	0.0049612	0.357382	0.487809	0.934309	-0.00216206
15365	glycerol 3-phosphate (G3P)	Lipid	Glycerolipid'	961	GC/MS	1719.7	357.1	29849-82-9;	754	C00093	0.103053	0.0893557	0.127313	0.438524	1.02865	0.0066973
15442	6-phosphogluconate	Carbohydrate	Nucleotide sugars pentose'	613	LC/MS Neg	588	275.1	921-62-0;53411-70-4;	91493	C00345	-0.187128	0.151744	0.111819	0.416516	1.15322	-0.00714723
15443	glucuronate	Carbohydrate	Glycolysis/gluconeogenesis	607	GC/MS	1886.5	217	207300-70-7;	65041	C00191	-0.0499513	0.0359287	0.0854951	0.390348	1.80218	-0.00802374
15496	agmatine	Amino acid	Polyamine'	284	GC/MS	1526	174	2482-00-0;	199	C00179	0.0536134	0.0819641	0.258115	0.483171	0.819809	0.00383447
15497	argininosuccinate	Amino acid	Urea cycle; arg-pro'	270	GC/MS	2157	446.3	156637-58-0;	828	C03406	-0.0154467	0.0451217	0.366813	0.48945	0.310628	-0.00201341
15500	carnitine	Lipid	Carnitine'	899	LC/MS Pos	702	162.2	461-05-2;	10917	NA	0.0683138	0.226816	0.382301	0.489642	0.0173207	0.0017719
15506	choline	Lipid	Glycerolipid'	960	LC/MS Pos	674	104.2	67-48-1;	170746	NA	-0.000252774	0.166546	0.499398	0.499398	0.065786	-8.94e-06
15630	N-acetylornithine	Amino acid	Urea cycle; arg-pro'	264	LC/MS Pos	875	175.2	6205-08-9;	6990000000000	C00437	0.00914731	0.0961529	0.462307	0.492429	0.205443	0.00056016
15650	N1-methyladenosine	Nucleotide	Purine' adenine containing	1201	LC/MS Pos	1356	282.1	15763-06-1;	5460178	C02494	0.0950779	0.0987329	0.170243	0.455596	0.252015	0.00561563
15667	2-isopropylmalate	Carbohydrate	Glycolysis/gluconeogenesis	584	LC/MS Neg	732	175.2	3237-44-3;	77	C02504	-0.0226779	0.0212056	0.145169	0.441972	1.4472	-0.00622235
15676	3-methyl-2-oxovalerate	Amino acid	Val	leu and ile'	183	LC/MS Neg	2106	129.2	51829-07-3;	47	-0.0124293	0.0744814	0.434091	0.492429	C00671	darkgray
15677	3-methylhistidine	Amino acid	His'	56	LC/MS Neg	911	168.1	368-16-1;	650000000000	C01152	-0.090659	0.0581613	0.062882	0.348441	1.80201	-0.00895066
15681	4-guanidinobutanoate	Amino acid	Guanidino and acetamido'	290	LC/MS Pos	1085	146.1	463-003;463-00-3;	500	C01035	0.324085	0.178659	0.0380335	0.298201	1.50634	0.0103267
15699	sorbitol 6-phosphate	Carbohydrate	Fructose and sucrose'	562	LC/MS Neg	613	261.1	108392-12-7;	NA	C01096	0.0269666	0.164361	0.43519	0.492429	0.449538	0.00096589
15737	glycolate (hydroxyacetate)	Xenobiotics	Chemical	1430	GC/MS	1119	177	79-14-1;	3698251757	C00160	-0.0243654	0.180912	0.44672	0.492429	0.291489	-0.00079295
15747	anserine	Peptide	Dipeptide derivative	457	LC/MS Neg	1126	239.2	10030-52-1;	6990000000000	C01262	-0.195306	0.10727	0.0375118	0.298201	1.23486	-0.0103624
15753	hippurate	Xenobiotics	Benzoate'	1395	LC/MS Neg	2136	178.1	495-69-2;	464	C01586	-0.00878179	0.0106011	0.20582	0.474689	0.516007	-0.00484293
15772	ribitol	Carbohydrate	Nucleotide sugars pentose'	616	GC/MS	1692.4	217	488-81-3;	NA	C00474	0.281644	0.0971824	0.00284366	0.0929753	2.47188	0.0157194
15778	benzoate	Xenobiotics	Benzoate'	1408	GC/MS	1291.5	179	65-85-0;	243	C00180	0.00922375	0.12545	0.47085	0.493467	0.48249	0.000432946
15804	maltose	Carbohydrate	Fructose and sucrose'	547	GC/MS	2176.2	204.1	6363-53-7;	439341	C00208	-0.472867	0.65262	0.236155	0.483171	0.942128	-0.00424316
15821	fucose	Carbohydrate	Aminosugars'	523	GC/MS	1682.2	204	2438-80-4;	3034656	NA	0.00177053	0.0337866	0.479215	0.495694	0.591561	0.000308582
15835	xylose	Carbohydrate	Nucleotide sugars pentose'	637	GC/MS	1723.9	204	609-06-3;	95259	C00181	-0.00642429	0.0117567	0.293676	0.483171	0.33067	-0.00320764
15877	maltotriose	Carbohydrate	Fructose and sucrose'	567	GC/MS	2419	204	1109-28-0;	439586	C01835	-1.15457	0.688842	0.0501793	0.33437	1.38083	-0.00958778
15907	fructose 1-phosphate	Carbohydrate	Glycolysis/gluconeogenesis	593	GC/MS	1996.5	445.2	53823-70-4;	65246	C01094	-0.0101734	0.10665	0.462205	0.492429	0.301758	-0.000561673
15910	maltotetraose	Carbohydrate	Oligosaccharide	646.5	LC/MS Neg	965	665.1	34612-38-9;	446495	C02052	-0.111286	0.179423	0.269046	0.483171	0.394432	-0.00363761
15915	S-adenosylmethionine (SAM)	Amino acid	Cys and met'	235	LC/MS Pos	676	399.1	24346-00-7;	NA	NA	-0.275704	0.190154	0.0768638	0.375087	1.01651	-0.00835332
15948	S-adenosylhomocysteine (SAH)	Amino acid	Cys and met'	236	LC/MS Neg	1821	383.1	979-92-0;	NA	C00021	-0.120798	0.192865	0.267063	0.483171	0.443277	-0.00367303
15990	glycerophosphorylcholine (GPC)	Lipid	Glycerolipid'	962	LC/MS Pos	694	258.1	28319-77-9;	657272	C00670	0.122947	0.0878905	0.0842087	0.390348	0.941089	0.00807128
15996	aspartate	Amino acid	Ala and asp'	24	GC/MS	1529.7	232	56-84-8;	5960	C00049	0.0256026	0.0882485	0.3865	0.489642	0.355456	0.00170692
17747	sphingosine	Lipid	Sphingolipid	1077	LC/MS Pos	5197	300.2	123-78-4;	5353955	C00319	-0.11656	0.060792	0.0306413	0.274313	1.07642	-0.0108736
17805	dihomo-linoleate (20:2n6)	Lipid	Long chain FA	724	LC/MS Neg	5722	307.3	2091-39-6;	6439848	C16525	-0.256763	0.250433	0.15524	0.447282	0.658505	-0.0059712
18289	3-dephosphocoenzyme A	Cofactors and vitamins	Pantothenate and CoA'	1351	LC/MS Neg	2010	686.2	3633-59-8;	444485	C00882	-0.0277822	0.0829461	0.369579	0.48945	0.260621	-0.00197004
18319	5-aminovalerate	Amino acid	Urea cycle; arg-pro'	262	LC/MS Pos	860	118.1	660-88-8;	6992101138	C00431	0.0254385	0.105231	0.405017	0.491246	0.258051	0.00142266
18330	5-methyltetrahydrofolate (5MeTHF)	Cofactors and vitamins	Folate'	1307	LC/MS Neg	1838	458.2	68703-91-3;68792-52-9;	146	C00440	-0.135503	0.0870268	0.0630869	0.348441	1.09051	-0.00894123
18335	quinate	Xenobiotics	Food component/Plant	1674	GC/MS	1793	345.1	77-95-2;	NA	C00296	-0.0143199	0.0190186	0.22762	0.483171	1.24245	-0.00440738
18344	xylulose	Carbohydrate	Nucleotide sugars pentose'	639	GC/MS	1668	306.1	551-84-8;	5289590	C00310	-0.0337911	0.0792546	0.335896	0.484925	0.526626	-0.00250589
18349	indolelactate	Amino acid	Tryptophan'	154	GC/MS	1964.9	202	832-97-3;	92904	C02043	0.240192	0.0576035	6.5e-05	0.0122227	2.90119	0.020979
18357	glycylvaline	Peptide	Dipeptide	311	LC/MS Pos	1572	175.1	1963-21-9;	27200000000000	NA	-0.0299658	0.0457255	0.257722	0.483171	0.250292	-0.00384163
18360	adenylosuccinate	Nucleotide	Purine' adenine containing	1216	LC/MS Neg	569	462.1	19046-78-7;	195	C03794	-0.127525	0.0802913	0.0594646	0.347896	1.14428	-0.00911164
18362	azelate (nonanedioate)	Lipid	FA dicarboxylate	794	LC/MS Neg	1322	187.2	123-99-9;	2266	C08261	0.464305	0.150943	0.0017458	0.0690969	2.66556	0.0165267
18369	gamma-glutamylleucine	Peptide	gamma-glutamyl	462	LC/MS Pos	2744	261.2	2566-39-4;	151023	NA	0.0413861	0.0958506	0.333939	0.484925	0.259995	0.0025376
18392	theobromine	Xenobiotics	Xanthine'	1799	LC/MS Pos	2136	181.1	83-67-0;	5429	C07480	-0.119534	0.0817469	0.0751647	0.369437	0.710518	-0.00842137
18467	eicosapentaenoate (EPA; 20:5n3)	Lipid	Essential FA	679	LC/MS Neg	5442	301.3	10-2005-9;10417-94-4;	446284	C06428	-0.0168515	0.0475737	0.362379	0.489244	0.217042	-0.00208313
19260	1-oleoylglycerophosphoserine	Lipid	Lysolipid	1043	LC/MS Neg	5690	522.3	NA	9547099	NA	0.0321916	0.0841628	0.35191	0.487809	0.909326	0.00224891
19323	docosahexaenoate (DHA; 22:6n3)	Lipid	Essential FA	682	LC/MS Neg	5518	327.3	6217-54-5;	445580	C06429	-0.0314905	0.0837917	0.354371	0.487809	0.0485527	-0.00220979
19324	1-stearoylglycerophosphoinositol	Lipid	Lysolipid	1035	LC/MS Neg	5800	599.4	796963-93-4;	NA	NA	-0.125491	0.0607617	0.0222175	0.239563	1.03238	-0.0116451
19464	testosterone	Lipid	Sterol/Steroid	1129	LC/MS Pos	5119	289.2	NA	6013	C00535	-0.237134	0.142071	0.050871	0.334456	1.21158	-0.00955007
19934	myo-inositol	Lipid	Inositol'	971	GC/MS	1924.9	217	87-89-8;	NA	C00137	0.0797853	0.0387829	0.0226183	0.239563	1.38676	0.0116034
20476	6-keto prostaglandin F1alpha	Lipid	Eicosanoid	865	LC/MS Neg	4180	369.3	58961-34-8;58962-34-8;	5280888	C05961	0.00572386	0.03316	0.431848	0.492429	0.375498	0.00101615
20488	glucose	Carbohydrate	Glycolysis/gluconeogenesis	589	GC/MS	1866.8	217.1	50-99-7;	79025	C00031	-0.115668	0.0876369	0.0966374	0.397111	0.88902	-0.00763217
20675	1_5-anhydroglucitol (1_5-AG)	Carbohydrate	Glycolysis/gluconeogenesis	583	GC/MS	1788.7	217	154-58-5;	NA	C07326	0.111724	0.132743	0.202121	0.474689	0.508845	0.00491937
20699	erythritol	Xenobiotics	Sugar	sugar substitute starch	1818	GC/MS	1517.5	217	149-32-6;	NA	0.105468	0.0907861	0.125608	0.438524	C00503	darkgray
20714	methyl-alpha-glucopyranoside	Xenobiotics	Chemical	1457	LC/MS Pos	1087	212.1	97-30-3;	64947	C02603	-0.00826082	0.105043	0.468825	0.493467	0.0377346	-0.000463075
21029	glycylglycine	Peptide	Dipeptide	312	GC/MS	1757.9	174	556-50-3;	155000000000	C02037	-0.00772913	0.0656249	0.453373	0.492429	0.520757	-0.00069346
21044	2-hydroxybutyrate (AHB)	Amino acid	Cys and met'	241	GC/MS	1169.4	130.9	3347-90-8;	440864	C05984	0.221947	0.0705996	0.00144427	0.0603386	2.55646	0.0168278
21127	1-palmitoylglycerol (1-monopalmitin)	Lipid	Monoacylglycerol	1051	GC/MS	2119.5	371.3	542-44-9;	14900	NA	0.00757297	0.071457	0.458025	0.492429	0.75199	0.000624012
21131	dihydrocholesterol	Lipid	Sterol/Steroid	1104	GC/MS	2320.8	215.2	80-97-7;	6665	NA	-0.209432	0.0918964	0.0136265	0.207239	1.12494	-0.0127352
21134	adipate	Lipid	FA dicarboxylate	785	GC/MS	1520	110.9	124-04-9;	196	C06104	0.000808009	0.00815973	0.46077	0.492429	0.219002	0.000583066
21184	1-oleoylglycerol (1-monoolein)	Lipid	Monoacylglycerol	1055	GC/MS	2181.2	397.4	111-03-5;	5283468	NA	0.0575051	0.0837613	0.247874	0.483171	1.26414	0.00402272
21188	1-stearoylglycerol (1-monostearin)	Lipid	Monoacylglycerol	1053	GC/MS	2186.6	399.4	123-94-4;	24699	D01947	-0.0951678	0.0792734	0.11798	0.430238	0.60768	-0.0069635
22001	3-hydroxyoctanoate	Lipid	FA monohydroxy	765	LC/MS Neg	3463	159.2	88930-08-9;	26613	NA	0.155417	0.0829163	0.0335505	0.286705	2.02233	0.010647
22030	2-hydroxyisobutyrate	Xenobiotics	Chemical	1434.1	GC/MS	1107.5	130.9	594-61-6;	11671	NA	-0.0604488	0.0854466	0.241392	0.483171	0.754327	-0.00414397
22053	3-hydroxydecanoate	Lipid	FA monohydroxy	768	LC/MS Neg	4681	187.2	5561-87-5;	26612	NA	0.167317	0.0761394	0.0164738	0.231033	2.22925	0.012323
22116	4-methyl-2-oxopentanoate	Amino acid	Val	leu and ile'	203	LC/MS Neg	2200	129.2	816-66-0;	70	-0.0530028	0.0716594	0.231596	0.483171	C00233	darkgray
22152	nicotinamide ribonucleotide (NMN)	Cofactors and vitamins	Nicotinate and nicotinamide'	1326	LC/MS Pos	886	335.1	1094-61-7;	14180	C00455	0.0205313	0.0335953	0.272027	0.483171	0.779043	0.00358461
22158	citramalate	Amino acid	Val	leu and ile'	220	GC/MS	1490.7	247	6236-10-8;	1081	0.0462101	0.0286474	0.056713	0.342498	C00815	orange
22166	alpha-glutamylglutamate	Peptide	Dipeptide	343	LC/MS Pos	857	277.1	3929-61-1;	439500	C01425	-0.0986786	0.0780833	0.106274	0.412057	0.296246	-0.00731867
22171	glycylproline	Peptide	Dipeptide	314	LC/MS Pos	1115	173.1	704-15-4;	30100000000000	NA	-0.117231	0.105413	0.135872	0.438524	0.163303	-0.00646447
22175	aspartylphenylalanine	Peptide	Dipeptide	340	LC/MS Pos	2538	281.1	13433-09-5;	93078	NA	-0.0479833	0.0834809	0.28409	0.483171	0.287493	-0.00337291
22185	N-acetylaspartate (NAA)	Amino acid	Ala and asp'	35	LC/MS Pos	1222	176.1	997-55-7;997-55-7;	65065	C01042	0.0332583	0.0151643	0.0166379	0.231033	1.56814	0.0123011
22189	palmitoylcarnitine	Lipid	Carnitine'	912	LC/MS Pos	5179	400.4	6865-14-1;	461	NA	0.0702074	0.0255434	0.00423258	0.109755	1.79492	0.0150232
23642	homoserine	Amino acid	Gly	ser and thr'	12	GC/MS	1471	218.1	672-15-1;	126000000000	0.339988	0.142974	0.0107634	0.192716	C00263	orange
27447	1-linoleoylglycerol (1-monolinolein)	Lipid	Monoacylglycerol	1057	GC/MS	2181	395.3	2277-28-3;	5283469	NA	0.182382	0.104577	0.0438488	0.320139	2.06717	0.00995296
27513	indoleacetate	Amino acid	Tryptophan'	156	GC/MS	1862	202	6505-45-9;	802	C00954	0.0712541	0.0506222	0.0829198	0.390348	1.38525	0.00811943
27672	3-indoxyl sulfate	Amino acid	Tryptophan'	179	LC/MS Neg	2258	212	2642-37-7;	10258	NA	0.0659988	0.0397193	0.0516221	0.334456	1.79726	0.00950958
27710	N-acetylglycine	Amino acid	Gly	ser and thr'	4	GC/MS	1396.4	143.9	543-24-8;	10972	0.0726253	0.179029	0.343415	0.487809	NA	darkgray
27718	creatine	Amino acid	Creatine'	274	LC/MS Pos	758	132.1	57-00-1;	586	C00300	0.234983	0.255083	0.180825	0.462299	1.12461	0.0053764
27728	glycerol 2-phosphate	Xenobiotics	Chemical	1436	GC/MS	1691.8	243	819-83-0;	2526	C02979	0.225471	0.113358	0.0262689	0.250053	1.61242	0.011249
27738	threonate	Cofactors and vitamins	Ascorbate and aldarate'	1300	GC/MS	1560.7	292.1	70753-61-6;	151152	C01620	0.118443	0.118457	0.161244	0.455596	1.10034	0.0058264
27743	triethyleneglycol	Xenobiotics	Chemical	1439	LC/MS Pos	1824	168.1	112-27-6;	NA	NA	0.0335796	0.0493757	0.249894	0.483171	0.168868	0.00398528
31260	glucose-6-phosphate (G6P)	Carbohydrate	Glycolysis/gluconeogenesis	587	GC/MS	2042.7	387.2	103192-55-8;	NA	C00668	-0.302531	0.176583	0.0466278	0.324668	1.8288	-0.00978792
31453	cysteine	Amino acid	Cys and met'	224	GC/MS	1560.1	218	52-90-4;56-89-3;	58626419722	C00097	-0.046044	0.071779	0.262167	0.483171	0.507025	-0.00376103
31530	threonylphenylalanine	Peptide	Dipeptide	364	LC/MS Pos	2500	267.2	NA	41000000000000	NA	0.12145	0.0673522	0.0388847	0.299561	1.4893	0.0102693
31532	N-methylglutamate	Amino acid	Glu'	43	GC/MS	1665	260.2	35989-16-3;	439377	C01046	-0.00931404	0.0102222	0.183432	0.462299	0.77987	-0.00531879
31555	pyridoxate	Cofactors and vitamins	Vitamin B6'	1389	LC/MS Neg	2210	182.1	82-82-6;	6723	C00847	0.034775	0.107825	0.374247	0.48945	0.163523	0.00189711
31591	androsterone sulfate	Lipid	Sterol/Steroid	1116	LC/MS Neg	5011	369.2	2479-86-9;	NA	C00523	-0.022407	0.0555047	0.344133	0.487809	0.539484	-0.00237316
31609	N1-methylguanosine	Nucleotide	Purine' guanine containing	1236	LC/MS Pos	1850	298.1	2140-65-0;	96373	NA	0.114158	0.0726009	0.0612826	0.348441	1.16668	0.00902516
31787	3-carboxy-4-methyl-5-propyl-2-furanpropanoate (CMPF)	Lipid	FA dicarboxylate	801	LC/MS Neg	2815	239.1	86879-39-2;	123979	NA	-0.020479	0.0597197	0.366595	0.48945	0.0466966	-0.00201684
32197	3-(4-hydroxyphenyl)lactate	Amino acid	Phe and tyr'	107	LC/MS Neg	1395	181.1	6482-98-0;	9378	C03672	0.0460618	0.0582981	0.216717	0.480136	0.0326604	0.00462216
32198	acetylcarnitine	Lipid	Carnitine'	901	LC/MS Pos	1203	204.2	5080-50-2;	7045767	C02571	0.342687	0.119465	0.00307924	0.0960677	2.00455	0.0155829
32328	hexanoylcarnitine	Lipid	Carnitine'	902	LC/MS Pos	3174	260.2	6920-35-0;	6426853	C01585	0.0631019	0.0691484	0.183066	0.462299	0.579797	0.00532684
32342	adenosine 5-monophosphate (AMP)	Nucleotide	Purine' adenine containing	1208	LC/MS Pos	1210	348.1	149022-20-8;	15938965	C00020	-0.103085	0.0812135	0.105291	0.412057	0.824233	-0.0073497
32350	1-methylimidazoleacetate	Amino acid	His'	64	LC/MS Pos	845	141.1	2625-49-2;	75810	C05828	-0.0247862	0.0896974	0.391753	0.489642	0.111304	-0.00162592
32377	N-acetylneuraminate	Carbohydrate	Aminosugars'	517	LC/MS Neg	695	308.1	131-48-6;	NA	C00270	-0.121509	0.14058	0.195896	0.469018	1.40378	-0.00504991
32379	scyllo-inositol	Lipid	Inositol'	979	GC/MS	1893.8	318.2	488-59-5;	NA	C06153	-0.00440322	0.0145284	0.381584	0.489642	0.484938	-0.001783
32388	dodecanedioate	Lipid	FA dicarboxylate	796	LC/MS Neg	2990	229.2	693-23-2;	12736	C02678	0.312984	0.0869809	0.000383828	0.0407939	2.91117	0.0187622
32390	N-acetyltyrosine	Amino acid	Phe and tyr'	132	LC/MS Neg	1677	222.2	537-55-3;	68310	NA	0.0330479	0.126737	0.397709	0.491095	0.241807	0.00153444
32393	gamma-glutamylvaline	Peptide	gamma-glutamyl	460	LC/MS Pos	2040	247.2	2746-34-1;	NA	NA	0.059073	0.090097	0.25762	0.483171	0.565266	0.00384348
32401	trigonelline (N-methylnicotinate)	Cofactors and vitamins	Nicotinate and nicotinamide'	1345	LC/MS Pos	757	138.1	6138-41-6;	5570	NA	-0.0211179	0.0367238	0.284001	0.483171	0.613729	-0.00337445
32412	butyrylcarnitine	Lipid	FA' (also BCAA')	890	LC/MS Pos	2007	232.2	25576-40-3;	213144	NA	0.0810738	0.0827392	0.166083	0.455596	0.772789	0.00571217
32415	docosadienoate (22:2n6)	Lipid	Long chain FA	733	LC/MS Neg	6017	335.4	7370-49-2;	5282807	C16533	-0.275339	0.203835	0.0916149	0.390387	1.48878	-0.00780443
32417	docosatrienoate (22:3n3)	Lipid	Long chain FA	734	LC/MS Neg	5825	333.4	59708-86-0;	5312556	C16534	-0.125664	0.207552	0.273894	0.483171	0.282058	-0.00355157
32418	myristoleate (14:1n5)	Lipid	Long chain FA	699	LC/MS Neg	5338	225.3	544-64-9;	5281119	C08322	0.351094	0.103465	0.00070514	0.0483258	2.90938	0.0179089
32452	propionylcarnitine	Lipid	FA' (also BCAA')	888	LC/MS Pos	1589	218.2	17298-37-2;	107738	C03017	0.311082	0.0874468	0.000433978	0.0407939	2.93773	0.0185943
32454	valylglutamate	Peptide	Dipeptide	370	LC/MS Pos	1346	247.1	3062-07-5;	7009623	NA	0.0367847	0.0715395	0.304765	0.483171	1.0113	0.00301944
32489	caproate (6:0)	Lipid	Medium chain FA	687	LC/MS Neg	2766	115.2	142-62-1;	8892	C01585	0.355905	0.106528	0.000821488	0.0483258	3.00175	0.0176858
32492	caprylate (8:0)	Lipid	Medium chain FA	689	LC/MS Neg	4367	143.2	124-07-2;	379	C06423	0.217101	0.193583	0.133889	0.438524	1.5764	0.00651753
32504	docosapentaenoate (n3 DPA; 22:5n3)	Lipid	Essential FA	680	LC/MS Neg	5574	329.4	2234-74-4;	NA	C16513	-0.0812685	0.138285	0.279777	0.483171	0.0315392	-0.00344811
32518	X - 11204	NA	NA	NA	LC/MS Pos	5263	229.2	NA	NA	NA	0.116163	0.18886	0.270735	0.483171	0.815898	0.00360754
32536	2-linoleoylglycerol (2-monolinolein)	Lipid	Monoacylglycerol	1058	GC/MS	2169	408.3	3443-82-1;	5365676	NA	0.0138931	0.130578	0.45786	0.492429	0.70025	0.000626469
32549	X - 02269	NA	NA	NA	LC/MS Neg	1551	255.1	NA	NA	NA	-0.0742046	0.145416	0.306117	0.483171	0.580924	-0.0029967
32553	phenol sulfate	Amino acid	Phe and tyr'	142	LC/MS Neg	2150	173.1	937-34-8;	74426	C02180	-0.0171378	0.043955	0.349188	0.487809	0.104442	-0.00229228
32562	pregnen-diol disulfate*	Lipid	Sterol/Steroid	1170	LC/MS Neg	3886	238.3	NA	NA	C05484	0.170568	0.043367	0.000137402	0.0174337	2.37102	0.0200898
32578	X - 11261	NA	NA	NA	LC/MS Pos	3600	286.2	NA	NA	NA	0.0793887	0.0820902	0.169225	0.455596	0.94254	0.00563913
32587	X - 02249	NA	NA	NA	LC/MS Neg	4025	267.2	NA	NA	NA	0.193314	0.0756579	0.00695634	0.145442	2.25013	0.014099
32620	glycolithocholate sulfate*	Lipid	Bile acid'	932	LC/MS Neg	5015	512.3	NA	72222	C11301	0.150324	0.0583268	0.00657831	0.145442	1.62169	0.0142062
32632	X - 11315	NA	NA	NA	LC/MS Pos	1210	130.2	NA	NA	NA	0.214839	0.126759	0.0483597	0.333255	0.854844	0.0096889
32635	1-linoleoylglycerophosphoethanolamine*	Lipid	Lysolipid	998	LC/MS Neg	5725	476.3	NA	NA	NA	0.011233	0.0198436	0.287017	0.483171	0.840555	0.00332218
32650	X - 11333	NA	NA	NA	LC/MS Pos	1019	212.1	NA	NA	NA	-0.0817541	0.0520623	0.0615254	0.348441	1.48579	-0.00901376
32651	X - 11334	NA	NA	NA	LC/MS Pos	982	259.1	NA	NA	NA	0.108823	0.0961166	0.131648	0.438524	0.493495	0.0065781
32654	3-dehydrocarnitine*	Lipid	Carnitine'	900	LC/MS Pos	1020	160.2	10457-99-5;	6991982	NA	0.433586	0.135006	0.00119169	0.0579958	2.06176	0.0171263
32672	pyroglutamine*	Amino acid	Glu'	46	LC/MS Pos	764	129.2	NA	134508	NA	0.147209	0.139143	0.147739	0.444611	0.509494	0.00615721
32675	C-glycosyltryptophan*	Amino acid	Tryptophan'	172	LC/MS Pos	1912	367.1	NA	NA	NA	-0.0394844	0.0813544	0.314846	0.483171	0.978104	-0.0028509
32689	X - 11372	NA	NA	NA	LC/MS Neg	5303	467.4	NA	NA	NA	0.187069	0.0690629	0.00469686	0.117735	2.4762	0.0148348
32698	X - 11381	NA	NA	NA	LC/MS Pos	1126	186.2	NA	NA	NA	-0.08144	0.177475	0.324218	0.483171	0.482775	-0.0026962
32709	X - 03056	NA	NA	NA	LC/MS Pos	2264	185.2	NA	NA	NA	0.248066	0.106385	0.0120248	0.19658	1.50496	0.0129999
32740	X - 11423	NA	NA	NA	LC/MS Neg	1038	260.1	NA	NA	NA	0.0598555	0.101442	0.278993	0.483171	0.0987272	0.00346185
32754	X - 11437	NA	NA	NA	LC/MS Neg	2888	231	NA	NA	NA	0.0893468	0.0186905	8.8e-06	0.00331024	3.30742	0.0230909
32761	X - 11444	NA	NA	NA	LC/MS Neg	3983	541.2	NA	NA	NA	0.0406901	0.0801077	0.306935	0.483171	0.601414	0.00298297
32786	X - 11469	NA	NA	NA	LC/MS Pos	3874	239.1	NA	NA	NA	0.0911226	0.186876	0.314046	0.483171	0.254291	0.00286418
32815	2-arachidonoylglycerophosphoethanolamine*	Lipid	Lysolipid	1001	LC/MS Neg	5674	500.3	NA	NA	NA	0.0664814	0.133892	0.310917	0.483171	0.288076	0.00291631
32828	X - 11511	NA	NA	NA	LC/MS Neg	4119	215.2	NA	NA	NA	0.165098	0.133326	0.110877	0.416516	1.4984	0.00717594
32838	X - 11521	NA	NA	NA	LC/MS Pos	3650	286.2	NA	NA	NA	-0.0174526	0.140108	0.450699	0.492429	0.0540224	-0.000733414
32850	X - 11533	NA	NA	NA	LC/MS Neg	4904	243.2	NA	NA	NA	-0.0129878	0.236063	0.478179	0.495338	0.489213	-0.000323979
32854	X - 11537	NA	NA	NA	LC/MS Pos	5200	366.3	NA	NA	NA	-0.0253137	0.027074	0.177288	0.462299	0.794521	-0.00545539
32855	X - 11538	NA	NA	NA	LC/MS Neg	4920	311.3	NA	NA	NA	0.192706	0.0992912	0.029146	0.264069	1.51256	0.0109968
32859	X - 11542	NA	NA	NA	LC/MS Pos	5247	245.2	NA	NA	NA	-0.031764	0.197547	0.436473	0.492429	0.113419	-0.000946603
32867	X - 11550	NA	NA	NA	LC/MS Neg	5130	250.2	NA	NA	NA	0.083016	0.0618399	0.0929518	0.390501	1.08536	0.00775793
32878	X - 11561	NA	NA	NA	LC/MS Neg	1252	267.1	NA	NA	NA	-0.153081	0.15208	0.159645	0.454887	1.33648	-0.00586463
32881	X - 11564	NA	NA	NA	LC/MS Neg	1188	177.1	NA	NA	NA	-0.0211514	0.115585	0.427795	0.492429	0.783254	-0.00107723
32892	X - 11575	NA	NA	NA	LC/MS Pos	1799	264.1	NA	NA	NA	0.0467181	0.0678907	0.247375	0.483171	0.792611	0.00403201
32894	X - 10445	NA	NA	NA	LC/MS Pos	1939	250.1	NA	NA	NA	-0.0106918	0.0405394	0.396567	0.490972	0.387865	-0.00155195
32895	X - 11578	NA	NA	NA	LC/MS Pos	2146	298.1	NA	NA	NA	0.0372069	0.0609674	0.272309	0.483171	0.858096	0.00357961
32900	X - 11583	NA	NA	NA	LC/MS Pos	2793	457.1	NA	NA	NA	-0.0236458	0.0289314	0.208939	0.474689	0.792414	-0.00477907
32902	X - 11585	NA	NA	NA	LC/MS Pos	2987	332	NA	NA	NA	0.00473373	0.083121	0.477413	0.495338	0.129445	0.000335352
32930	X - 11613	NA	NA	NA	LC/MS Neg	1658	369.1	NA	NA	NA	0.0461451	0.0549769	0.20276	0.474689	1.19874	0.00490612
32958	X - 11641	NA	NA	NA	LC/MS Neg	3950	325.3	NA	NA	NA	0.127044	0.0905476	0.0835845	0.390348	1.62084	0.00809453
32974	X - 11612	NA	NA	NA	LC/MS Pos	1835	285	NA	NA	NA	-0.0587683	0.116962	0.308846	0.483171	0.444449	-0.00295093
32980	adrenate (22:4n6)	Lipid	Long chain FA	735	LC/MS Neg	5684	331.3	2091-25-0;	5282844	C16527	-0.0593584	0.149344	0.346413	0.487809	0.20511	-0.00233663
32996	X - 11668	NA	NA	NA	LC/MS Neg	1367	215.2	NA	NA	NA	-0.0935055	0.0722482	0.100955	0.408098	1.62573	-0.00748909
33009	homostachydrine*	Xenobiotics	Food component/Plant	1754	LC/MS Pos	1199	158.2	1195-94-4;	441447	C08283	0.155152	0.13901	0.135023	0.438524	0.875886	0.00648713
33013	nicotinamide riboside*	Cofactors and vitamins	Nicotinate and nicotinamide'	1334	LC/MS Pos	955	255.1	1341-23-7;	NA	NA	0.0445303	0.106853	0.339382	0.48594	0.881841	0.00244957
33026	X - 11684	NA	NA	NA	LC/MS Pos	2992	328	NA	NA	NA	-0.0338813	0.0795022	0.335966	0.484925	0.549239	-0.00250476
33028	X - 01497	NA	NA	NA	LC/MS Pos	5115	332.2	NA	NA	NA	-0.0156902	0.126608	0.450951	0.492429	0.0666081	-0.000729654
33031	X - 11687	NA	NA	NA	LC/MS Pos	2182	384.1	NA	NA	NA	-0.0152766	0.0768124	0.421607	0.492429	0.0301693	-0.00117067
33144	X - 11799	NA	NA	NA	LC/MS Pos	1572	226	NA	NA	NA	0.0343707	0.0562407	0.272027	0.483171	0.375483	0.00358461
33159	X - 11814	NA	NA	NA	LC/MS Pos	2372	152.1	NA	NA	NA	-0.0525334	0.0392779	0.0937514	0.391672	0.918561	-0.00773035
33172	X - 11827	NA	NA	NA	LC/MS Neg	1575	312.1	NA	NA	NA	-0.0101779	0.0690846	0.441753	0.492429	0.156642	-0.00086736
33206	X - 11861	NA	NA	NA	LC/MS Neg	4617	229.2	NA	NA	NA	0.249817	0.145614	0.04641	0.324668	1.59115	0.00980058
33220	X - 11875	NA	NA	NA	LC/MS Neg	5272	381.3	NA	NA	NA	0.00974034	0.0960437	0.459826	0.492429	0.282472	0.000597147
33225	X - 11880	NA	NA	NA	LC/MS Neg	5378	537.4	NA	NA	NA	0.215203	0.0677167	0.00131108	0.0579958	2.62955	0.0169789
33228	1-arachidonoylglycerophosphocholine*	Lipid	Lysolipid	1025	LC/MS Pos	5554	544.3	NA	NA	C05208	0.0179151	0.0347757	0.304427	0.483171	0.413825	0.00302513
33230	1-palmitoleoylglycerophosphocholine*	Lipid	Lysolipid	1012	LC/MS Pos	5524	494.3	NA	NA	NA	-0.00882245	0.0182791	0.315791	0.483171	0.335725	-0.00283521
33248	X - 11837	NA	NA	NA	LC/MS Neg	2484	283.1	NA	NA	NA	0.00379741	0.0458509	0.467173	0.493467	0.277563	0.000487675
33269	X - 11662	NA	NA	NA	LC/MS Pos	3172	251.1	NA	NA	NA	-0.0900637	0.0610121	0.0732848	0.369025	0.589062	-0.00849798
33290	X - 11945	NA	NA	NA	LC/MS Pos	1896	283.1	NA	NA	NA	0.209649	0.102582	0.023304	0.240998	1.3903	0.0115334
33360	X - 12014	NA	NA	NA	LC/MS Neg	1998	249.1	NA	NA	NA	0.214449	0.0674639	0.0013084	0.0579958	2.54569	0.016982
33403	X - 12051	NA	NA	NA	LC/MS Pos	5739	456.4	NA	NA	NA	-0.07183	0.0487683	0.0737242	0.369025	1.14206	-0.00847994
33408	X - 12056	NA	NA	NA	LC/MS Pos	1129	156.2	NA	NA	NA	0.0385246	0.0356334	0.142576	0.439964	0.748544	0.00628883
33419	2-palmitoylglycerol (2-monopalmitin)	Lipid	Monoacylglycerol	1052	GC/MS	2108	129	23470-00-0;	123409	NA	-0.000864652	0.0849217	0.49596	0.497282	0.74473	-6e-05
33420	gamma-tocopherol	Cofactors and vitamins	Tocopherol'	1377	GC/MS	2264	488.4	54-28-4;	14986	C02483	-0.106537	0.103069	0.153293	0.447282	0.657872	-0.00601891
33422	gamma-glutamylphenylalanine	Peptide	gamma-glutamyl	470	LC/MS Pos	2846	295.1	7432-24-8;	111299	NA	-0.0413319	0.145313	0.388664	0.489642	0.119999	-0.00167352
33441	isobutyrylcarnitine	Amino acid	Val	leu and ile'	210	LC/MS Pos	1941	232.2	25518-49-4;	NA	0.0618893	0.040469	0.0664463	0.348441	NA	orange
33442	pseudouridine	Nucleotide	Pyrimidine' uracil containing	1280	LC/MS Neg	1104	243.1	1445-07-4;	NA	C02067	0.159472	0.0896033	0.040791	0.306748	1.06266	0.0101443
33447	palmitoleate (16:1n7)	Lipid	Long chain FA	702	LC/MS Neg	5477	253.3	373-49-9;	445638	C08362	0.153001	0.169399	0.185514	0.462299	1.28205	0.00527313
33454	gulono-1_4-lactone	Cofactors and vitamins	Ascorbate and aldarate'	1297	GC/MS	1862	333.1	1128-23-0;	608	C01040	0.00115628	0.0678249	0.493235	0.497282	0.348687	0.000100391
33477	erythronate*	Carbohydrate	Aminosugars'	515	GC/MS	1546.9	292.1	88759-55-1;	2781043	NA	0.0473123	0.0758377	0.267867	0.483171	0.0260633	0.00365866
33487	glutamate_ gamma-methyl ester	Amino acid	Glu'	44	LC/MS Pos	1062	162.1	1499-55-4;	73913	NA	0.0690596	0.0458782	0.0694714	0.355391	1.58556	0.00865799
33508	X - 12093	NA	NA	NA	LC/MS Pos	1063	203.2	NA	NA	NA	-0.0432626	0.0495138	0.193349	0.46602	0.467634	-0.00510401
33515	X - 12100	NA	NA	NA	LC/MS Pos	1793	221.1	NA	NA	NA	0.243552	0.13296	0.036664	0.296466	0.805369	0.0104212
33519	X - 12104	NA	NA	NA	LC/MS Pos	1755	271.1	NA	NA	NA	0.0660482	0.169298	0.349101	0.487809	0.403349	0.00229367
33542	X - 12127	NA	NA	NA	LC/MS Pos	1235	226.1	NA	NA	NA	0.175585	0.092383	0.0317473	0.277604	1.27283	0.0107855
33587	eicosenoate (20:1n9 or 11)	Lipid	Long chain FA	722	LC/MS Neg	5955	309.4	NA	NA	NA	-0.317402	0.307887	0.153931	0.447282	1.13355	-0.00600324
33620	X - 12199	NA	NA	NA	LC/MS Pos	3038	263.1	NA	NA	NA	-0.0390591	0.0308638	0.105959	0.412057	0.268253	-0.00732859
33666	X - 12244	NA	NA	NA	LC/MS Pos	1147	269.2	NA	NA	NA	-0.0773978	0.0476286	0.0554223	0.34162	1.44591	-0.00931138
33790	X - 12362	NA	NA	NA	LC/MS Pos	1073	265	NA	NA	NA	0.095186	0.1371	0.245462	0.483171	0.183065	0.00406764
33822	1-docosahexaenoylglycerophosphocholine*	Lipid	Lysolipid	1029	LC/MS Pos	5518	568.4	NA	NA	NA	0.00482008	0.0627128	0.469531	0.493467	0.246314	0.000452579
33829	X - 12283	NA	NA	NA	LC/MS Neg	2980	243.2	NA	NA	NA	0.0176926	0.164568	0.457421	0.492429	0.536639	0.000633016
33885	X - 12443	NA	NA	NA	LC/MS Neg	5353	994.4	NA	NA	NA	-0.010844	0.0594408	0.428013	0.492429	0.241956	-0.00107393
33892	X - 12450	NA	NA	NA	LC/MS Neg	5397	251.4	NA	NA	NA	0.106743	0.0955	0.134682	0.438524	1.48751	0.00649624
33907	X - 12462	NA	NA	NA	LC/MS Pos	1269	148.2	NA	NA	NA	0.0942663	0.131031	0.237723	0.483171	0.521124	0.00421334
33910	X - 12465	NA	NA	NA	LC/MS Pos	1475	248.2	NA	NA	NA	0.20912	0.0838948	0.00813036	0.15677	1.93779	0.0137951
33935	piperine	Xenobiotics	Food component/Plant	1694	LC/MS Pos	5136	286.2	94-62-2;	638024	C03882	-0.0727232	0.0653807	0.135832	0.438524	0.508478	-0.00646554
33936	octanoylcarnitine	Lipid	Carnitine'	904	LC/MS Pos	4100	288.3	3671-77-0;	123701	NA	0.0991048	0.119814	0.206164	0.474689	0.221381	0.00483586
33937	alpha-hydroxyisovalerate	Amino acid	Val	leu and ile'	208	LC/MS Neg	1142	117.1	600-37-3;	99823	0.24044	0.09579	0.00778592	0.15677	NA	orange
33939	N-acetylthreonine	Amino acid	Gly	ser and thr'	18	LC/MS Neg	846	160.1	NA	4651717	-0.0386406	0.108446	0.361601	0.489072	C01118	darkgray
33942	N-acetylasparagine	Amino acid	Ala and asp'	27	LC/MS Pos	974	175.1	4033-40-3;	99715	NA	-0.214745	0.107536	0.0258195	0.250053	1.78845	-0.0112903
33943	N-acetylglutamine	Amino acid	Glu'	52	LC/MS Pos	1204	189.1	2490-97-3;	182230	C02716	-0.131401	0.0857218	0.0660059	0.348441	1.31985	-0.00880919
33950	N-acetylphenylalanine	Amino acid	Phe and tyr'	131	LC/MS Neg	2590	206.2	2018-61-3;	74839	C03519	0.0415765	0.0815573	0.306295	0.483171	0.442748	0.00299372
33952	myristoylcarnitine	Lipid	Carnitine'	910	LC/MS Pos	5113	372.4	18822-89-4;	6426854	NA	0.140966	0.0599431	0.0114664	0.195051	1.64689	0.0130991
33953	N-acetylarginine	Amino acid	Urea cycle; arg-pro'	257	LC/MS Neg	1149	215.2	155-84-0;	674000000000	C02562	0.236202	0.172965	0.0892817	0.390348	0.71759	0.00788676
33954	glycylphenylalanine	Peptide	Dipeptide	319	LC/MS Neg	2193	221.2	3321-03-7;	155000000000	NA	0.0817866	0.143526	0.28575	0.483171	0.143941	0.00334411
33955	1-palmitoylglycerophosphocholine	Lipid	Lysolipid	1010	LC/MS Pos	5671	496.4	17364-16-8;	86554	NA	-0.0166365	0.0254756	0.258457	0.483171	0.28029	-0.00382825
33957	1-heptadecanoylglycerophosphocholine	Lipid	Lysolipid	1014	LC/MS Pos	5750	510.4	50930-23-9;	NA	NA	-0.0243981	0.0204663	0.119601	0.430238	0.766433	-0.00691627
33958	glycyltyrosine	Peptide	Dipeptide	320	LC/MS Pos	1728	239.1	658-79-7;	928000000000	NA	0.00711123	0.0970564	0.470951	0.493467	0.290112	0.000431439
33960	1-oleoylglycerophosphocholine	Lipid	Lysolipid	1017	LC/MS Pos	5700	522.4	19420-56-5;	16081932	NA	-0.0111339	0.0155493	0.238755	0.483171	0.447746	-0.00419376
33961	1-stearoylglycerophosphocholine	Lipid	Lysolipid	1015	LC/MS Pos	5844	524.4	19420-57-6;	497299	NA	-0.0133779	0.0138727	0.169908	0.455596	0.665113	-0.00562335
33967	N-acetylisoleucine	Amino acid	Val	leu and ile'	197	LC/MS Pos	3370	174.1	NA	2802421	-0.0782149	0.176702	0.33003	0.484925	NA	darkgray
33969	stearidonate (18:4n3)	Lipid	Long chain FA	715	LC/MS Neg	5381	275.3	111174-40-4;	5312508	C16300	-0.0438612	0.189837	0.409141	0.492429	0.103187	-0.00135981
33970	cis-vaccenate (18:1n7)	Lipid	Long chain FA	710	GC/MS	1987	339.3	693-72-1;	5282761	C08367	0.0292668	0.135776	0.415135	0.492429	0.68234	0.0012687
33971	10-heptadecenoate (17:1n7)	Lipid	Long chain FA	705	LC/MS Neg	5558	267.3	29743-97-3;	5312435	NA	0.110123	0.241001	0.32491	0.483171	1.09813	0.00268484
33972	10-nonadecenoate (19:1n9)	Lipid	Long chain FA	717	LC/MS Neg	5775	295.4	73033-09-7;	5312513	NA	0.0741104	0.292343	0.400492	0.491246	0.446179	0.00149181
34035	linolenate [alpha or gamma; (18:3n3 or 6)]	Lipid	Essential FA	677	LC/MS Neg	5450	277.3	NA	NA	C06427	0.0505858	0.151935	0.370329	0.48945	1.02714	0.00195832
34103	X - 12543	NA	NA	NA	LC/MS Neg	1451	181.1	NA	NA	NA	-0.0250793	0.0291625	0.197082	0.469018	0.821742	-0.00502485
34214	1-arachidonoylglycerophosphoinositol*	Lipid	Lysolipid	1040	LC/MS Neg	5479	619.4	NA	NA	NA	-0.190699	0.152418	0.108535	0.412057	0.725178	-0.00724803
34221	X - 12627	NA	NA	NA	LC/MS Neg	5732	357.4	NA	NA	NA	-0.07945	0.213763	0.355903	0.487809	0.153019	-0.00218548
34235	X - 12636	NA	NA	NA	LC/MS Pos	3890	259.2	NA	NA	NA	0.354268	0.168146	0.020245	0.235251	1.48438	0.0118597
34258	2-docosahexaenoylglycerophosphoethanolamine*	Lipid	Lysolipid	1004	LC/MS Pos	5512	526.2	NA	NA	NA	-0.108923	0.06997	0.0631235	0.348441	0.901427	-0.00893954
34265	X - 12660	NA	NA	NA	LC/MS Pos	5667	442.2	NA	NA	NA	-0.0822133	0.0759169	0.14218	0.439964	0.820047	-0.00629905
34328	X - 12718	NA	NA	NA	LC/MS Neg	1750	324.1	NA	NA	NA	-0.0496793	0.0663714	0.228943	0.483171	1.08999	-0.00438172
34349	X - 12739	NA	NA	NA	LC/MS Neg	2414	241.2	NA	NA	NA	0.175357	0.0519739	0.000746287	0.0483258	2.58115	0.0178265
34352	X - 12742	NA	NA	NA	LC/MS Neg	2534	241.2	NA	NA	NA	0.078658	0.0163798	8.18e-06	0.00331024	3.35295	0.0231617
34370	X - 12760	NA	NA	NA	LC/MS Pos	2001	302.2	NA	NA	NA	0.0616089	0.0862965	0.239403	0.483171	0.233373	0.0041815
34375	X - 12715	NA	NA	NA	LC/MS Pos	2067	281.2	NA	NA	NA	-0.0368005	0.111425	0.371331	0.48945	0.941224	-0.00194263
34384	stachydrine	Xenobiotics	Food component/Plant	1753	LC/MS Pos	860	144.1	4136-37-2;	115244	C10172	0.0186229	0.0346339	0.296658	0.483171	0.253181	0.00315673
34396	choline phosphate	Lipid	Glycerolipid'	954	LC/MS Pos	695	184.1	72556-74-2;	135437	NA	-0.440407	0.186603	0.0112357	0.195051	1.7159	-0.0131413
34398	glycylleucine	Peptide	Dipeptide	316	LC/MS Pos	2236	189.1	869-19-2;	928000000000	C02155	0.0730104	0.044164	0.0524811	0.334456	1.92698	0.00946382
34406	valerylcarnitine	Lipid	FA'	892	LC/MS Pos	2584	246.2	NA	6426903	NA	0.0559133	0.0677802	0.206792	0.474689	0.905134	0.00482296
34407	isovalerylcarnitine	Amino acid	Val	leu and ile'	215	LC/MS Pos	2533	246.2	NA	6426851	0.0183241	0.031019	0.278763	0.483171	NA	darkgray
34409	stearoylcarnitine	Lipid	Carnitine'	913	LC/MS Pos	5300	428.4	18822-91-8;	NA	NA	0.046162	0.0226067	0.0233948	0.240998	1.48075	0.0115243
34416	1-stearoylglycerophosphoethanolamine	Lipid	Lysolipid	995	LC/MS Pos	5842	482.3	69747-55-3;	9547068	NA	-0.0145945	0.00994576	0.074462	0.369025	0.865639	-0.00844984
34418	cytidine 5-diphosphocholine	Lipid	Glycerolipid'	965	LC/MS Pos	777	489.1	33818-15-4;	NA	NA	-0.0180016	0.0642077	0.390214	0.489642	0.451348	-0.00164963
34419	1-linoleoylglycerophosphocholine	Lipid	Lysolipid	1019	LC/MS Pos	5574	520.4	NA	11988421	C04100	-0.0111603	0.0325395	0.366572	0.48945	0.231093	-0.00201718
34426	betaine	Amino acid	Gly	ser and thr'	21	LC/MS Neg	725	178.1	107-43-7;	247	0.0615021	0.0429494	0.0793856	0.381004	NA	darkgray
34453	X - 12776	NA	NA	NA	LC/MS Neg	665	119.1	NA	NA	NA	-0.0245141	0.184298	0.447375	0.492429	0.194691	-0.000783136
34456	gamma-glutamylisoleucine*	Peptide	gamma-glutamyl	463	LC/MS Pos	2644	261.2	NA	NA	NA	0.00932785	0.0793244	0.453446	0.492429	0.0707011	0.000692363
34461	X - 12780	NA	NA	NA	LC/MS Pos	3056	346.1	NA	NA	NA	-0.0484212	0.104566	0.322726	0.483171	0.0855241	-0.0027207
34474	X - 12791	NA	NA	NA	LC/MS Pos	2589	384.2	NA	NA	NA	-0.0103256	0.10724	0.461852	0.492429	0.201113	-0.000566943
34475	X - 12792	NA	NA	NA	LC/MS Pos	812	134	NA	NA	NA	-0.0400255	0.0862653	0.322401	0.483171	0.171842	-0.00272604
34483	X - 12800	NA	NA	NA	LC/MS Pos	2263	417.3	NA	NA	NA	-0.0821254	0.0730659	0.133363	0.438524	0.794212	-0.0065317
34486	X - 12803	NA	NA	NA	LC/MS Pos	2735	284.1	NA	NA	NA	-0.0356284	0.0748123	0.318056	0.483171	0.446055	-0.0027977
34488	X - 12805	NA	NA	NA	LC/MS Pos	3259	358.2	NA	NA	NA	-0.0777901	0.104981	0.231191	0.483171	0.48623	-0.00433827
34527	X - 12844	NA	NA	NA	LC/MS Neg	4168	539.3	NA	NA	NA	-0.0170263	0.163686	0.458799	0.492429	0.0643264	-0.000612466
34529	X - 12846	NA	NA	NA	LC/MS Neg	4218	481.3	NA	NA	NA	0.15053	0.146394	0.154547	0.447282	1.42808	0.00598815
34532	X - 12849	NA	NA	NA	LC/MS Neg	4726	331.2	NA	NA	NA	0.140998	0.0670158	0.02038	0.235251	1.39109	0.0118444
34534	laurylcarnitine	Lipid	Carnitine'	909	LC/MS Pos	5066	344.3	NA	10427569	NA	0.202632	0.180628	0.133819	0.438524	0.680272	0.0065194
34538	X - 12854	NA	NA	NA	LC/MS Pos	1380	405.2	NA	NA	NA	-0.189699	0.131127	0.0773118	0.375087	1.02995	-0.00833557
34539	X - 12855	NA	NA	NA	LC/MS Pos	1404	248.2	NA	NA	NA	0.114113	0.123297	0.179714	0.462299	0.849996	0.00540111
34544	X - 12860	NA	NA	NA	LC/MS Pos	2264	276.2	NA	NA	NA	0.320904	0.109317	0.00256964	0.0915121	2.22327	0.0158911
34565	1-palmitoleoylglycerophosphoethanolamine*	Lipid	Lysolipid	992	LC/MS Pos	5521.4	452.3	NA	NA	NA	-0.0111626	0.0233281	0.317255	0.483171	0.228032	-0.00281096
34585	4-hydroxybutyrate (GHB)	Lipid	FA monohydroxy	762	GC/MS	1277	233.1	502-85-2;	10413	C00989	0.0976723	0.0462348	0.0199909	0.235251	1.92874	0.0118885
34690	X - 13005	NA	NA	NA	LC/MS Neg	3519	197.1	NA	NA	NA	0.000440121	0.0192932	0.490948	0.497282	0.66017	0.000134334
34778	X - 13086	NA	NA	NA	LC/MS Pos	3914	309.2	NA	NA	NA	-0.0148501	0.0228517	0.259477	0.483171	0.576794	-0.00380971
34868	X - 13176	NA	NA	NA	LC/MS Pos	5448	500.1	NA	NA	NA	-0.155506	0.0731198	0.0193606	0.235251	1.34964	-0.0119615
34875	2-docosapentaenoylglycerophosphoethanolamine*	Lipid	Lysolipid	1003	LC/MS Pos	5548	528.2	NA	NA	NA	-0.194311	0.111775	0.0443424	0.32063	1.20454	-0.00992306
34912	X - 13215	NA	NA	NA	LC/MS Neg	5179	149.2	NA	NA	NA	-0.0219761	0.126793	0.431571	0.492429	0.0235016	-0.00102032
34927	X - 13230	NA	NA	NA	LC/MS Neg	674	161	NA	NA	NA	-0.581851	0.31306	0.0346768	0.292561	1.49582	-0.0105635
35042	X - 13342	NA	NA	NA	LC/MS Pos	3089	263.1	NA	NA	NA	-0.0295247	0.0326234	0.185037	0.462299	0.359294	-0.00528357
35091	X - 13391	NA	NA	NA	LC/MS Pos	3975	204.1	NA	NA	NA	-0.010672	0.108063	0.460876	0.492429	0.451501	-0.000581494
35092	7-beta-hydroxycholesterol	Lipid	Sterol/Steroid	1106	GC/MS	2340	456.4	566-27-8;	473141	C03594	-0.03344	0.0929938	0.360381	0.489064	0.307098	-0.00211465
35099	X - 13396	NA	NA	NA	LC/MS Pos	5153	246.2	NA	NA	NA	-0.0858367	0.0620388	0.0865093	0.390348	0.596695	-0.00798663
35126	phenylacetylglutamine	Amino acid	Phe and tyr'	135	LC/MS Pos	2868	265.2	28047-15-6;	306137	C04148	-0.00219437	0.0140922	0.438462	0.492429	0.513082	-0.000916732
35127	pro-hydroxy-pro	Peptide	Dipeptide	363	LC/MS Pos	960	229.2	18684-24-7;	11673055	NA	-0.0126655	0.0895092	0.44404	0.492429	0.165188	-0.000833075
35133	N2-methylguanosine	Nucleotide	Purine' guanine containing	1237	LC/MS Pos	1950	298.1	2140-77-4;	3035422	NA	0.116537	0.0723719	0.0570205	0.342498	1.3125	0.00923113
35137	N2_N2-dimethylguanosine	Nucleotide	Purine' guanine containing	1239	LC/MS Pos	2157	312.1	2140-67-2;	92919	NA	0.104891	0.0925275	0.131353	0.438524	1.1406	0.00658615
35142	adenosine 3-monophosphate (3-AMP)	Nucleotide	Purine' adenine containing	1207	LC/MS Pos	1451	348.1	84-21-9;	15938966	C01367	-0.0989199	0.0808651	0.113663	0.421056	1.12897	-0.00709153
35157	N6-carbamoylthreonyladenosine	Nucleotide	Purine' guanine containing	1242	LC/MS Pos	2656	413	24719-82-2;	NA	NA	0.0587121	0.0910246	0.261027	0.483171	0.0767285	0.00378162
35159	cysteine-glutathione disulfide	Amino acid	Glutathione'	299	LC/MS Pos	821	427.1	13081-14-6;	4247235	NA	-0.0392166	0.0469355	0.20382	0.474689	0.913818	-0.00488417
35160	oleoylcarnitine	Lipid	Carnitine'	914	LC/MS Pos	5202	426.4	NA	NA	NA	0.0680222	0.0254817	0.00519883	0.122173	1.71748	0.0146485
35164	X - 13423	NA	NA	NA	LC/MS Pos	4970	318.2	NA	NA	NA	-0.0696152	0.0908508	0.223677	0.483171	0.271034	-0.00448438
35186	1-arachidonoylglycerophosphoethanolamine*	Lipid	Lysolipid	1000	LC/MS Neg	5731	500.3	NA	NA	NA	0.0617753	0.0865173	0.239372	0.483171	0.817712	0.00418208
35208	X - 13445	NA	NA	NA	LC/MS Pos	2088	729.6	NA	NA	NA	-0.00238608	0.0155879	0.439498	0.492429	0.573712	-0.000901183
35209	X - 13446	NA	NA	NA	LC/MS Pos	2145	477.1	NA	NA	NA	0.109679	0.112178	0.166608	0.455596	0.68225	0.00569992
35210	X - 13447	NA	NA	NA	LC/MS Pos	2381	179.2	NA	NA	NA	0.0411375	0.104085	0.34723	0.487809	0.184774	0.00232356
35241	X - 13478	NA	NA	NA	LC/MS Pos	990	188.2	NA	NA	NA	-0.0482054	0.164666	0.385502	0.489642	0.103345	-0.00172234
35247	X - 13483	NA	NA	NA	LC/MS Pos	1982	237.1	NA	NA	NA	0.384871	0.190654	0.0246228	0.246885	1.31046	0.0114035
35253	2-palmitoylglycerophosphocholine*	Lipid	Lysolipid	1011	LC/MS Pos	5604	496.3	NA	NA	NA	-0.0109141	0.0253742	0.334535	0.484925	0.222759	-0.00252793
35254	2-oleoylglycerophosphocholine*	Lipid	Lysolipid	1018	LC/MS Pos	5640	522.4	NA	NA	NA	0.0318803	0.0268422	0.120461	0.430238	0.905042	0.00689137
35255	2-stearoylglycerophosphocholine*	Lipid	Lysolipid	1016	LC/MS Pos	5780	524.4	NA	10208382	NA	-0.0114594	0.0116354	0.164866	0.455596	0.71157	-0.00574072
35256	2-arachidonoylglycerophosphocholine*	Lipid	Lysolipid	1026	LC/MS Pos	5524	544.3	NA	NA	NA	0.00211947	0.046901	0.482074	0.496435	0.0930946	0.000266109
35257	2-linoleoylglycerophosphocholine*	Lipid	Lysolipid	1020	LC/MS Pos	5544	520.4	NA	NA	NA	0.0363138	0.0411424	0.190962	0.465362	0.713893	0.00515509
35278	X - 13504	NA	NA	NA	LC/MS Pos	948	228.1	NA	NA	NA	0.267161	0.108812	0.00891646	0.16763	2.16599	0.0136118
35286	X - 13512	NA	NA	NA	LC/MS Pos	2176	247.1	NA	NA	NA	-0.070937	0.0622443	0.130103	0.438524	0.162192	-0.00662029
35290	X - 13529	NA	NA	NA	LC/MS Pos	3088	190.1	NA	NA	NA	-0.27938	0.195255	0.0795448	0.381004	0.957621	-0.00824817
35294	X - 13520	NA	NA	NA	LC/MS Pos	4256	290.1	NA	NA	NA	0.0257008	0.0932032	0.391974	0.489642	0.431216	0.00162251
35305	1-palmitoylglycerophosphoinositol*	Lipid	Lysolipid	1032	LC/MS Neg	5573	571.3	NA	NA	NA	-0.0329883	0.0483633	0.249264	0.483171	0.169163	-0.00399694
35320	catechol sulfate	Xenobiotics	Benzoate'	1407	LC/MS Neg	1928	188.9	NA	3083879	C00090	0.0659538	0.0625131	0.148401	0.444611	0.679706	0.00614057
35336	X - 13558	NA	NA	NA	LC/MS Neg	5045	325.2	NA	NA	NA	0.191475	0.107902	0.0412258	0.306948	1.34557	0.0101164
35338	X - 13560	NA	NA	NA	LC/MS Neg	5220	367.3	NA	NA	NA	-0.0653918	0.110821	0.278987	0.483171	0.124104	-0.00346195
35431	2-methylbutyroylcarnitine	Amino acid	Val	leu and ile'	212	LC/MS Pos	2439	246.1	31023-25-3;	6426901	0.140732	0.0651193	0.0179062	0.235251	NA	orange
35432	pivaloylcarnitine	Xenobiotics	Drug	1591	LC/MS Pos	2370	246.2	NA	126894	NA	-0.0682213	0.0665359	0.155228	0.447282	0.67214	-0.00597151
35439	glutaroyl carnitine	Amino acid	Lys'	86	LC/MS Pos	1565	276.1	102636-82-8;	NA	NA	-0.0503963	0.094054	0.297304	0.483171	0.705083	-0.00314573
35507	X - 13698	NA	NA	NA	LC/MS Pos	1900	413	NA	NA	NA	-0.0307745	0.0456247	0.251645	0.483171	0.114039	-0.00395295
35508	X - 13699	NA	NA	NA	LC/MS Pos	2376	284.2	NA	NA	NA	0.0523128	0.0312056	0.050151	0.33437	1.29899	0.00958933
35518	X - 13709	NA	NA	NA	LC/MS Pos	1938	302.1	NA	NA	NA	0.105325	0.108566	0.16847	0.455596	0.623014	0.00565659
35527	4-hydroxyhippurate	Xenobiotics	Benzoate'	1400	LC/MS Neg	1439	194	2482-25-9;	151012	NA	0.0568957	0.0190534	0.00223821	0.0841569	2.14518	0.0161216
35547	X - 13737	NA	NA	NA	LC/MS Pos	923	129.1	NA	NA	NA	-0.0333545	0.0516385	0.260736	0.483171	0.499193	-0.0037869
35626	1-myristoylglycerophosphocholine	Lipid	Lysolipid	1007	LC/MS Pos	5481	468.3	20559-16-4;	460604	NA	-0.0243197	0.0255905	0.1734	0.457533	0.652128	-0.00554332
35627	1-myristoylglycerophosphoethanolamine	Lipid	Lysolipid	988	LC/MS Pos	5481	426.1	NA	9547070	NA	-0.0588743	0.0538136	0.139756	0.439964	0.674142	-0.00636204
35628	1-oleoylglycerophosphoethanolamine	Lipid	Lysolipid	996	LC/MS Neg	5928	478.3	89576-29-4;	9547071	NA	0.00311981	0.0091666	0.367557	0.48945	0.742627	0.00200174
35629	2-phosphoglycerate	Carbohydrate	Glycolysis/gluconeogenesis	596	GC/MS	1734	459.1	70195-25-4;	NA	C00631	-0.012351	0.0336765	0.357725	0.487809	0.366762	-0.00215663
35631	1-palmitoylglycerophosphoethanolamine	Lipid	Lysolipid	990	LC/MS Neg	5940	452.3	NA	9547069	NA	0.0025211	0.00382645	0.2566	0.483171	0.869293	0.00386208
35638	xylonate	Carbohydrate	Nucleotide sugars pentose'	638	GC/MS	1722	292	73686-31-7;	6602431	C05411	0.0253695	0.0939811	0.394193	0.490356	0.213796	0.0015884
35649	sedoheptulose-7-phosphate	Carbohydrate	Nucleotide sugars pentose'	619	GC/MS	2070	691.35	2646-35-7;	616	C05382	-0.0425544	0.0958868	0.329613	0.484925	0.0293716	-0.00260796
35661	lidocaine	Xenobiotics	Drug	1568	LC/MS Pos	2761	235.2	137-58-6;	3676	D00358	0.0374675	0.0654687	0.284924	0.483171	0.156515	0.00335843
35665	N-acetyl-aspartyl-glutamate (NAAG)	Amino acid	Glu'	51	LC/MS Pos	1563	305	3106-85-2;	5255	C12270	-0.045876	0.108563	0.337266	0.485869	0.429595	-0.00248374
35671	undecanedioate	Lipid	FA dicarboxylate	800	LC/MS Neg	2376	215.1	1852-04-6;	15816	NA	0.28876	0.168397	0.0464887	0.324668	1.76972	0.009796
35675	2-hydroxypalmitate	Lipid	FA monohydroxy	776	LC/MS Neg	5508	271.3	764-67-0;	92836	NA	0.199892	0.101267	0.0271432	0.253617	1.41219	0.0111701
35681	2-myristoylglycerophosphocholine*	Lipid	Lysolipid	1008	LC/MS Pos	5450	468.3	NA	NA	NA	-0.075693	0.124282	0.272715	0.483171	0.326715	-0.00357243
35687	2-oleoylglycerophosphoethanolamine*	Lipid	Lysolipid	997	LC/MS Neg	5848	478.3	NA	NA	NA	0.0134217	0.0134031	0.160884	0.455596	1.25528	0.005835
35688	2-palmitoylglycerophosphoethanolamine*	Lipid	Lysolipid	991	LC/MS Neg	5790	452.3	NA	NA	NA	-0.00879952	0.00901441	0.166991	0.455596	0.37987	-0.00569097
35692	7-alpha-hydroxycholesterol	Lipid	Sterol/Steroid	1105	GC/MS	2300	456.2	566-27-8;	107722	C03594	-0.101429	0.134228	0.226815	0.483171	0.515461	-0.00442304
35718	dihomo-linolenate (20:3n3 or n6)	Lipid	Essential FA	678	LC/MS Neg	5600	305.4	NA	5312529	C03242	-0.0787156	0.134309	0.280314	0.483171	0.116961	-0.00343872
35754	X - 13859	NA	NA	NA	LC/MS Neg	721	286.1	NA	NA	NA	-0.0554363	0.0449664	0.111883	0.416516	0.82923	-0.00714527
35766	X - 13871	NA	NA	NA	LC/MS Pos	980	192	NA	NA	NA	0.110901	0.085333	0.100034	0.406625	1.19489	0.00751925
35767	X - 13872	NA	NA	NA	LC/MS Neg	5125	339.2	NA	NA	NA	0.123619	0.107334	0.12763	0.438524	1.10182	0.00668847
35819	2-palmitoleoylglycerophosphocholine*	Lipid	Lysolipid	1013	LC/MS Pos	5482	494.3	NA	NA	NA	0.140556	0.0857112	0.0538531	0.33748	1.0787	0.00939192
35854	threitol	Carbohydrate	Nucleotide sugars pentose'	617	GC/MS	1513	217.1	2418-52-2;	169019	C16884	-0.0121304	0.0212559	0.285466	0.483171	0.474612	-0.00334903
35855	ribulose	Carbohydrate	Nucleotide sugars pentose'	627	GC/MS	1662	306.1	488-84-6;	79021	C00309	0.0275023	0.0992429	0.391451	0.489642	0.174001	0.00163057
35883	2-docosahexaenoylglycerophosphocholine*	Lipid	Lysolipid	1030	LC/MS Pos	5507	568.3	NA	NA	NA	-0.0316481	0.0635096	0.310291	0.483171	0.277858	-0.00292676
35884	2-eicosatrienoylglycerophosphocholine*	Lipid	Lysolipid	1024	LC/MS Pos	5565	546.3	NA	NA	NA	-0.0410586	0.0816139	0.308628	0.483171	0.0570884	-0.00295459
35963	1_3-dihydroxyacetone	Carbohydrate	Glycolysis/gluconeogenesis	600	GC/MS	1263	103	62147-49-3;	670	C00184	-0.0109067	0.0738649	0.441622	0.492429	0.446945	-0.000869318
35978	X - 14057	NA	NA	NA	LC/MS Pos	1069	192	NA	NA	NA	0.00927638	0.0494483	0.426	0.492429	0.490454	0.0011043
36032	X - 14108	NA	NA	NA	LC/MS Pos	1124	219.2	NA	NA	NA	0.0273356	0.0738699	0.356503	0.487809	0.798196	0.00217597
36046	X - 14121	NA	NA	NA	LC/MS Pos	1472	294.2	NA	NA	NA	-0.0014649	0.0346569	0.483232	0.496435	0.811543	-0.000248905
36071	X - 14145	NA	NA	NA	LC/MS Pos	1563	233.2	NA	NA	NA	-0.0138602	0.0482618	0.387616	0.489642	0.282934	-0.00168969
36103	p-cresol sulfate	Amino acid	Phe and tyr'	94	LC/MS Neg	2896	187.1	3233-57-7;	4615422	C01468	0.0730407	0.031692	0.012824	0.200909	1.88938	0.0128644
36118	X - 14192	NA	NA	NA	LC/MS Pos	1582	260.2	NA	NA	NA	0.00258507	0.0378403	0.472912	0.493931	0.909841	0.000402271
36119	X - 14193	NA	NA	NA	LC/MS Pos	1818	283.1	NA	NA	NA	-0.00935015	0.0672507	0.445009	0.492429	0.551081	-0.000818569
36121	X - 14195	NA	NA	NA	LC/MS Neg	1725	217.2	NA	NA	NA	0.00592491	0.0758579	0.469038	0.493467	0.0614121	0.000459914
36190	X - 14264	NA	NA	NA	LC/MS Neg	2086	258.2	NA	NA	NA	-0.00652686	0.11685	0.477846	0.495338	0.179926	-0.000328915
36198	X - 14272	NA	NA	NA	LC/MS Pos	2265	261.1	NA	NA	NA	0.0283826	0.0357193	0.21542	0.480136	0.45713	0.0046481
36246	X - 14320	NA	NA	NA	LC/MS Pos	2501	295.1	NA	NA	NA	0.0210328	0.0786475	0.395154	0.490356	0.648702	0.00157364
36257	X - 14331	NA	NA	NA	LC/MS Pos	2560	393.1	NA	NA	NA	0.00223354	0.123731	0.492837	0.497282	0.20472	0.000106301
36272	X - 14346	NA	NA	NA	LC/MS Pos	2621	358.2	NA	NA	NA	-0.251053	0.162542	0.0645822	0.348441	0.824499	-0.00887303
36273	X - 14347	NA	NA	NA	LC/MS Neg	2509	292.2	NA	NA	NA	0.0941088	0.179604	0.301378	0.483171	0.429051	0.00307661
36310	X - 14384	NA	NA	NA	LC/MS Neg	2732	265.2	NA	NA	NA	-0.0311703	0.0966005	0.374188	0.48945	0.775304	-0.00189803
36517	X - 14590	NA	NA	NA	LC/MS Pos	1192	361.2	NA	NA	NA	-0.056244	0.0783523	0.238206	0.483171	0.52621	-0.00420417
36521	X - 14594	NA	NA	NA	LC/MS Pos	5267	260.2	NA	NA	NA	-0.123561	0.127748	0.169191	0.455596	0.25405	-0.00563989
36523	X - 14596	NA	NA	NA	LC/MS Pos	2510	176.1	NA	NA	NA	-0.195897	0.144175	0.090357	0.390387	1.41887	-0.00784863
36527	X - 14600	NA	NA	NA	LC/MS Pos	1771	365.1	NA	NA	NA	-0.130012	0.0819546	0.0596789	0.347896	1.14259	-0.00910134
36540	X - 14613	NA	NA	NA	LC/MS Pos	2404	735	NA	NA	NA	-0.0322992	0.0699602	0.323221	0.483171	0.172057	-0.00271257
36593	2-linoleoylglycerophosphoethanolamine*	Lipid	Lysolipid	999	LC/MS Neg	5650	476.4	NA	NA	NA	0.0591789	0.0719022	0.207319	0.474689	0.935133	0.00481217
36602	1-oleoylglycerophosphoinositol*	Lipid	Lysolipid	1037	LC/MS Neg	5577	597.4	NA	NA	NA	-0.0240332	0.0762026	0.376933	0.489642	0.220774	-0.00185526
36659	glycylisoleucine	Peptide	Dipeptide	315	LC/MS Pos	2080	189.1	19461-38-2;	NA	NA	-0.0603057	0.0803087	0.228221	0.483171	0.522416	-0.00439571
36738	gamma-glutamylglutamate	Peptide	gamma-glutamyl	467	LC/MS Pos	1036	277.1	1116-22-9;	92865	NA	-0.133573	0.157748	0.200713	0.474689	0.593692	-0.0049487
36747	deoxycarnitine	Lipid	Carnitine'	898	LC/MS Pos	759	146.1	6249-56-5;	725	C01181	0.34855	0.160262	0.0173525	0.233019	1.76121	0.0122078
36751	N2-acetyllysine	Amino acid	Lys'	84	LC/MS Pos	853	189.1	1946-82-3;	699000000000	C12989	-0.0962577	0.118646	0.210641	0.475681	0.713712	-0.00474446
36752	N6-acetyllysine	Amino acid	Lys'	85	LC/MS Pos	1134	189.1	692-04-6;	699000000000	C02727	-0.0258765	0.0321688	0.212609	0.47726	0.513629	-0.00470462
36756	leucylleucine	Peptide	Dipeptide	360	LC/MS Pos	3012	245.1	3303-31-9;	768000000000	C11332	0.0706285	0.0687908	0.154905	0.447282	1.47163	0.00597939
36761	isoleucylisoleucine	Peptide	Dipeptide	354	LC/MS Pos	2678	245.1	42537-99-5;	NA	NA	0.0065818	0.0332337	0.421932	0.492429	0.91907	0.00116576
36776	7-alpha-hydroxy-3-oxo-4-cholestenoate (7-Hoca)	Lipid	Sterol/Steroid	1157	LC/MS Neg	5268	429.4	115538-85-7;	3081085	C17337	0.343093	0.163522	0.020647	0.235251	1.63679	0.0118146
36808	dimethylarginine (SDMA + ADMA)	Amino acid	Urea cycle; arg-pro'	254	LC/MS Pos	812	203.2	NA	123831	C03626	-0.0207542	0.0439664	0.319539	0.483171	0.169317	-0.0027732
36815	adenosine 2-monophosphate (2-AMP)	Nucleotide	Purine' adenine containing	1206	LC/MS Pos	1625	348.1	130-49-4;	NA	C00946	-0.15137	0.103221	0.0745901	0.369025	1.03682	-0.00844463
36854	X - 14837	NA	NA	NA	LC/MS Pos	1497	233.1	NA	NA	NA	-0.0347432	0.259228	0.446977	0.492429	0.442721	-0.000789093
37058	succinylcarnitine	Energy	Krebs cycle	660	LC/MS Pos	1401	262.1	NA	NA	NA	0.229939	0.0922242	0.00811806	0.15677	1.74322	0.013798
37059	malonylcarnitine	Lipid	FA synthesis	896	LC/MS Pos	980	248.1	NA	NA	NA	0.330561	0.122735	0.00488806	0.118575	1.99906	0.0147619
37060	methylglutaroylcarnitine	Amino acid	Val	leu and ile'	218	LC/MS Pos	1900	290.1	NA	128145	0.000120079	0.00631242	0.492452	0.497282	NA	darkgray
37064	alanylglutamate	Peptide	Dipeptide	332	LC/MS Pos	766	219	NA	656476	NA	-0.036639	0.0743292	0.312179	0.483171	0.246231	-0.00289526
37065	alanylmethionine	Peptide	Dipeptide	326	LC/MS Pos	1596	221	NA	985000000000	NA	0.0388728	0.0686787	0.28704	0.483171	0.909899	0.00332179
37070	methylphosphate	Nucleotide	Purine and pyrimidine'	1294	GC/MS	1221	240.9	7023-27-0;	13130	NA	0.0743103	0.065974	0.132866	0.438524	0.901758	0.0065451
37075	alanylglycine	Peptide	Dipeptide	333	GC/MS	1412	272.1	NA	524000000000	NA	-0.0407361	0.109195	0.355391	0.487809	0.441669	-0.0021936
37076	N-acetylserine	Amino acid	Gly	ser and thr'	10	GC/MS	1526	218	97-14-3;	65249	0.135934	0.0655958	0.0218742	0.239563	NA	orange
37084	alanylvaline	Peptide	Dipeptide	324	LC/MS Pos	1513	189	NA	137276	NA	-0.0172179	0.0374422	0.323871	0.483171	0.369158	-0.00270188
37085	alanylthreonine	Peptide	Dipeptide	323	LC/MS Pos	708	191	NA	426318	NA	-0.00546684	0.0392948	0.444973	0.492429	0.468804	-0.000819097
37088	quebrachitol	Xenobiotics	Food component/Plant	1768	GC/MS	1797	217	642-38-6;	NA	NA	-0.123576	0.0910624	0.0906241	0.390387	0.934573	-0.00783921
37093	alanylleucine	Peptide	Dipeptide	328	LC/MS Pos	2150	203	NA	259583	NA	0.081636	0.0443691	0.0360494	0.296466	1.76301	0.0104646
37097	tryptophan betaine	Amino acid	Tryptophan'	159	LC/MS Pos	2464	247.1	20671-76-5;	442106	C09213	-0.0351805	0.122779	0.387864	0.489642	0.546618	-0.00168586
37098	alanyltyrosine	Peptide	Dipeptide	339	LC/MS Pos	1713	253	NA	5720000000000	NA	0.0497395	0.0882986	0.287951	0.483171	1.14942	0.00330605
37112	chiro-inositol	Lipid	Inositol'	972	GC/MS	1857	318.1	643-12-9;	NA	NA	0.00438034	0.0327562	0.447095	0.492429	0.439131	0.000787327
37118	alanylisoleucine	Peptide	Dipeptide	334	LC/MS Pos	2011	203.1	NA	4170000000000	NA	0.0328636	0.0580976	0.287157	0.483171	1.02377	0.00331976
37202	4-androsten-3beta_17beta-diol disulfate 1*	Lipid	Sterol/Steroid	1160	LC/MS Neg	3735	224.3	NA	NA	NA	0.0462628	0.0379562	0.114492	0.42205	0.558687	0.00706668
37253	2-hydroxyglutarate	Lipid	FA dicarboxylate	786	GC/MS	1576	247	40951-21-1;	43	C02630	-0.0309811	0.124629	0.402381	0.491246	0.60475	-0.00146291
37277	X - 15136	NA	NA	NA	LC/MS Pos	4063	243.1	NA	NA	NA	-0.019606	0.0703649	0.390875	0.489642	0.200609	-0.00163945
37288	Isobar: ribulose 5-phosphate_ xylulose 5-phosphate	Carbohydrate	Nucleotide sugars pentose'	629	GC/MS	1935	357.2	NA	NA	NA	-0.0689993	0.123178	0.289015	0.483171	0.65501	-0.00328769
37301	X - 15160	NA	NA	NA	LC/MS Pos	1468	283.1	NA	NA	NA	-0.0278761	0.0539008	0.30373	0.483171	0.284525	-0.00303688
37307	X - 15166	NA	NA	NA	LC/MS Pos	1740	280.1	NA	NA	NA	-0.0291497	0.0590308	0.311872	0.483171	0.166171	-0.00290038
37309	X - 15168	NA	NA	NA	LC/MS Pos	1850	294.1	NA	NA	NA	-0.0145306	0.0686725	0.41667	0.492429	0.268663	-0.00124543
37315	X - 15174	NA	NA	NA	LC/MS Pos	2333	525.2	NA	NA	NA	0.0692287	0.0860463	0.212565	0.47726	0.216484	0.00470551
37362	X - 15220	NA	NA	NA	LC/MS Neg	2632	274.1	NA	NA	NA	0.0925718	0.123055	0.227817	0.483171	1.10794	0.00440355
37364	X - 15222	NA	NA	NA	LC/MS Neg	5138	211.2	NA	NA	NA	-0.207012	0.151514	0.0891747	0.390348	0.403557	-0.00789057
37366	2-docosapentaenoylglycerophosphocholine*	Lipid	Lysolipid	1028	LC/MS Pos	5532	570.3	NA	NA	NA	-0.0842515	0.117141	0.23778	0.483171	0.455758	-0.00421225
37372	5-HETE	Lipid	Eicosanoid	870	LC/MS Neg	5372	319.2	73307-52-5;	9862886	NA	0.0403374	0.0400819	0.159694	0.454887	1.04955	0.00586345
37418	1-pentadecanoylglycerophosphocholine*	Lipid	Lysolipid	1009	LC/MS Pos	5563	482.3	NA	NA	NA	-0.0366363	0.0335987	0.140546	0.439964	0.734346	-0.00634144
37419	1-heptadecanoylglycerophosphoethanolamine*	Lipid	Lysolipid	994	LC/MS Neg	6029	466.3	NA	NA	NA	-0.0194528	0.0327685	0.277798	0.483171	0.308111	-0.00348279
37455	glycerophosphoethanolamine	Lipid	Glycerolipid'	957	GC/MS	1906	357.1	33049-08-0;	123874	C01233	0.000702919	0.037464	0.492555	0.497282	0.116307	0.000110488
37459	ergothioneine	Xenobiotics	Food component/Plant	1729	LC/MS Pos	847	230.2	58511-63-0;	3032311	C05570	0.069188	0.141897	0.314052	0.483171	0.258498	0.00286409
37461	aspartate-glutamate	Peptide	Dipeptide	341	LC/MS Pos	819	263.2	6157-06-8;	4130574	NA	-0.116489	0.103357	0.132721	0.438524	0.586834	-0.00654903
37465	cytosine-2_3-cyclic monophosphate	Nucleotide	Pyrimidine' cytidine containing	1257	LC/MS Pos	912	306.2	15718-51-1;	417654	C02354	-0.011363	0.0609283	0.426428	0.492429	0.643398	-0.00109784
37478	docosapentaenoate (n6 DPA; 22:5n6)	Lipid	Essential FA	681	LC/MS Neg	5625	329.4	25182-74-5;	6441454	C06429	0.00171037	0.059128	0.488523	0.497282	0.415393	0.00017034
37506	palmitoyl sphingomyelin	Lipid	Sphingolipid	1086	GC/MS	2524	311.3	NA	9939941	NA	-0.155531	0.102098	0.0671861	0.348441	0.569445	-0.00875704
37516	arabonate	Cofactors and vitamins	Ascorbate and aldarate'	1303	GC/MS	1736	292.1	7643-75-7;	122045	NA	-0.0301794	0.0645492	0.321137	0.483171	1.01603	-0.00274685
37548	X - 15301	NA	NA	NA	LC/MS Neg	4991	311.1	NA	NA	NA	-0.012878	0.114839	0.455595	0.492429	0.267061	-0.000660274
37584	X - 15337	NA	NA	NA	LC/MS Pos	3702	272	NA	NA	NA	-0.0488991	0.114683	0.335888	0.484925	0.184589	-0.00250602
37598	X - 15351	NA	NA	NA	LC/MS Pos	4754	304	NA	NA	NA	-0.0690875	0.0950153	0.235379	0.483171	0.123605	-0.00425795
37610	X - 15363	NA	NA	NA	LC/MS Pos	3208	190.1	NA	NA	NA	-0.101566	0.190397	0.298121	0.483171	0.417068	-0.00313184
37618	X - 15371	NA	NA	NA	LC/MS Neg	4060	557.2	NA	NA	NA	-0.0177753	0.0587715	0.381823	0.489642	0.926238	-0.0017793
37622	X - 15375	NA	NA	NA	LC/MS Pos	2502	328	NA	NA	NA	-0.0207517	0.0724211	0.387861	0.489642	0.641036	-0.0016859
37629	X - 15382	NA	NA	NA	LC/MS Pos	2540	271	NA	NA	NA	-0.0162183	0.118962	0.446071	0.492429	0.277269	-0.000802662
37633	X - 15386	NA	NA	NA	LC/MS Pos	2518	692.2	NA	NA	NA	-0.0510645	0.0483269	0.148037	0.444611	0.863182	-0.00614972
37663	X - 15415	NA	NA	NA	LC/MS Neg	3086	330	NA	NA	NA	-0.00957727	0.0535713	0.429441	0.492429	0.200896	-0.00105241
37668	X - 15420	NA	NA	NA	LC/MS Neg	889	192	NA	NA	NA	-0.0256099	0.0780989	0.372215	0.48945	0.577279	-0.00192882
37720	X - 15472	NA	NA	NA	LC/MS Pos	3653	204.1	NA	NA	NA	0.053186	0.104868	0.307203	0.483171	0.233198	0.00297847
37730	X - 15482	NA	NA	NA	LC/MS Pos	3635	272.1	NA	NA	NA	-0.0181165	0.108711	0.434181	0.492429	0.491073	-0.000981065
37732	X - 15484	NA	NA	NA	LC/MS Pos	2506	271	NA	NA	NA	-0.0250193	0.117107	0.415874	0.492429	0.303955	-0.00125749
37734	X - 15486	NA	NA	NA	LC/MS Neg	3638	269.2	NA	NA	NA	0.0840363	0.0542806	0.0641431	0.348441	1.176	0.00889293
37742	X - 15494	NA	NA	NA	LC/MS Neg	2038	572.2	NA	NA	NA	-0.0558774	0.0586056	0.172621	0.45708	0.464921	-0.0055611
37751	X - 15503	NA	NA	NA	LC/MS Neg	1882	193.1	NA	NA	NA	0.0452242	0.0971046	0.321781	0.483171	0.59686	0.00273624
37752	13-HODE + 9-HODE	Lipid	FA monohydroxy	780	LC/MS Neg	5247	295.2	NA	NA	NA	0.0970788	0.0720733	0.0922283	0.390387	1.466	0.00778304
37782	X - 15534	NA	NA	NA	LC/MS Pos	2372	551.6	NA	NA	NA	-0.0472156	0.0716374	0.256527	0.483171	0.722829	-0.00386341
37795	X - 15546	NA	NA	NA	LC/MS Pos	1861	271.1	NA	NA	NA	-0.0326293	0.073056	0.328596	0.484925	0.239792	-0.00262455
37814	X - 15565	NA	NA	NA	LC/MS Pos	1269	374.2	NA	NA	NA	-0.0237432	0.140314	0.433177	0.492429	0.205183	-0.000996161
37821	X - 15572	NA	NA	NA	LC/MS Pos	2475	296.3	NA	NA	NA	-0.00312717	0.0150682	0.418244	0.492429	0.245781	-0.00122156
37825	X - 15576	NA	NA	NA	LC/MS Pos	3108	454.9	NA	NA	NA	-0.00606223	0.0247423	0.403756	0.491246	0.0782209	-0.00144191
37826	X - 15577	NA	NA	NA	LC/MS Pos	3298	416.2	NA	NA	NA	-0.0599153	0.0588563	0.156946	0.450472	0.916483	-0.00592969
37827	X - 15578	NA	NA	NA	LC/MS Pos	3334	652.2	NA	NA	NA	-0.000369991	0.0023542	0.437895	0.492429	0.309685	-0.000925244
37828	X - 15579	NA	NA	NA	LC/MS Pos	3419	460.2	NA	NA	NA	-0.0573688	0.0619395	0.179535	0.462299	0.746926	-0.0054051
37829	X - 15580	NA	NA	NA	LC/MS Pos	3525	504.2	NA	NA	NA	-0.0376402	0.0597121	0.265756	0.483171	0.58187	-0.00369645
37830	X - 15581	NA	NA	NA	LC/MS Pos	3527	446.2	NA	NA	NA	0.0134602	0.0603402	0.412223	0.492429	0.0502975	0.00131292
37841	X - 15592	NA	NA	NA	LC/MS Neg	1819	360.1	NA	NA	NA	0.0821979	0.0500222	0.0535051	0.33748	1.30157	0.00941003
37844	X - 15595	NA	NA	NA	LC/MS Neg	2124	343	NA	NA	NA	-0.00403549	0.0129797	0.378623	0.489642	0.130086	-0.00182898
37850	X - 15601	NA	NA	NA	LC/MS Neg	2711	320.9	NA	NA	NA	-0.00653414	0.0219098	0.383422	0.489642	0.0514751	-0.00175454
37851	X - 15602	NA	NA	NA	LC/MS Neg	2803	317.2	NA	NA	NA	-0.0355629	0.0461801	0.222549	0.483171	0.5328	-0.00450654
37855	X - 15606	NA	NA	NA	LC/MS Neg	3196	247	NA	NA	NA	0.0815686	0.0764757	0.145801	0.442108	0.528541	0.00620626
37858	X - 15609	NA	NA	NA	LC/MS Neg	3664	273.1	NA	NA	NA	0.0092837	0.00780639	0.120159	0.430238	1.49718	0.00690011
37861	X - 15612	NA	NA	NA	LC/MS Neg	3908	303.2	NA	NA	NA	-0.00501541	0.00596107	0.202203	0.474689	0.635307	-0.00491767
37873	X - 15624	NA	NA	NA	LC/MS Neg	4982	424.7	NA	NA	NA	0.561531	0.168366	0.00083542	0.0483258	1.8793	0.017661
37881	X - 15520	NA	NA	NA	LC/MS Neg	1372	476.1	NA	NA	NA	0.00155961	0.0741112	0.49165	0.497282	0.242661	0.000123923
37913	X - 15664	NA	NA	NA	LC/MS Neg	3695	469.2	NA	NA	NA	-0.0158831	0.0848685	0.426175	0.492429	0.645376	-0.00110166
37927	X - 15678	NA	NA	NA	LC/MS Pos	1742	249.1	NA	NA	NA	-0.195695	0.117638	0.0514298	0.334456	1.11845	-0.00951991
37929	X - 15680	NA	NA	NA	LC/MS Pos	1835	297.1	NA	NA	NA	-0.0997216	0.085659	0.125115	0.438524	0.576385	-0.00675875
37938	X - 15689	NA	NA	NA	LC/MS Pos	4467	523.6	NA	NA	NA	-0.110192	0.0779102	0.0819255	0.389924	1.2728	-0.00815696
37939	X - 12748	NA	NA	NA	LC/MS Neg	558	320.1	NA	NA	NA	-0.193668	0.141535	0.0888561	0.390348	1.56264	-0.00790195
37940	X - 15691	NA	NA	NA	LC/MS Neg	5170	387.2	NA	NA	NA	-0.0250088	0.0815291	0.380195	0.489642	0.615836	-0.00180455
37948	2-oleoylglycerophosphoserine*	Lipid	Lysolipid	1044	LC/MS Neg	5577	522.3	NA	NA	NA	-0.0232649	0.11014	0.41681	0.492429	0.37969	-0.00124329
38002	1_2-propanediol	Lipid	Ketone bodies	986	GC/MS	1041	117	57-55-6;	NA	C00583	0.0711744	0.0917172	0.220812	0.483171	0.314993	0.00454079
38062	X - 15807	NA	NA	NA	LC/MS Neg	3366	337.2	NA	NA	NA	0.00676254	0.193502	0.486135	0.497282	0.0323768	0.000205798
38075	arabitol	Carbohydrate	Nucleotide sugars pentose'	614	GC/MS	1687.5	307.1	488-82-4;	94154	C00474	0.0185881	0.0407558	0.325215	0.483171	0.302841	0.00267985
38150	phenylalanylphenylalanine	Peptide	Dipeptide	365	LC/MS Pos	3317	313.2	2577-40-4;	69900000000000	NA	-0.0588494	0.105527	0.289858	0.483171	0.00457426	-0.00327318
38151	glycyltryptophan	Peptide	Dipeptide	321	LC/MS Pos	2542	262.4	NA	155000000000	NA	-0.0149981	0.0773233	0.423519	0.492429	0.0550701	-0.00114176
38400	5-oxoETE	Lipid	Eicosanoid	876	LC/MS Neg	5373	317.3	106154-18-1;	1831	C14732	-0.0089488	0.042961	0.417947	0.492429	0.179252	-0.00122606
38508	X - 16065	NA	NA	NA	LC/MS Neg	1364	442.2	NA	NA	NA	-0.0232328	0.0463924	0.309428	0.483171	0.61751	-0.00294119
38537	X - 16094	NA	NA	NA	LC/MS Pos	3691	276.2	NA	NA	NA	-0.00610531	0.174757	0.486139	0.497282	0.0889895	-0.000205727
38546	X - 16103	NA	NA	NA	LC/MS Neg	659.1	99.3	NA	NA	NA	-0.0792989	0.135231	0.280208	0.483171	0.620371	-0.00344057
38679	alanylphenylalanine	Peptide	Dipeptide	336	LC/MS Pos	2422	237.2	3061-90-3;	2080	NA	-0.00609829	0.0474338	0.449126	0.492429	0.386188	-0.00075695
38740	X - 16182	NA	NA	NA	LC/MS Pos	1439.8	271.3	NA	NA	NA	-0.0461266	0.0770227	0.276068	0.483171	0.786887	-0.00351322
38744	X - 16186	NA	NA	NA	LC/MS Pos	2264.8	549.3	NA	NA	NA	-0.0487731	0.054752	0.188787	0.465046	1.37085	-0.00520197
38768	15-methylpalmitate (isobar with 2-methylpalmitate)	Lipid	FA branched	819	LC/MS Neg	5698	269.4	NA	NA	NA	-0.296286	0.411554	0.237569	0.483171	0.691445	-0.00421626
38775	X - 16209	NA	NA	NA	LC/MS Neg	5168.9	271.2	NA	NA	NA	0.0921772	0.212303	0.333073	0.484925	0.351258	0.00255165
38821	X - 16252	NA	NA	NA	LC/MS Neg	1534.6	174.1	NA	NA	NA	-0.0233441	0.0715052	0.37276	0.48945	0.651773	-0.00192031
39040	X - 16468	NA	NA	NA	LC/MS Pos	2143.4	246.1	NA	NA	NA	-0.0324337	0.054724	0.278119	0.483171	0.36345	-0.00347716
39048	X - 16475	NA	NA	NA	LC/MS Pos	2609.5	319.1	NA	NA	NA	-0.0763985	0.0789477	0.169071	0.455596	0.607742	-0.00564267
39199	X - 16626	NA	NA	NA	LC/MS Pos	4348.4	464.4	NA	NA	NA	-0.130727	0.0851018	0.0656068	0.348441	1.16466	-0.00882698
39270	1-palmitoylplasmenylethanolamine*	Lipid	Lysolipid	1045	LC/MS Neg	6153	436.4	NA	NA	NA	-0.00759971	0.0221702	0.366643	0.48945	0.120996	-0.00201608
39272	X - 16693	NA	NA	NA	LC/MS Pos	1628.4	176	NA	NA	NA	-0.0480078	0.114998	0.33912	0.48594	0.408964	-0.0024538
39512	cystine	Amino acid	Cys and met'	228	GC/MS	2015.3	145.9	56-89-3;	595	C00491	0.0258617	0.0546485	0.319117	0.483171	0.319123	0.00278016
39515	X - 16932	NA	NA	NA	LC/MS Neg	3959.3	469.2	NA	NA	NA	0.0890346	0.121037	0.232815	0.483171	1.21312	0.00430704
39550	X - 16964	NA	NA	NA	LC/MS Neg	2988	174.2	NA	NA	NA	-0.357548	0.216119	0.0523551	0.334456	1.29752	-0.0094705
39551	X - 16965	NA	NA	NA	LC/MS Neg	1602	126.2	NA	NA	NA	-0.0384867	0.0774828	0.310853	0.483171	0.554419	-0.00291737
39600	3-hydroxyhippurate	Xenobiotics	Benzoate'	1399	LC/MS Neg	1670	194.1	NA	450268	NA	-0.0426159	0.0191672	0.0155177	0.225986	2.09099	-0.0124543
39609	16-hydroxypalmitate	Lipid	FA monohydroxy	773	LC/MS Neg	5232	271.3	506-13-8;	10466	C18218	0.214344	0.121959	0.0426718	0.3146	1.80545	0.0100253
39641	X - 17010	NA	NA	NA	LC/MS Neg	3169.5	189	NA	NA	NA	0.308418	0.110567	0.00380101	0.105865	2.58479	0.015215
39715	X - 17080	NA	NA	NA	LC/MS Neg	3622.1	311.2	NA	NA	NA	0.149056	0.106353	0.0838135	0.390348	1.61176	0.00808598
39729	X - 17092	NA	NA	NA	LC/MS Pos	1244.3	324.1	NA	NA	NA	-0.190811	0.0918762	0.0216546	0.239563	1.40596	-0.0117046
39752	X - 17115	NA	NA	NA	LC/MS Neg	1308.7	316	NA	NA	NA	0.0133219	0.0846404	0.437804	0.492429	0.425228	0.000926609
39795	6-sialyllactose	Carbohydrate	Fructose and sucrose'	545	GC/MS	2071.5	285.1	35890-39-2;	NA	G00265	-0.0307576	0.0751466	0.342089	0.487809	0.42842	-0.00240599
39800	X - 17137	NA	NA	NA	LC/MS Neg	3465.5	449.2	NA	NA	NA	-0.024557	0.101161	0.404627	0.491246	0.498497	-0.00142861
39879	uridine monophosphate (5 or 3)	Nucleotide	Pyrimidine' uracil containing	1287	LC/MS Pos	1079	325	NA	NA	NA	-0.125781	0.113741	0.137208	0.439832	0.794412	-0.00642904
39949	X - 17246	NA	NA	NA	LC/MS Neg	1223.1	362.1	NA	NA	NA	0.0477693	0.130584	0.358073	0.487809	0.0566325	0.00215113
39962	X - 17254	NA	NA	NA	LC/MS Neg	5370.7	970.5	NA	NA	NA	-0.0303155	0.028062	0.14276	0.439964	0.932138	-0.0062841
39994	valylleucine	Peptide	Dipeptide	386	LC/MS Pos	2503.3	231.2	NA	352039	NA	0.100025	0.045747	0.0168973	0.231033	2.04403	0.0122668
39995	arginylleucine	Peptide	Dipeptide	389	LC/MS Pos	1620	288.3	1188-24-5;	333445	NA	-0.0300434	0.0773823	0.349794	0.487809	0.285959	-0.00228263
40008	isoleucylglycine	Peptide	Dipeptide	406	LC/MS Pos	1732	189.2	868-28-0;	342532	NA	-0.0336787	0.0515829	0.2585	0.483171	0.0191467	-0.00382747
40010	leucylalanine	Peptide	Dipeptide	413	LC/MS Pos	1760	203.2	7298-84-2;	259321	NA	0.0674187	0.0625593	0.143339	0.439964	1.37165	0.00626918
40012	isoleucylserine	Peptide	Dipeptide	409	LC/MS Pos	1472.5	219.2	6403-14-1;	NA	NA	-0.00193823	0.0493444	0.484417	0.496973	0.544627	-0.000231305
40016	phenylalanylserine	Peptide	Dipeptide	430	LC/MS Pos	1808	253.1	16053-39-7;	9859812	NA	-0.0338767	0.0513711	0.256413	0.483171	0.687148	-0.0038655
40018	tyrosylalanine	Peptide	Dipeptide	435	LC/MS Pos	1589.5	253.2	730-08-5;	55000000000000	NA	0.00114121	0.0803168	0.494362	0.497282	0.678812	8.37e-05
40020	lysylleucine	Peptide	Dipeptide	426	LC/MS Pos	1546	260.2	7369-79-1;	4682588	NA	0.0442269	0.0703684	0.266358	0.483171	0.940559	0.00368565
40021	leucylglutamate	Peptide	Dipeptide	417	LC/MS Pos	1716	261.2	NA	52600000000000	NA	0.0162813	0.0655829	0.402509	0.491246	0.886212	0.00146096
40022	leucylmethionine	Peptide	Dipeptide	447	LC/MS Pos	2504	263.2	36077-39-1;	118276	NA	-0.0599206	0.068448	0.192899	0.46602	0.0115275	-0.0051136
40023	methionylleucine	Peptide	Dipeptide	398	LC/MS Pos	2698	263.2	14486-16-9;	3425788	NA	0.0871263	0.0797386	0.140059	0.439964	1.37937	0.00635414
40026	leucylphenylalanine	Peptide	Dipeptide	420	LC/MS Pos	3308	279.2	3063-05-6;	259325	NA	-0.00111854	0.0773954	0.494265	0.497282	0.660881	-8.51e-05
40028	leucylarginine	Peptide	Dipeptide	414	LC/MS Pos	1300	288.2	26607-15-8;	3800205	NA	-0.00390922	0.0242745	0.436375	0.492429	0.752865	-0.000948078
40030	leucyltyrosine	Peptide	Dipeptide	423	LC/MS Pos	2413	295.2	968-21-8;	273262	NA	0.00346188	0.0736973	0.481366	0.496435	0.649267	0.000276613
40031	tyrosylleucine	Peptide	Dipeptide	437	LC/MS Pos	2656	295.2	17355-10-1;	871000000000	NA	-0.00598198	0.0723904	0.467246	0.493467	0.0750953	-0.000486581
40033	alpha-glutamyltyrosine	Peptide	Dipeptide	446	LC/MS Pos	1810	311.1	NA	351830	NA	0.105012	0.0712074	0.0734754	0.369025	1.26976	0.00849015
40034	leucyltryptophan	Peptide	Dipeptide	422	LC/MS Pos	3216	318.2	5156-22-9;	329275	NA	-0.0508971	0.0542235	0.176354	0.462083	0.304614	-0.00547641
40045	leucylglycine	Peptide	Dipeptide	418	LC/MS Pos	1800	189.2	686-50-0;	79070	NA	0.0412967	0.0535926	0.22241	0.483171	1.06087	0.00450928
40046	isoleucylalanine	Peptide	Dipeptide	402	LC/MS Pos	1686	203.2	24787-73-3;	52500000000000	NA	0.0234251	0.0579426	0.34392	0.487809	0.695309	0.00237658
40048	leucylserine	Peptide	Dipeptide	421	LC/MS Pos	1519.7	219.2	6209-12-7;	3621685	NA	0.012833	0.0473851	0.393857	0.490356	0.877469	0.00159357
40049	isoleucylvaline	Peptide	Dipeptide	412	LC/MS Pos	2202	231.2	41017-96-3;	5250000000000	NA	-0.0047307	0.040631	0.453904	0.492429	0.704305	-0.000685533
40050	valylisoleucine	Peptide	Dipeptide	445	LC/MS Pos	2365	231.2	20556-14-3;	52500000000000	NA	0.038565	0.0653099	0.278845	0.483171	1.3159	0.00346444
40051	threonylleucine	Peptide	Dipeptide	433	LC/MS Pos	2204	233.2	50299-12-2;	4420322	NA	0.0716706	0.0604114	0.120718	0.430238	1.37551	0.00688395
40052	leucylasparagine	Peptide	Dipeptide	415	LC/MS Pos	1418	246.2	14608-81-2;	4128305	NA	0.0185364	0.0559174	0.370872	0.48945	0.863702	0.00194982
40054	serylphenyalanine	Peptide	Dipeptide	432	LC/MS Pos	2348	253.2	NA	NA	NA	0.094357	0.0730794	0.101482	0.408098	1.22677	0.00747195
40057	isoleucylglutamate	Peptide	Dipeptide	404	LC/MS Pos	1650	261.2	42516-53-0;	NA	NA	0.0279011	0.0533387	0.301683	0.483171	0.732162	0.00307144
40058	isoleucylmethionine	Peptide	Dipeptide	407	LC/MS Pos	2392	263.2	42384-14-5;	NA	NA	-0.00964431	0.0544653	0.430106	0.492429	0.498123	-0.00104239
40061	histidylleucine	Peptide	Dipeptide	392	LC/MS Pos	1482	269.2	7763-65-7;	1890000000000	NA	-0.017895	0.0457206	0.348636	0.487809	0.371682	-0.00230111
40066	serylleucine	Peptide	Dipeptide	431	LC/MS Pos	2106	219.2	6665-16-3;	NA	NA	0.00743698	0.038166	0.423172	0.492429	0.213006	0.00114701
40067	isoleucylphenylalanine	Peptide	Dipeptide	408	LC/MS Pos	3155	279.2	22951-98-0;	435728	NA	0.0438189	0.0841807	0.302568	0.483171	1.08092	0.00305649
40068	aspartylleucine	Peptide	Dipeptide	390	LC/MS Pos	2310	247.2	3062-14-4;	332962	NA	-0.0716356	0.0624412	0.128543	0.438524	0.784569	-0.00666321
40071	isoleucylarginine	Peptide	Dipeptide	403	LC/MS Pos	1245	288.2	55715-01-0;	9900561	NA	-0.0136067	0.0214359	0.264331	0.483171	0.300054	-0.00372204
40073	isoleucyltyrosine	Peptide	Dipeptide	411	LC/MS Pos	2300	295.2	38579-21-4;	342468	NA	0.046885	0.0775329	0.274139	0.483171	0.947416	0.00354723
40077	leucylhistidine	Peptide	Dipeptide	419	LC/MS Pos	1056	269.2	38062-72-5;	341684	NA	-0.0104172	0.0159801	0.258826	0.483171	0.293679	-0.00382155
40079	isoleucyltryptophan	Peptide	Dipeptide	410	LC/MS Pos	3080	318.2	13589-06-5;	9797038	NA	-0.023004	0.0683356	0.368946	0.48945	0.23697	-0.00197996
40080	tryptophylleucine	Peptide	Dipeptide	434	LC/MS Pos	3369	318.2	13123-35-8;	323786	NA	-0.0152138	0.0592269	0.399199	0.491246	0.519377	-0.00151161
40085	isoleucylhistidine	Peptide	Dipeptide	358	LC/MS Pos	1021	269.2	NA	NA	NA	0.0645351	0.0595541	0.142027	0.439964	0.546872	0.00630302
40097	X - 17299	NA	NA	NA	LC/MS Pos	1265.9	229.2	NA	NA	NA	0.0174332	0.0484257	0.36023	0.489064	0.247571	0.00211703
40104	X - 17306	NA	NA	NA	LC/MS Pos	2202.6	290.2	NA	NA	NA	-0.0712933	0.0953317	0.22914	0.483171	0.17125	-0.0043779
40125	X - 17327	NA	NA	NA	LC/MS Pos	3601.2	257.2	NA	NA	NA	0.0913807	0.020203	2.07e-05	0.00517826	3.22143	0.0222327
40139	X - 17341	NA	NA	NA	LC/MS Pos	4846.4	560.2	NA	NA	NA	0.100016	0.0952182	0.149455	0.445993	0.960636	0.00611413
40159	X - 17351	NA	NA	NA	LC/MS Neg	3391.8	243.2	NA	NA	NA	-0.0156794	0.127382	0.45128	0.492429	0.765064	-0.000724728
40173	L-urobilin	Cofactors and vitamins	Hemoglobin and porphyrin'	1314	LC/MS Pos	4091	595.4	34217-90-8;	5280818	C05793	0.0749427	0.0190733	0.000139098	0.0174337	3.02242	0.0200747
40192	phenylalanylleucine	Peptide	Dipeptide	428	LC/MS Pos	3252	279.2	3303-55-7;	4078229	NA	0.170493	0.0905642	0.032979	0.28506	1.51913	0.0106902
40193	serylisoleucine*	Peptide	Dipeptide	448	LC/MS Pos	2021	219.2	NA	NA	NA	-0.0213669	0.0316623	0.251543	0.483171	0.194027	-0.00395483
40262	S-methylcysteine	Amino acid	Cys and met'	227	GC/MS	1447.8	162.1	1187-84-4;	706000000000	NA	0.0307881	0.10387	0.384112	0.489642	0.574467	0.00174385
40264	3-phosphoglycerate	Carbohydrate	Glycolysis/gluconeogenesis	597	GC/MS	1754	357.1	80731-10-8;	NA	C00597	-0.00580063	0.0261942	0.412852	0.492429	0.214018	-0.00130337
40266	homocysteine	Amino acid	Cys and met'	243	GC/MS	1648.2	234	454-29-5;	778	C00155	-0.0201231	0.0472002	0.335905	0.484925	0.459186	-0.00250574
40469	N1-Methyl-2-pyridone-5-carboxamide	Cofactors and vitamins	Nicotinate and nicotinamide'	1346	LC/MS Pos	1707.3	153.2	701-44-0;	69698	C05842	0.185698	0.065161	0.00323717	0.0960677	1.58247	0.0154964
40475	valylglycine	Peptide	Dipeptide	449	LC/MS Pos	1330	175.1	686-43-1;	136487	NA	-0.0380259	0.0430249	0.190648	0.465362	0.187715	-0.00516183
40649	valyltryptophan	Peptide	Dipeptide	454	LC/MS Pos	2830	304.2	24587-37-9;	3360287	NA	0.0271399	0.0724657	0.354851	0.487809	0.661295	0.00220217
40650	valylaspartate	Peptide	Dipeptide	442	LC/MS Pos	1073.3	233.1	20556-16-5;	9964657	NA	-0.0511829	0.0793757	0.26109	0.483171	0.011886	-0.00378049
40661	tryptophylasparagine	Peptide	Dipeptide	438	LC/MS Pos	1963	319.2	175027-11-9;	NA	NA	-0.00871794	0.101627	0.466001	0.493467	0.511422	-0.00050512
40663	2-deoxyadenosine 3-monophosphate	Nucleotide	Purine' adenine containing	1205	LC/MS Pos	1383.5	332.1	102832-10-0;	1467	NA	-0.0243613	0.0864556	0.389676	0.489642	0.28218	-0.00165792
40664	alpha-glutamyltryptophan	Peptide	Dipeptide	440	LC/MS Pos	2660	334.1	38101-59-6;	333386	NA	-0.027576	0.0770114	0.360945	0.489064	0.247939	-0.00210575
40667	tyrosyltyrosine	Peptide	Dipeptide	439	LC/MS Pos	2177	345.2	1050-28-8;	5057430	NA	-0.107871	0.104826	0.154362	0.447282	0.151241	-0.00599268
40674	valylmethionine	Peptide	Dipeptide	372	LC/MS Pos	2000	249.1	14486-09-0;	292427	NA	-0.00114179	0.0461589	0.490185	0.497282	0.671205	-0.000145664
40680	valylhistidine	Peptide	Dipeptide	453	LC/MS Neg	1629.1	253.2	13589-07-6;	NA	NA	-0.0894729	0.0911527	0.165668	0.455596	1.03145	-0.00572188
40686	methionylasparagine	Peptide	Dipeptide	454.6	LC/MS Pos	1060.3	264.1	36261-61-7;	333467	NA	-0.0726273	0.0924598	0.218051	0.480863	0.117209	-0.00459556
40687	methionylaspartate	NA	NA	NA	LC/MS Pos	1275.3	265.1	14595-65-4;	NA	NA	0.208347	0.115667	0.0390385	0.299561	1.50948	0.0102591
40688	valylphenylalanine	Peptide	Dipeptide	374	LC/MS Pos	2790	265.2	3918-92-1;	69900000000000	NA	0.108296	0.0630128	0.046131	0.324668	1.75499	0.00981686
40693	methionylglutamate	Peptide	Dipeptide	396	LC/MS Pos	1503	279.1	14517-44-3;	NA	NA	-0.149291	0.119438	0.108753	0.412057	0.739953	-0.00724129
40697	valyltyrosine	Peptide	Dipeptide	373	LC/MS Pos	2000	281.2	3061-91-4;	4065033	NA	0.0460922	0.0804447	0.284699	0.483171	0.977377	0.00336234
40703	prolylglycine	Peptide	Dipeptide	347	LC/MS Pos	875	173.1	2578-57-6;	74100000000000	NA	-0.0368127	0.0663464	0.290812	0.483171	0.0294588	-0.00325676
40707	Ac-Ser-Asp-Lys-Pro-OH	Peptide	Polypeptide	491	LC/MS Pos	1767	488.2	127103-11-1;	4409396	NA	-0.0237672	0.0779942	0.380959	0.489642	0.667899	-0.00179271
40708	pregnanediol-3-glucuronide	Lipid	Sterol/Steroid	1181	LC/MS Neg	5136.9	495.4	1852-49-9;	123796	NA	0.120502	0.0770182	0.0621933	0.348441	0.892849	0.00898256
40716	valylserine	Peptide	Dipeptide	371	LC/MS Neg	1332	203.2	15388-94-8;	139506	NA	0.0730738	0.0899218	0.210262	0.475681	0.525263	0.00475215
40717	methionylglycine	Peptide	Dipeptide	454.5	LC/MS Pos	1478	207.1	14486-03-4;	259185	NA	-0.000623309	0.0580293	0.495738	0.497282	0.576346	-6.33e-05
40727	valylasparagine	Peptide	Dipeptide	369	LC/MS Neg	1334	230.2	66170-00-1;	70200000000000	C00252	-0.0523701	0.137731	0.352742	0.487809	0.411025	-0.00223567
40728	valylvaline	Peptide	Dipeptide	375	LC/MS Pos	1842	217.2	3918-94-3;	4100000000000	NA	0.0415575	0.0473836	0.192462	0.46602	1.33747	0.00512295
40730	imidazole propionate	Amino acid	His'	65	LC/MS Pos	1011.7	141.1	1074-59-5;	70630	NA	-0.0461131	0.11821	0.349115	0.487809	0.0363748	-0.00229345
40803	X - 17706	NA	NA	NA	LC/MS Neg	4691.3	539.3	NA	NA	NA	-0.0276155	0.188625	0.442114	0.492429	0.285615	-0.000861941
40821	X - 12824	NA	NA	NA	LC/MS Pos	3380.1	245.2	NA	NA	NA	0.138395	0.0672277	0.0225496	0.239563	1.50027	0.0116105
41213	X - 18111	NA	NA	NA	LC/MS Pos	4250	577.4	NA	NA	NA	-0.0579792	0.127547	0.325755	0.483171	0.43573	-0.002671
41215	X - 18113	NA	NA	NA	LC/MS Pos	4290.6	599.5	NA	NA	NA	-0.0602377	0.125059	0.316137	0.483171	0.15348	-0.00282947
41220	2-stearoylglycerophosphoethanolamine*	Lipid	Lysolipid	995.1	LC/MS Pos	5779.6	482.2	NA	NA	NA	-0.0296924	0.0237053	0.108281	0.412057	0.912836	-0.00725591
41268	X - 18165	NA	NA	NA	LC/MS Neg	1775	281.1	NA	NA	NA	0.0469881	0.144826	0.37352	0.48945	0.00199358	0.00190844
41282	X - 18179	NA	NA	NA	LC/MS Pos	1013.9	260.2	NA	NA	NA	-0.000331204	0.0319268	0.495883	0.497282	0.899134	-6.11e-05
41319	xylitol	Carbohydrate	Nucleotide sugars pentose'	633	GC/MS	1677.6	217	87-99-0;	6912	C00379	-0.00464928	0.0962429	0.480838	0.496435	0.14446	-0.000284466
41370	phenylalanylglycine	Peptide	Dipeptide	365.5	LC/MS Neg	2460.8	221.1	721-90-4;	98207	NA	-0.0313951	0.072411	0.333293	0.484925	0.785043	-0.00254809
41373	aspartylvaline	Peptide	Dipeptide	376.2	LC/MS Neg	749.4	231.1	13433-04-0;	4991131	NA	0.0719335	0.117553	0.271768	0.483171	0.32079	0.00358921
41374	phenylalanylalanine	Peptide	Dipeptide	365.1	LC/MS Pos	2047.6	237.1	3918-87-4;	69900000000000	NA	-0.00980126	0.0655217	0.440865	0.492429	0.549421	-0.000880678
41375	tyrosylglycine	Peptide	Dipeptide	438.9	LC/MS Pos	1596.8	239.1	673-05-5;	259323	NA	-0.0216687	0.0314941	0.247409	0.483171	0.203848	-0.00403136
41376	arginyltyrosine	Peptide	Dipeptide	339.3	LC/MS Pos	1376.6	338.2	74863-12-0;	NA	NA	-0.0175134	0.0600391	0.3859	0.489642	0.491839	-0.0017162
41377	phenylalanyltryptophan	Peptide	Dipeptide	454.93	LC/MS Pos	3349	352.2	24587-41-5;	NA	NA	-0.0536456	0.102485	0.301561	0.483171	0.12478	-0.00307352
41384	valyllysine	Peptide	Dipeptide	442.1	LC/MS Neg	1601.8	244.2	22677-62-9;	5253210	NA	0.00887202	0.095679	0.463257	0.492743	0.160122	0.000545996
41386	prolylmethionine	NA	NA	NA	LC/MS Pos	1736.8	247.1	52899-08-8;	52500000000000	NA	-0.0773528	0.103786	0.229897	0.483171	0.0141238	-0.00436326
41392	phenylalanylproline	Peptide	Dipeptide	453.1	LC/MS Neg	3170	261.2	7669-65-0;	4069131	NA	0.00371878	0.18354	0.49196	0.497282	0.249564	0.000119314
41393	phenylalanylvaline	Peptide	Dipeptide	365.4	LC/MS Pos	2570	265.1	3918-90-9;	4096934	NA	0.00802123	0.0498416	0.436417	0.492429	0.338451	0.000947442
41395	arginylvaline	Peptide	Dipeptide	339.4	LC/MS Pos	944.9	274.2	2896-20-0;	335257	NA	-0.000988336	0.062821	0.493757	0.497282	0.193927	-9.26e-05
41401	tryptophylglutamate	Peptide	Dipeptide	454.94	LC/MS Pos	2246	334.2	36099-95-3;	3634442	NA	-0.0758449	0.0696468	0.140855	0.439964	0.492008	-0.0063334
41419	phenylalanylaspartate	Peptide	Dipeptide	454.9	LC/MS Pos	1901	281.1	22828-05-3;	335051	NA	-0.0272794	0.0730469	0.355246	0.487809	0.160117	-0.0021959
41424	tyrosylvaline	Peptide	Dipeptide	376.3	LC/MS Pos	2041	281.2	17355-09-8;	70100000000000	NA	-0.0692181	0.0626555	0.137448	0.439832	0.187587	-0.00642269
41432	phenylalanylglutamate	Peptide	Dipeptide	365.2	LC/MS Pos	2005	295.2	3617-45-6;	4422358	NA	-0.0161766	0.0615725	0.396956	0.490972	0.751304	-0.00154598
41436	phenylalanylmethionine	Peptide	Dipeptide	365.6	LC/MS Pos	2772	297.2	15080-84-9;	NA	NA	-0.0690529	0.0927005	0.23002	0.483171	0.0374039	-0.00436088
41441	methionylphenylalanine	Peptide	Dipeptide	454.7	LC/MS Pos	3042	297.2	14492-14-9;	100048	NA	-0.038196	0.0811148	0.31995	0.483171	0.30542	-0.00276642
41459	tyrosylglutamine	Peptide	Dipeptide	454.91	LC/MS Pos	1437	310.2	28252-40-6;	NA	NA	-0.0161595	0.0905188	0.429541	0.492429	0.151743	-0.00105091
41464	tyrosylhistidine	Peptide	Dipeptide	439.1	LC/MS Pos	903	319.2	3788-44-1;	NA	NA	0.0131213	0.0219489	0.276419	0.483171	1.20354	0.00350704
41481	aspartyltryptophan	Peptide	Dipeptide	339.6	LC/MS Pos	2717	320.2	71835-79-5;	9948926	NA	-0.0776819	0.0984758	0.217083	0.480136	0.445441	-0.00461485
41484	X - 18307	NA	NA	NA	LC/MS Pos	3525.1	578.2	NA	NA	NA	0.0503436	0.0578054	0.194114	0.46637	0.186799	0.00508771
41485	arginylphenylalanine	Peptide	Dipeptide	376.1	LC/MS Pos	1795	322.2	2047-13-4;	4441256	NA	0.181393	0.0924974	0.0279058	0.255917	2.26249	0.0111029
41487	phenylalanylarginine	Peptide	Dipeptide	454.92	LC/MS Pos	1553	322.2	1238-09-1;	10268029	NA	-0.00661313	0.0159231	0.3399	0.48594	0.439612	-0.00244123
41491	X - 18309	NA	NA	NA	LC/MS Pos	4323.5	621.4	NA	NA	NA	-0.0388083	0.116492	0.370255	0.48945	0.167325	-0.00195947
41492	tyrosylphenylalanine	Peptide	Dipeptide	439.2	LC/MS Pos	2890	329.2	17355-11-2;	3421919	NA	-0.01093	0.0969582	0.455363	0.492429	0.618724	-0.000663745
41518	valylalanine	Peptide	Dipeptide	376.4	LC/MS Pos	1278.6	189.1	27493-61-4;	334517	NA	-0.000221697	0.0358433	0.497546	0.498208	0.736248	-3.64e-05
41527	phenylalanyltyrosine	Peptide	Dipeptide	365.3	LC/MS Pos	2630	329.2	17355-18-9;	NA	NA	-0.0505579	0.117377	0.334316	0.484925	0.346217	-0.00253148
41529	glycyllysine	Peptide	Dipeptide	316.1	GC/MS	2088.3	174.1	31461-63-9;	306144	NA	0.0379669	0.0611787	0.268933	0.483171	0.468844	0.00363962
41548	X - 18330	NA	NA	NA	LC/MS Pos	1766.5	310	NA	NA	NA	-0.0155252	0.0546419	0.38878	0.489642	0.342353	-0.00167172
41549	X - 18331	NA	NA	NA	LC/MS Pos	2049.8	260.1	NA	NA	NA	0.0129814	0.0519396	0.401865	0.491246	0.896967	0.00147081
41550	X - 18332	NA	NA	NA	LC/MS Pos	2163.1	260.1	NA	NA	NA	0.0255104	0.0552237	0.323125	0.483171	0.794875	0.00271413
41551	X - 18333	NA	NA	NA	LC/MS Pos	2394	294	NA	NA	NA	-0.0490923	0.0896509	0.293281	0.483171	0.119862	-0.00321441
41559	X - 18341	NA	NA	NA	LC/MS Neg	1038.9	190.1	NA	NA	NA	0.428052	0.225141	0.0317043	0.277604	1.29552	0.0107889
41754	heme	Cofactors and vitamins	Hemoglobin and porphyrin'	1313	LC/MS Pos	5057	616.2	14875-96-8;	NA	NA	-0.0632212	0.107305	0.279283	0.483171	0.0664349	-0.00345675
41783	X - 18554	NA	NA	NA	LC/MS Pos	2452.8	270	NA	NA	NA	0.0136259	0.0779998	0.431036	0.492429	0.0105603	0.00102838
41912	histidyltryptophan	Peptide	Dipeptide	392.06	LC/MS Pos	1961	342.2	23403-90-9;	6539217	NA	0.0554014	0.110487	0.309205	0.483171	0.451496	0.00294492
41943	lysylmethionine	Peptide	Dipeptide	426.8	LC/MS Pos	1013.1	278.2	97729-52-7;	NA	NA	-0.0368796	0.0381543	0.169348	0.455596	0.245451	-0.00563626
41965	histidylmethionine	NA	NA	NA	LC/MS Pos	1025	287.2	2488-11-1;	NA	NA	-0.00881602	0.0854908	0.459152	0.492429	0.423012	-0.000607194
42012	glycylmethionine	Peptide	Dipeptide	312.9	LC/MS Pos	1593	207.1	554-94-9;	96757	NA	-0.0493151	0.0700667	0.242506	0.483171	0.104396	-0.00412301
42050	glycylthreonine	Peptide	Dipeptide	319.9	GC/MS	1911.1	174.1	7093-70-1;	351980	NA	0.0114568	0.0466514	0.403537	0.491246	0.203824	0.00144526
42058	serylvaline	Peptide	Dipeptide	448.3	LC/MS Pos	1501	205.1	51782-06-0;	NA	NA	-0.0302987	0.070184	0.333965	0.484925	0.0854491	-0.00253717
42067	threonylglutamate	Peptide	Dipeptide	363.8	LC/MS Pos	819	249.2	54532-73-9;	NA	NA	-0.0623059	0.0870438	0.238828	0.483171	0.480647	-0.00419237
42068	threonylmethionine	Peptide	Dipeptide	433.1	LC/MS Pos	1641	251.1	90729-28-5;	NA	NA	-0.0218689	0.0754389	0.386588	0.489642	0.542532	-0.00170556
42072	valylarginine	Peptide	Dipeptide	368.9	LC/MS Pos	794.2	274.2	37682-75-0;	4266827	NA	-0.0490941	0.0514397	0.172382	0.45708	0.118594	-0.00556655
42073	alanyltryptophan	Peptide	Dipeptide	335.1	LC/MS Pos	2630	276.2	16305-75-2;	155000000000	NA	-0.00176093	0.0251065	0.472191	0.493863	0.714988	-0.000413006
42079	valylglutamine	Peptide	Dipeptide	370.1	LC/MS Pos	1102	246.2	42854-54-6;	5253209	NA	0.0318853	0.0650809	0.31323	0.483171	0.901617	0.00287775
42084	histidylphenylalanine	Peptide	Dipeptide	392.05	LC/MS Pos	1730	303.2	16874-81-0;	4466133	NA	-0.0137637	0.0656789	0.417458	0.492429	0.527821	-0.00123347
42089	lysyltyrosine	Peptide	Dipeptide	427.19	LC/MS Pos	1310	310.3	35978-98-4;	NA	NA	0.143956	0.0905864	0.0593649	0.347896	1.90136	0.00911644
42090	lysyllysine	NA	NA	NA	LC/MS Pos	533	138.2	13184-13-9;	4293571	NA	0.19272	0.0834914	0.0127163	0.200909	2.42479	0.0128822
42137	X - 18772	NA	NA	NA	LC/MS Neg	4102.6	263	NA	NA	NA	0.346339	0.10729	0.00113706	0.0579958	2.08713	0.0171982
42173	X - 18798	NA	NA	NA	LC/MS Pos	1970.5	385	NA	NA	NA	-0.09137	0.134101	0.249496	0.483171	1.13451	-0.00399265
42193	X - 18808	NA	NA	NA	LC/MS Pos	2446.8	256.1	NA	NA	NA	0.0613065	0.069534	0.191219	0.465362	0.241766	0.00514957
42228	X - 18843	NA	NA	NA	LC/MS Neg	3193.7	288.1	NA	NA	NA	0.182278	0.145252	0.107858	0.412057	1.15683	0.00726908
42268	X - 18883	NA	NA	NA	LC/MS Pos	2997.2	388.3	NA	NA	NA	0.00744255	0.0532739	0.444746	0.492429	0.0952337	0.000822509
42274	X - 18889	NA	NA	NA	LC/MS Neg	2662.5	202.1	NA	NA	NA	0.0866245	0.0632527	0.0886756	0.390348	0.782859	0.0079084
age	NA	NA	NA	NA	NA	NA	NA	NA	NA	NA	-0.000823224	0.0053005	0.438621	0.492429	0.0188338	-0.00091435
bmi	NA	NA	NA	NA	NA	NA	NA	NA	NA	NA	0.0141313	0.00917677	0.0651453	0.348441	1.65652	0.00884765
cad	NA	NA	NA	NA	NA	NA	NA	NA	NA	NA	0.19384	0.172002	0.132738	0.438524	0.915843	0.00654855
diabetes	NA	NA	NA	NA	NA	NA	NA	NA	NA	NA	0.151201	0.155972	0.168652	0.455596	0.999063	0.00565239
gender	NA	NA	NA	NA	NA	NA	NA	NA	NA	NA	0.0252087	0.151299	0.434194	0.492429	0.281193	0.000980868
hypertension	NA	NA	NA	NA	NA	NA	NA	NA	NA	NA	-0.300722	0.116092	0.00636362	0.145013	1.51378	-0.0142694
hyperlipidemia	NA	NA	NA	NA	NA	NA	NA	NA	NA	NA	-0.00950105	0.124095	0.469648	0.493467	0.0831235	-0.00045083
path_grade_1	NA	NA	NA	NA	NA	NA	NA	NA	NA	NA	0.0495219	0.0556764	0.189143	0.465046	0.961745	0.00519427
path_stage_1	NA	NA	NA	NA	NA	NA	NA	NA	NA	NA	0.0511772	0.0405442	0.106542	0.412057	0.890478	0.00731023
path_stagem_1	NA	NA	NA	NA	NA	NA	NA	NA	NA	NA	0.0829645	0.431226	0.424132	0.492429	0.186469	0.00113251
path_stagen_1	NA	NA	NA	NA	NA	NA	NA	NA	NA	NA	-0.0715123	0.0631276	0.131517	0.438524	0.480656	-0.00658166
preOp_GFR	NA	NA	NA	NA	NA	NA	NA	NA	NA	NA	0.00139409	0.00376298	0.356346	0.487809	0.475004	0.00217846
race	NA	NA	NA	NA	NA	NA	NA	NA	NA	NA	0.101941	0.0980657	0.15194	0.447282	0.551929	0.00605231
smoking	NA	NA	NA	NA	NA	NA	NA	NA	NA	NA	0.00430211	0.00476609	0.185657	0.462299	0.826221	0.00527
stage	NA	NA	NA	NA	NA	NA	NA	NA	NA	NA	0.109406	0.067172	0.0550267	0.34162	0.894225	0.00933152
tumor_volume	NA	NA	NA	NA	NA	NA	NA	NA	NA	NA	0.000580789	0.000261575	0.0156267	0.225986	0.863434	0.012439

## Sheet: Tumor_preOp_CRG
variable_id	biochemical_name	super_pathway	sub_pathway	pathway_sortorder	pathway	ri	mass	cas	pub_chem	kegg	univariable.effect	univariable.effect_se	univariable.p.value	univariable.FDR.p.value	opls.vip	opls.effect
53	glutamine	Amino acid	Glu'	45	LC/MS Pos	684	147.2	56-85-9;	5961	C00064	-0.114531	0.148548	0.222282	0.337067	0.473874	-0.00225671
54	tryptophan	Amino acid	Tryptophan'	153	LC/MS Pos	2445	205.1	73-22-3;	69235166305	C00078	0.263457	0.101368	0.00622574	0.0318377	1.34714	0.00715808
55	beta-alanine	Amino acid	Ala and asp'	28	GC/MS	1451.8	174	56-41-7;107-95-9;	2394755801	C00099	-0.0166994	0.0214243	0.219807	0.336069	0.398652	-0.00228116
57	glutamate	Amino acid	Glu'	39	LC/MS Pos	700	148.1	56-86-0;	611	C00025	0.203896	0.132624	0.0654512	0.171751	0.641966	0.00441855
59	histidine	Amino acid	His'	53	LC/MS Neg	757	154.1	5934-29-2;	7733651426	C00135	0.210146	0.177391	0.121056	0.245981	0.423431	0.00343835
60	leucine	Amino acid	Val	leu and ile'	191	LC/MS Pos	1674	132.2	61-90-5;	70457986106	0.45576	0.162149	0.00359242	0.0201159	C00123	red
63	cholesterol	Lipid	Sterol/Steroid	1102	GC/MS	2316.9	329.3	57-88-5;	6432564	C00187	0.379516	0.166206	0.0134857	0.0563809	1.25544	0.00638099
64	phenylalanine	Amino acid	Phe and tyr'	89	LC/MS Pos	2056	166.1	63-91-2;	69256656140	C00079	0.389505	0.172384	0.014264	0.0586409	1.0658	0.00632081
396	glutarate (pentanedioate)	Amino acid	Lys'	69	GC/MS	1433.6	261	110-94-1;	4418048	C00489	0.160133	0.0363607	3.05e-05	0.00143323	1.90936	0.0109138
418	guanine	Nucleotide	Purine' guanine containing	1220	GC/MS	1942.3	352.1	73-40-5;	764	C00242	0.0540103	0.0438898	0.1123	0.236085	0.559489	0.0035676
485	spermidine	Amino acid	Polyamine'	285	LC/MS Pos	533	146.2	124-20-9;	1102	C00315	0.0309156	0.0582166	0.298945	0.397876	0.362012	0.00155948
513	creatinine	Amino acid	Creatine'	275	LC/MS Pos	730	114.1	60-27-5;	588	C00791	-0.0339338	0.161559	0.417272	0.468561	0.268892	-0.000618366
514	cytidine	Nucleotide	Pyrimidine' cytidine containing	1251	LC/MS Pos	1065	244	65-46-3;	6175	C00475	0.0156598	0.128026	0.451584	0.480589	0.0367563	0.000360221
527	lactate	Carbohydrate	Glycolysis/gluconeogenesis	604	GC/MS	1102.8	116.9	79-33-4;	612	C00186	0.141827	0.0953175	0.0717223	0.178734	0.756066	0.00428292
542	3-hydroxybutyrate (BHBA)	Lipid	Ketone bodies	984	GC/MS	1203.5	116.9	625-72-9;	441	C01089	0.030828	0.0564348	0.293736	0.395928	0.161334	0.00160389
554	adenine	Nucleotide	Purine' adenine containing	1198	GC/MS	1804.2	264	73-24-5;	190	C00147	0.0850258	0.0275028	0.00167195	0.0119436	1.53079	0.00830093
555	adenosine	Nucleotide	Purine' adenine containing	1199	LC/MS Pos	1650	268.1	58-61-7;	60961	C00212	-0.0650292	0.079845	0.20975	0.331655	0.541112	-0.00238213
577	fructose	Carbohydrate	Fructose and sucrose'	537	GC/MS	1758	217	57-48-7;	5984	C00095	0.0103696	0.014167	0.233914	0.350356	0.422245	0.00214375
584	mannose	Carbohydrate	Fructose and sucrose'	552	GC/MS	1753.5	203.9	3458-28-4;	161658	C00159	0.0234913	0.0268046	0.192637	0.319622	0.438063	0.00256052
587	gluconate	Carbohydrate	Nucleotide sugars pentose'	620	GC/MS	1879.4	333	527-07-1;	10690	C00257	-0.143232	0.094448	0.0680432	0.175442	0.793828	-0.00436136
590	hypotaurine	Amino acid	Cys and met'	232	GC/MS	1598.5	188	300-84-5;	107812	C00519	-0.00861002	0.0330268	0.397732	0.459446	0.0850687	-0.000767312
594	nicotinamide	Cofactors and vitamins	Nicotinate and nicotinamide'	1324	LC/MS Pos	1267	123.1	98-92-0;	936	C00153	0.160209	0.135353	0.121255	0.245981	0.682715	0.00343549
597	phosphoenolpyruvate (PEP)	Carbohydrate	Glycolysis/gluconeogenesis	602	GC/MS	1595.4	369	10526-80-4;	1005	C00074	-0.150374	0.094879	0.0598469	0.164025	1.03723	-0.00454828
603	spermine	Amino acid	Polyamine'	288	LC/MS Pos	506	203.2	71-44-3;	1103	C00750	-0.0101921	0.0147295	0.246188	0.360037	0.378135	-0.00202778
604	thymine	Nucleotide	Pyrimidine' thymine containing	1271	GC/MS	1429.1	255	65-71-4;	1135	C00178	0.0915525	0.0279286	0.000985214	0.00860403	1.64708	0.00871081
605	uracil	Nucleotide	Pyrimidine' uracil containing	1277	GC/MS	1370.4	241	66-22-8;	1174	C00106	0.20765	0.0739956	0.00363557	0.0201159	1.43669	0.00764955
606	uridine	Nucleotide	Pyrimidine' uracil containing	1279	LC/MS Neg	1430	243.1	58-96-8;	6029	C00299	0.230677	0.185215	0.10957	0.231785	0.590051	0.00360931
607	trans-urocanate	Amino acid	His'	55	LC/MS Pos	1119	139.1	104-98-3;	736715	C00785	0.115265	0.190645	0.274175	0.380275	0.294328	0.00177393
1105	linoleate (18:2n6)	Lipid	Essential FA	673	LC/MS Neg	5533	279.3	60-33-3;	5280450	C01595	0.0294739	0.105352	0.390442	0.455113	0.0508672	0.00082335
1110	arachidonate (20:4n6)	Lipid	Long chain FA	728	LC/MS Neg	5525	303.4	506-32-1;	444899	C00219	0.257657	0.218376	0.121993	0.245981	0.499378	0.0034249
1118	arachidate (20:0)	Lipid	Long chain FA	719	GC/MS	2071.2	369.3	506-30-9;	10467	C06425	0.00589933	0.0551041	0.457599	0.480589	0.0187391	0.000315293
1121	margarate (17:0)	Lipid	Long chain FA	704	LC/MS Neg	5733	269.3	506-12-7;	10465	NA	0.0430345	0.131577	0.372535	0.443032	0.0533263	0.000962258
1123	inosine	Nucleotide	Purine' (hypo)xanthine/inosine containing	1192	LC/MS Neg	1600	267.2	58-63-9;	NA	NA	0.30948	0.173336	0.0403222	0.120316	0.934378	0.00508912
1125	isoleucine	Amino acid	Val	leu and ile'	190	LC/MS Pos	1614	132.1	73-32-5;	791	0.396743	0.170692	0.0122403	0.0526619	C00407	orange
1126	alanine	Amino acid	Ala and asp'	32	GC/MS	1147.6	115.9	56-41-7;	59507311724	C00041	0.142733	0.111949	0.104291	0.226322	0.667072	0.00369206
1284	threonine	Amino acid	Gly	ser and thr'	17	GC/MS	1412.3	218.1	72-19-5;	69710196288	0.412755	0.13872	0.00230462	0.0149598	C00188	red
1299	tyrosine	Amino acid	Phe and tyr'	106	LC/MS Pos	1516	182.1	60-18-4;	60576942100	C00082	0.514973	0.171143	0.00210175	0.0144009	1.42791	0.00811557
1301	lysine	Amino acid	Lys'	75	LC/MS Pos	603	147.2	56-87-1;	5962	C00047	0.150706	0.132726	0.130969	0.255983	0.384368	0.00329949
1302	methionine	Amino acid	Cys and met'	237	LC/MS Pos	1252	150.1	63-68-3;	69920876137	C00073	0.398431	0.158031	0.0075727	0.0367273	1.26197	0.0069697
1303	malate	Energy	Krebs cycle	667	GC/MS	1502	233	6915-15-7;	525	C00149	-0.0959653	0.133446	0.23781	0.353373	0.48893	-0.00210659
1336	palmitate (16:0)	Lipid	Long chain FA	701	LC/MS Neg	5619	255.3	57-10-3;	985	C00249	-0.00490981	0.152846	0.487255	0.49239	0.0362134	-9.46e-05
1358	stearate (18:0)	Lipid	Long chain FA	706	LC/MS Neg	5886	283.4	57-11-4;	5281	C01530	0.0544679	0.14638	0.355745	0.432597	0.160164	0.00109439
1359	oleate (18:1n9)	Lipid	Long chain FA	708	GC/MS	1984.4	339.2	112-80-1;	445639	C00712	0.0417652	0.0504554	0.205994	0.331612	0.303731	0.00242054
1361	pentadecanoate (15:0)	Lipid	Long chain FA	700	GC/MS	1853.5	299.2	1002-84-2;	13849	C16537	0.0333466	0.0920989	0.35946	0.433932	0.148031	0.00106498
1365	myristate (14:0)	Lipid	Long chain FA	698	LC/MS Neg	5439	227.3	544-63-8;	11005	C06424	-0.176401	0.19645	0.186896	0.316483	0.544646	-0.00262243
1366	trans-4-hydroxyproline	Amino acid	Urea cycle; arg-pro'	267	GC/MS	1537	140	51-35-4;	58106971053	C01157	-0.0727589	0.049818	0.0754035	0.183103	0.835601	-0.00420737
1408	putrescine	Amino acid	Polyamine'	282	GC/MS	1705.8	174	110-60-1;	NA	C00134	0.0186638	0.0143492	0.0998539	0.221898	0.769454	0.00376393
1411	2-deoxyguanosine	Nucleotide	Purine' guanine containing	1225	LC/MS Pos	1728	268	961-07-9;	187790	C00330	0.156069	0.0380466	8.07e-05	0.00236622	2.03091	0.010368
1416	gamma-aminobutyrate (GABA)	Amino acid	Glu'	47	GC/MS	1539.7	304.1	56-12-2;	6992099119	C00334	-0.0449082	0.111695	0.344732	0.429353	0.242768	-0.00118221
1419	5-methylthioadenosine (MTA)	Amino acid	Polyamine'	281	LC/MS Pos	2427	298.1	2457-80-9;	439176	C00170	0.100546	0.0378826	0.00540787	0.0283817	1.33955	0.00729031
1437	succinate	Energy	Krebs cycle	659	GC/MS	1348	247	110-15-6;	1110	C00042	0.0593056	0.0360216	0.0531777	0.150197	0.931532	0.00471526
1444	pipecolate	Amino acid	Lys'	80	LC/MS Pos	1120	130.1	4043-87-2;	849	C00408	-0.00979068	0.0614341	0.437031	0.474197	0.301897	-0.000469284
1469	mannose-6-phosphate	Carbohydrate	Fructose and sucrose'	554	GC/MS	2004.6	387.1	70442-25-0;104872-94-8;	NA	C00275	0.00266115	0.0116472	0.410132	0.464775	0.0434133	0.000672598
1476	glucarate (saccharate)	Cofactors and vitamins	Ascorbate and aldarate'	1301	GC/MS	1885.8	333.1	5793-88-4;	33037	C00818	0.0196055	0.0423494	0.32277	0.416841	0.208714	0.00136048
1481	inositol 1-phosphate (I1P)	Lipid	Inositol'	974	GC/MS	2057.8	318.1	106032-59-1;	NA	NA	0.365426	0.149358	0.0091074	0.0426549	1.22492	0.00678714
1493	ornithine	Amino acid	Urea cycle; arg-pro'	258	GC/MS	1763.8	141.9	3184-13-2;	6262	C00077	0.0209848	0.0254921	0.207279	0.331612	0.331983	0.00240735
1494	5-oxoproline	Amino acid	Glutathione'	297	LC/MS Neg	744	128.2	98-79-3;	7405	C01879	-0.159065	0.104838	0.0679509	0.175442	0.777596	-0.00436337
1495	saccharopine	Amino acid	Lys'	83	GC/MS	2082.1	357.2	997-68-2;	160556	C00449	-0.00959967	0.0554216	0.431614	0.472956	0.166216	-0.000510021
1497	ethanolamine	Lipid	Glycerolipid'	955	GC/MS	1304	174.1	141-43-5;	NA	C00189	0.161984	0.0898381	0.0388956	0.117981	1.03038	0.00513614
1498	N-6-trimethyllysine	Amino acid	Lys'	81	LC/MS Pos	650	189.2	23284-33-5;	159659	C03793	0.0627858	0.11306	0.290651	0.393203	0.188089	0.00163035
1504	nicotinate	Cofactors and vitamins	Nicotinate and nicotinamide'	1338	LC/MS Neg	1221	122.1	59-67-6;	938	C00253	0.0492014	0.143267	0.366405	0.438738	0.162407	0.00101027
1508	pantothenate	Cofactors and vitamins	Pantothenate and CoA'	1347	LC/MS Pos	2218	220.1	137-08-6;	6613	C00864	0.255224	0.162414	0.0613946	0.165819	0.735259	0.00451156
1510	phytosphingosine	Lipid	Sphingolipid	1078	LC/MS Pos	5189	318.4	554-62-1;	NA	C12144	-0.127539	0.11118	0.128564	0.25506	0.517208	-0.0033325
1516	sarcosine (N-Methylglycine)	Amino acid	Gly	ser and thr'	2	GC/MS	1182.9	116	107-97-1;	10887311726	-0.015232	0.0676453	0.41141	0.465333	C00213	darkgray
1518	squalene	Lipid	Sterol/Steroid	1101	GC/MS	2205	69	111-02-4;	638072	C00751	0.00377874	0.0985453	0.484787	0.491784	0.0238209	0.000112941
1552	erucate (22:1n9)	Lipid	Long chain FA	732	GC/MS	2134	395.4	112-86-7;	8216	C08316	0.0980009	0.051962	0.0327407	0.104057	0.928384	0.00535613
1554	2-ethylhexanoate	Xenobiotics	Chemical	1471	GC/MS	1210.5	201.2	149-57-5;	8697	NA	-0.0138611	0.0329331	0.337879	0.426388	0.199023	-0.00123736
1559	5_6-dihydrouracil	Nucleotide	Pyrimidine' uracil containing	1278	GC/MS	1505.2	243	504-07-4;	649	C00429	0.0274766	0.0205585	0.0939084	0.212508	0.670426	0.00386386
1561	alpha-tocopherol	Cofactors and vitamins	Tocopherol'	1372	GC/MS	2305.4	502.5	59-02-9;10191-41-0;	14985	C02477	0.00121818	0.00810272	0.440569	0.475943	0.0279286	0.000442716
1564	citrate	Energy	Krebs cycle	648	GC/MS	1763.4	273.1	77-92-9;	311	C00158	-0.0200916	0.0129175	0.0632824	0.167846	0.839497	-0.00446772
1566	3-aminoisobutyrate	Nucleotide	Pyrimidine' thymine containing; Val	leu and ile'	1276	GC/MS	1252.2	101.9	10569-72-9;214139-20-5;	64956	-0.0104889	0.0170213	0.270361	0.379253	C05145	darkgray
1572	glycerate	Carbohydrate	Glycolysis/gluconeogenesis	585	GC/MS	1360.7	189	600-19-1;	752	C00258	0.0540172	0.136422	0.346964	0.429353	0.168864	0.00116433
1573	guanosine	Nucleotide	Purine' guanine containing	1224	LC/MS Neg	1675	282.1	118-00-3;	6802	C00387	0.21797	0.0678723	0.00119219	0.00952582	1.73595	0.0085659
1574	histamine	Amino acid	His'	58	GC/MS	1808	174.1	51-45-6;	774	C00388	0.0731996	0.040599	0.0389018	0.117981	0.991847	0.00513593
1577	2-aminobutyrate	Amino acid	Butanoate'	278	GC/MS	1215.7	130	1492-24-6;	4400000000000	C02261	0.081478	0.0920561	0.190307	0.319336	0.398119	0.00258552
1585	N-acetylalanine	Amino acid	Ala and asp'	33	LC/MS Neg	882	130.1	97-69-8;	88064	C02847	0.427928	0.143655	0.00228318	0.0149518	1.19081	0.0080472
1587	N-acetylleucine	Amino acid	Val	leu and ile'	195	LC/MS Pos	3444	174.1	1188-21-2;	70912	0.0134996	0.034733	0.349638	0.430725	C02710	darkgray
1589	N-acetylmethionine	Amino acid	Cys and met'	239	LC/MS Pos	2588	192.1	65-82-7;	448580	C02712	0.0602115	0.0295658	0.0236766	0.0834319	1.06649	0.00575011
1591	N-acetylvaline	Amino acid	Val	leu and ile'	196	LC/MS Pos	2654	160.1	96-81-1;	66789	0.164403	0.076721	0.0186662	0.0704745	NA	orange
1600	phosphoethanolamine	Lipid	Glycerolipid'	956	LC/MS Neg	644	140.1	1071-23-4;	52323241015	C00346	0.43452	0.145213	0.00220062	0.0146708	1.38027	0.0080777
1604	urate	Nucleotide	Purine' urate'	1247	LC/MS Neg	769	167.1	69-93-2;120K5305;	NA	C00366	-0.306243	0.140932	0.0174282	0.0668233	1.27991	-0.00610121
1638	arginine	Amino acid	Urea cycle; arg-pro'	255	LC/MS Neg	728	173.2	1119-34-2;	5246487232	C00062	0.171865	0.155475	0.137303	0.260524	0.373877	0.00321441
1640	ascorbate (Vitamin C)	Cofactors and vitamins	Ascorbate and aldarate'	1298	GC/MS	1850.1	332.1	134-03-2;	NA	C00072	0.0665917	0.0372551	0.040157	0.120309	0.87971	0.0050945
1642	caprate (10:0)	Lipid	Medium chain FA	691	LC/MS Neg	5092	171.2	112-37-8;	2969	C01571	-0.142887	0.156355	0.182726	0.31156	0.428164	-0.00266813
1643	fumarate	Energy	Krebs cycle	663	GC/MS	1382.1	245	100-17-8;	NA	C00122	-0.111616	0.127113	0.192182	0.319622	0.654452	-0.00256538
1645	laurate (12:0)	Lipid	Medium chain FA	694	LC/MS Neg	5288	199.3	143-07-7;	3893	C02679	-0.13428	0.112166	0.118626	0.245205	0.624	-0.00347355
1648	serine	Amino acid	Gly	ser and thr'	8	GC/MS	1389.1	204	56-45-1;	59516857581	0.285048	0.151165	0.032764	0.104057	C00065	darkgray
1649	valine	Amino acid	Val	leu and ile'	200	LC/MS Pos	1040	118.1	72-18-4;	69710186287	0.490177	0.200339	0.0091052	0.0426549	C00183	red
1651	pyridoxal	Cofactors and vitamins	Pyridoxal'	1364	LC/MS Pos	1210	168.1	65-22-5;	1050	C00250	-0.0744789	0.195704	0.352619	0.432017	0.348801	-0.00111922
1670	urea	Amino acid	Urea cycle; arg-pro'	260	GC/MS	1223.9	171	57-13-6;	118000000000	C00086	-0.0172711	0.157261	0.456508	0.480589	0.18166	-0.000323439
1769	cortisone	Lipid	Sterol/Steroid	1135	LC/MS Pos	4420	361.2	53-06-5;	223000000000	C00762	0.175743	0.234842	0.22899	0.345821	0.449929	0.00219119
1778	gamma-glutamylcysteine	Peptide	gamma-glutamyl	464	LC/MS Pos	1274	251.1	636-58-8;	842	C00669	0.038234	0.0257835	0.0723897	0.179158	0.848746	0.00426902
1827	riboflavin (Vitamin B2)	Cofactors and vitamins	Riboflavin'	1366	LC/MS Pos	3111	377.2	83-88-5;	493570	C00255	0.252093	0.131514	0.0306741	0.0991217	1.05022	0.0054374
1898	proline	Amino acid	Urea cycle; arg-pro'	261	LC/MS Pos	796	116.1	147-85-3;	1460000000000	C00148	0.363585	0.155902	0.0120141	0.0522966	1.05958	0.00650319
1899	quinolinate	Cofactors and vitamins	Nicotinate and nicotinamide'	1336	GC/MS	1697.7	296.1	89-00-9;	1066	C03722	0.0830049	0.03001	0.00404407	0.0218439	1.24333	0.0075551
2078	pyrophosphate (PPi)	Energy	Oxidative phosphorylation	672	GC/MS	1642.3	451	1466-09-3;	644102	C00013	0.0088574	0.0894412	0.460768	0.480589	0.0993303	0.000291657
2125	taurine	Amino acid	Cys and met'	233	GC/MS	1616.4	254.1	107-35-7;	11234068592	C00245	0.128865	0.0874591	0.0736506	0.181068	0.720223	0.004243
2127	glutathione_ reduced (GSH)	Amino acid	Glutathione'	295	LC/MS Pos	1274	308.1	70-18-8;	124886	C00051	-0.000309474	0.00177735	0.431259	0.472956	0.180665	-0.000512697
2132	citrulline	Amino acid	Urea cycle; arg-pro'	263	LC/MS Pos	715	176.1	372-75-8;	833	C00327	-0.0407515	0.107979	0.353787	0.432116	0.402766	-0.00110993
2134	flavin adenine dinucleotide (FAD)	Cofactors and vitamins	Riboflavin'	1365	LC/MS Neg	2413	784.1	146-14-5;84366-81-4;	643975	C00016	0.0309682	0.178605	0.431545	0.472956	0.0768607	0.000510544
2372	cytidine 5-monophosphate (5-CMP)	Nucleotide	Pyrimidine' cytidine containing	1255	LC/MS Pos	887	324	63-37-6;	7058165	C00055	0.034739	0.0629186	0.291739	0.393954	0.239124	0.001621
2730	gamma-glutamylglutamine	Peptide	gamma-glutamyl	468	LC/MS Pos	806	276.1	10148-81-9;	150914	NA	0.00111787	0.0105884	0.458184	0.480589	0.0263989	0.000310927
2849	guanosine 5- monophosphate (5-GMP)	Nucleotide	Purine' guanine containing	1227	LC/MS Pos	1300	364	5550-12-9;	761	NA	-0.0568265	0.0344267	0.0527384	0.149526	0.860923	-0.00472681
2959	cytidine-3-monophosphate (3-CMP)	Nucleotide	Pyrimidine' cytidine containing	1256	LC/MS Pos	1181	323.9	84-52-6;	256622	C05822	0.255795	0.133121	0.0303706	0.0985711	0.953843	0.00544971
3127	hypoxanthine	Nucleotide	Purine' (hypo)xanthine/inosine containing	1190	LC/MS Neg	1313	135.1	68-94-0;	790	C00262	0.31563	0.20062	0.0611821	0.165819	0.614077	0.00451656
3147	xanthine	Nucleotide	Purine' (hypo)xanthine/inosine containing	1187	LC/MS Pos	1430	153.1	69-89-6;	1188	C00385	0.280396	0.222368	0.106774	0.228361	0.394564	0.00365279
3155	3-ureidopropionate	Amino acid	Ala and asp'	29	LC/MS Pos	1062	133.1	462-88-4;	111	C02642	0.060057	0.0231148	0.00623846	0.0318377	1.35159	0.00715615
5086	dimethylglycine	Amino acid	Gly	ser and thr'	3	GC/MS	1030	57.9	1118-68-9;	6971056673	0.0170501	0.0978711	0.431225	0.472956	C01026	darkgray
5278	nicotinamide adenine dinucleotide (NAD+)	Cofactors and vitamins	Nicotinate and nicotinamide'	1327	LC/MS Pos	1370	664	53-84-9;	1.09e+18	C00003	-0.00271015	0.027667	0.461192	0.480589	0.0825568	-0.000288493
6146	2-aminoadipate	Amino acid	Lys'	77	GC/MS	1686.5	260.1	542-32-5;1118-90-7;	469	C00956	0.00794003	0.0159374	0.310333	0.407174	0.173717	0.00146356
11398	asparagine	Amino acid	Ala and asp'	25	GC/MS	1651.2	231	70-47-3;	62676992089	C00152	0.334742	0.115106	0.00276768	0.0164815	1.27384	0.00788556
11438	phosphate	Energy	Oxidative phosphorylation	671	GC/MS	1307.7	298.9	7664-38-2;	1061	C00009	0.331949	0.160046	0.0217875	0.0788941	1.07346	0.00584733
11777	glycine	Amino acid	Gly	ser and thr'	1	GC/MS	1166	101.9	56-40-6;	5257127750	0.167418	0.140231	0.11926	0.245828	C00037	darkgray
12021	fructose-6-phosphate	Carbohydrate	Glycolysis/gluconeogenesis	592	GC/MS	1994.9	315.1	103213-47-4;	NA	C05345	0.00755703	0.0197169	0.351621	0.432017	0.0540979	0.00112716
12025	cis-aconitate	Energy	Krebs cycle	651	LC/MS Neg	603	173.1	585-84-2;	643757	C00417	-0.0944366	0.0504388	0.0336971	0.106183	1.01992	-0.0053199
12035	pelargonate (9:0)	Lipid	Medium chain FA	690	LC/MS Neg	4847	157.2	112-05-0;	5461016	C01601	0.0128801	0.104608	0.451266	0.480589	0.131145	0.000362606
12055	galactose	Carbohydrate	Fructose and sucrose'	539	GC/MS	1793.8	203.9	59-23-4;	3037556	C01582	0.11536	0.0320686	0.000385005	0.00491213	1.77919	0.00938239
12080	ribose	Carbohydrate	Nucleotide sugars pentose'	622	GC/MS	1639.2	204	50-69-1;	5311110	C00121	0.0181033	0.0336496	0.29656	0.397562	0.0919565	0.00157977
12359	guanidinoacetate	Amino acid	Guanidino and acetamido'	292	GC/MS	1696.6	172	352-97-6;	7.63e+16	C00581	0.141937	0.106373	0.0942619	0.212508	0.784298	0.0038578
15053	sorbitol	Carbohydrate	Fructose and sucrose'	560	GC/MS	1843	319.1	6706-59-8;	107428	C00794	-0.00095892	0.0042818	0.411882	0.465333	0.128269	-0.000659286
15076	2-deoxyinosine	Nucleotide	Purine' (hypo)xanthine/inosine containing	1193	LC/MS Neg	1700	251.1	890-38-0;	65058	C05512	0.114007	0.0286094	0.00011681	0.00246969	2.01024	0.0101476
15095	N-acetylglucosamine	Carbohydrate	Aminosugars'	511	GC/MS	1903.3	245	7512-17-6;	24139	C00140	0.0339959	0.0688677	0.311929	0.407823	0.150155	0.00145023
15107	N-acetylglucosamine 6-phosphate	Carbohydrate	Aminosugars'	513	LC/MS Neg	628	300.1	102029-88-9;	10040501	C00357	-0.0004031	0.0404031	0.496041	0.496712	0.0267374	-2.94e-05
15122	glycerol	Lipid	Glycerolipid'	959	GC/MS	1311	205	56-81-5;	753	C00116	0.102153	0.0690709	0.0729105	0.179846	0.763356	0.00425823
15129	alanylalanine	Peptide	Dipeptide	322	LC/MS Pos	757	161.1	1948-31-8;	54600000000000	C00993	0.097951	0.0472582	0.0218558	0.0788941	1.20495	0.00584369
15136	xanthosine	Nucleotide	Purine' (hypo)xanthine/inosine containing	1188	LC/MS Pos	1785	285	146-80-5;	64959	C01762	0.231758	0.113563	0.0234552	0.0830472	0.94159	0.00576117
15140	kynurenine	Amino acid	Tryptophan'	152	LC/MS Pos	1902	209.1	2922-83-0;	1610000000000	C00328	-0.00102204	0.0164952	0.475429	0.485935	0.0550332	-0.000182492
15142	allo-threonine	Amino acid	Gly	ser and thr'	19	GC/MS	1417.8	219	28954-12-3;	993000000000	0.14714	0.144926	0.157587	0.28512	C05519	darkgray
15335	mannitol	Carbohydrate	Fructose and sucrose'	548	GC/MS	1839	319.1	69-65-8;	6251	C00392	-0.00677259	0.00580628	0.124663	0.249752	0.740136	-0.00338696
15336	tartarate	Xenobiotics	Food component/Plant	1659	GC/MS	1626.1	292.1	87-69-4;6106-24-7;	875	C00898	0.0778293	0.100131	0.220447	0.336323	0.536753	0.00227482
15365	glycerol 3-phosphate (G3P)	Lipid	Glycerolipid'	961	GC/MS	1719.7	357.1	29849-82-9;	754	C00093	-0.0107884	0.103439	0.458689	0.480589	0.175327	-0.000307163
15442	6-phosphogluconate	Carbohydrate	Nucleotide sugars pentose'	613	LC/MS Neg	588	275.1	921-62-0;53411-70-4;	91493	C00345	-0.019716	0.0144461	0.0894074	0.204202	0.685442	-0.00394256
15443	glucuronate	Carbohydrate	Glycolysis/gluconeogenesis	607	GC/MS	1886.5	217	207300-70-7;	65041	C00191	0.128832	0.0877187	0.074288	0.18203	0.708754	0.00422997
15496	agmatine	Amino acid	Polyamine'	284	GC/MS	1526	174	2482-00-0;	199	C00179	0.00969607	0.0414957	0.40813	0.463215	0.0917528	0.000687844
15497	argininosuccinate	Amino acid	Urea cycle; arg-pro'	270	GC/MS	2157	446.3	156637-58-0;	828	C03406	0.00512018	0.0858823	0.476356	0.486212	0.0793231	0.000175596
15500	carnitine	Lipid	Carnitine'	899	LC/MS Pos	702	162.2	461-05-2;	10917	NA	0.0541774	0.106597	0.306829	0.40401	0.355353	0.00149291
15506	choline	Lipid	Glycerolipid'	960	LC/MS Pos	674	104.2	67-48-1;	170746	NA	-0.203604	0.206944	0.165111	0.295126	0.640713	-0.0028685
15561	glucose 1-phosphate	Carbohydrate	Glycolysis/gluconeogenesis	588	GC/MS	2017	299.1	56401-20-8;	65533	C00103	0.00919088	0.0534068	0.432052	0.472956	0.00603291	0.000506725
15630	N-acetylornithine	Amino acid	Urea cycle; arg-pro'	264	LC/MS Pos	875	175.2	6205-08-9;	6990000000000	C00437	-0.0661835	0.0711843	0.178626	0.309559	0.53985	-0.00271367
15650	N1-methyladenosine	Nucleotide	Purine' adenine containing	1201	LC/MS Pos	1356	282.1	15763-06-1;	5460178	C02494	0.4054	0.178772	0.0139934	0.05785	1.14049	0.00634141
15667	2-isopropylmalate	Carbohydrate	Glycolysis/gluconeogenesis	584	LC/MS Neg	732	175.2	3237-44-3;	77	C02504	0.245467	0.0696417	0.000478424	0.00567355	1.85187	0.009233
15676	3-methyl-2-oxovalerate	Amino acid	Val	leu and ile'	183	LC/MS Neg	2106	129.2	51829-07-3;	47	-0.0427042	0.0413449	0.153474	0.280421	C00671	darkgray
15681	4-guanidinobutanoate	Amino acid	Guanidino and acetamido'	290	LC/MS Pos	1085	146.1	463-003;463-00-3;	500	C01035	-0.0837582	0.0804751	0.151647	0.278997	0.546541	-0.00303087
15699	sorbitol 6-phosphate	Carbohydrate	Fructose and sucrose'	562	LC/MS Neg	613	261.1	108392-12-7;	NA	C01096	0.0642434	0.0527512	0.114679	0.239724	0.63164	0.00353182
15737	glycolate (hydroxyacetate)	Xenobiotics	Chemical	1430	GC/MS	1119	177	79-14-1;	3698251757	C00160	-0.524528	0.2878	0.037369	0.115602	1.0743	-0.00518798
15753	hippurate	Xenobiotics	Benzoate'	1395	LC/MS Neg	2136	178.1	495-69-2;	464	C01586	-0.0790019	0.055818	0.0817793	0.193019	0.916315	-0.00408271
15772	ribitol	Carbohydrate	Nucleotide sugars pentose'	616	GC/MS	1692.4	217	488-81-3;	NA	C00474	0.00304861	0.0356839	0.46614	0.481637	0.0875127	0.00025162
15778	benzoate	Xenobiotics	Benzoate'	1408	GC/MS	1291.5	179	65-85-0;	243	C00180	-0.052962	0.064435	0.207629	0.331612	0.425291	-0.00240377
15804	maltose	Carbohydrate	Fructose and sucrose'	547	GC/MS	2176.2	204.1	6363-53-7;	439341	C00208	-0.0448218	0.0297943	0.0695882	0.176633	0.816295	-0.00432805
15821	fucose	Carbohydrate	Aminosugars'	523	GC/MS	1682.2	204	2438-80-4;	3034656	NA	0.190377	0.0467227	8.8e-05	0.00236622	1.88543	0.0103169
15835	xylose	Carbohydrate	Nucleotide sugars pentose'	637	GC/MS	1723.9	204	609-06-3;	95259	C00181	0.00501967	0.0438296	0.454654	0.480589	0.1079	0.000337284
15877	maltotriose	Carbohydrate	Fructose and sucrose'	567	GC/MS	2419	204	1109-28-0;	439586	C01835	-0.00735644	0.0153687	0.317198	0.411801	0.294631	-0.00140645
15907	fructose 1-phosphate	Carbohydrate	Glycolysis/gluconeogenesis	593	GC/MS	1996.5	445.2	53823-70-4;	65246	C01094	-0.00641576	0.00956311	0.252788	0.366073	0.43447	-0.00196666
15910	maltotetraose	Carbohydrate	Oligosaccharide	646.5	LC/MS Neg	965	665.1	34612-38-9;	446495	C02052	-0.0116982	0.00915724	0.103853	0.226322	0.577028	-0.00369907
15915	S-adenosylmethionine (SAM)	Amino acid	Cys and met'	235	LC/MS Pos	676	399.1	24346-00-7;	NA	NA	0.141066	0.0725813	0.0289749	0.096583	1.01091	0.00550758
15948	S-adenosylhomocysteine (SAH)	Amino acid	Cys and met'	236	LC/MS Neg	1821	383.1	979-92-0;	NA	C00021	0.0730965	0.0459803	0.0592997	0.163129	0.876769	0.00456143
15990	glycerophosphorylcholine (GPC)	Lipid	Glycerolipid'	962	LC/MS Pos	694	258.1	28319-77-9;	657272	C00670	0.220713	0.0783337	0.00352764	0.0200804	1.34182	0.00767604
15996	aspartate	Amino acid	Ala and asp'	24	GC/MS	1529.7	232	56-84-8;	5960	C00049	0.148227	0.119045	0.109628	0.231785	0.459558	0.00360842
17747	sphingosine	Lipid	Sphingolipid	1077	LC/MS Pos	5197	300.2	123-78-4;	5353955	C00319	0.0224097	0.0199619	0.13365	0.256886	0.694438	0.00326314
17769	sphinganine	Lipid	Sphingolipid	1074	LC/MS Pos	5175	302.3	3102-56-5;	3126	C00836	-0.0535106	0.0631311	0.200476	0.328071	0.371428	-0.00247771
17805	dihomo-linoleate (20:2n6)	Lipid	Long chain FA	724	LC/MS Neg	5722	307.3	2091-39-6;	6439848	C16525	0.056336	0.0496573	0.13117	0.255983	0.518194	0.00329675
18319	5-aminovalerate	Amino acid	Urea cycle; arg-pro'	262	LC/MS Pos	860	118.1	660-88-8;	6992101138	C00431	0.0288334	0.0712649	0.343806	0.429353	0.299575	0.00118964
18335	quinate	Xenobiotics	Food component/Plant	1674	GC/MS	1793	345.1	77-95-2;	NA	C00296	0.0931973	0.0737689	0.106344	0.228361	0.778275	0.00365955
18344	xylulose	Carbohydrate	Nucleotide sugars pentose'	639	GC/MS	1668	306.1	551-84-8;	5289590	C00310	-0.00502686	0.0596026	0.466572	0.481637	0.244554	-0.000248398
18349	indolelactate	Amino acid	Tryptophan'	154	GC/MS	1964.9	202	832-97-3;	92904	C02043	0.0181019	0.0877141	0.418695	0.468736	0.173607	0.000607586
18357	glycylvaline	Peptide	Dipeptide	311	LC/MS Pos	1572	175.1	1963-21-9;	27200000000000	NA	0.210971	0.0658431	0.00121729	0.00952582	1.59139	0.00854987
18360	adenylosuccinate	Nucleotide	Purine' adenine containing	1216	LC/MS Neg	569	462.1	19046-78-7;	195	C03794	-0.0249264	0.0885084	0.389733	0.455113	0.282565	-0.000828815
18362	azelate (nonanedioate)	Lipid	FA dicarboxylate	794	LC/MS Neg	1322	187.2	123-99-9;	2266	C08261	0.0438052	0.109633	0.345644	0.429353	0.255627	0.00117489
18369	gamma-glutamylleucine	Peptide	gamma-glutamyl	462	LC/MS Pos	2744	261.2	2566-39-4;	151023	NA	0.246143	0.118594	0.0217184	0.0788941	1.05746	0.00585101
18392	theobromine	Xenobiotics	Xanthine'	1799	LC/MS Pos	2136	181.1	83-67-0;	5429	C07480	-0.210996	0.109758	0.0303158	0.0985711	1.15803	-0.00545194
18467	eicosapentaenoate (EPA; 20:5n3)	Lipid	Essential FA	679	LC/MS Neg	5442	301.3	10-2005-9;10417-94-4;	446284	C06428	0.0808594	0.116	0.244598	0.358607	0.224199	0.00204263
19260	1-oleoylglycerophosphoserine	Lipid	Lysolipid	1043	LC/MS Neg	5690	522.3	NA	9547099	NA	0.114671	0.113417	0.158582	0.285625	0.33146	0.00294615
19323	docosahexaenoate (DHA; 22:6n3)	Lipid	Essential FA	682	LC/MS Neg	5518	327.3	6217-54-5;	445580	C06429	0.329756	0.125038	0.00564727	0.0294294	1.20221	0.00724992
19324	1-stearoylglycerophosphoinositol	Lipid	Lysolipid	1035	LC/MS Neg	5800	599.4	796963-93-4;	NA	NA	0.0891807	0.164642	0.295304	0.396597	0.107617	0.00159048
19464	testosterone	Lipid	Sterol/Steroid	1129	LC/MS Pos	5119	289.2	NA	6013	C00535	-0.0391264	0.0858591	0.32535	0.417437	0.151291	-0.00133929
19934	myo-inositol	Lipid	Inositol'	971	GC/MS	1924.9	217	87-89-8;	NA	C00137	-0.0718805	0.0775937	0.179493	0.309559	0.500458	-0.00270398
20488	glucose	Carbohydrate	Glycolysis/gluconeogenesis	589	GC/MS	1866.8	217.1	50-99-7;	79025	C00031	0.00352216	0.0392904	0.464475	0.481389	0.0228467	0.000264019
20675	1_5-anhydroglucitol (1_5-AG)	Carbohydrate	Glycolysis/gluconeogenesis	583	GC/MS	1788.7	217	154-58-5;	NA	C07326	-0.0093813	0.130359	0.471468	0.483892	0.136561	-0.000211956
20699	erythritol	Xenobiotics	Sugar	sugar substitute starch	1818	GC/MS	1517.5	217	149-32-6;	NA	0.0231652	0.0330544	0.243435	0.358135	C00503	darkgray
20714	methyl-alpha-glucopyranoside	Xenobiotics	Chemical	1457	LC/MS Pos	1087	212.1	97-30-3;	64947	C02603	0.0398557	0.0266189	0.0705048	0.177461	0.872378	0.00430855
21029	glycylglycine	Peptide	Dipeptide	312	GC/MS	1757.9	174	556-50-3;	155000000000	C02037	0.124175	0.0802684	0.0642861	0.169899	0.640141	0.00444481
21044	2-hydroxybutyrate (AHB)	Amino acid	Cys and met'	241	GC/MS	1169.4	130.9	3347-90-8;	440864	C05984	0.0789666	0.106297	0.230624	0.347581	0.327902	0.00217538
21127	1-palmitoylglycerol (1-monopalmitin)	Lipid	Monoacylglycerol	1051	GC/MS	2119.5	371.3	542-44-9;	14900	NA	0.136986	0.085712	0.0583485	0.161715	0.916739	0.00458451
21131	dihydrocholesterol	Lipid	Sterol/Steroid	1104	GC/MS	2320.8	215.2	80-97-7;	6665	NA	0.022057	0.0660928	0.370035	0.441011	0.340542	0.000981809
21134	adipate	Lipid	FA dicarboxylate	785	GC/MS	1520	110.9	124-04-9;	196	C06104	0.0121118	0.0232968	0.30279	0.401549	0.251135	0.00152692
21184	1-oleoylglycerol (1-monoolein)	Lipid	Monoacylglycerol	1055	GC/MS	2181.2	397.4	111-03-5;	5283468	NA	0.0583501	0.0322794	0.038531	0.117822	1.06084	0.00514837
21188	1-stearoylglycerol (1-monostearin)	Lipid	Monoacylglycerol	1053	GC/MS	2186.6	399.4	123-94-4;	24699	D01947	0.344994	0.102975	0.00079955	0.0077851	1.75564	0.00886598
22001	3-hydroxyoctanoate	Lipid	FA monohydroxy	765	LC/MS Neg	3463	159.2	88930-08-9;	26613	NA	0.00882096	0.095277	0.463314	0.480859	0.102144	0.00027267
22030	2-hydroxyisobutyrate	Xenobiotics	Chemical	1434.1	GC/MS	1107.5	130.9	594-61-6;	11671	NA	-0.333921	0.240991	0.0862027	0.199506	1.07729	-0.00400034
22053	3-hydroxydecanoate	Lipid	FA monohydroxy	768	LC/MS Neg	4681	187.2	5561-87-5;	26612	NA	-0.00237722	0.112421	0.491609	0.493595	0.0682146	-6.23e-05
22116	4-methyl-2-oxopentanoate	Amino acid	Val	leu and ile'	203	LC/MS Neg	2200	129.2	816-66-0;	70	-0.0199844	0.0179009	0.134965	0.257213	C00233	darkgray
22152	nicotinamide ribonucleotide (NMN)	Cofactors and vitamins	Nicotinate and nicotinamide'	1326	LC/MS Pos	886	335.1	1094-61-7;	14180	C00455	0.0182237	0.0498099	0.358053	0.433278	0.269908	0.0010761
22158	citramalate	Amino acid	Val	leu and ile'	220	GC/MS	1490.7	247	6236-10-8;	1081	0.0956763	0.112441	0.199568	0.327873	C00815	darkgray
22166	alpha-glutamylglutamate	Peptide	Dipeptide	343	LC/MS Pos	857	277.1	3929-61-1;	439500	C01425	0.0659166	0.0293229	0.0146548	0.0599145	1.26733	0.00629162
22171	glycylproline	Peptide	Dipeptide	314	LC/MS Pos	1115	173.1	704-15-4;	30100000000000	NA	0.183872	0.0565871	0.00106992	0.00920626	1.6374	0.00864852
22175	aspartylphenylalanine	Peptide	Dipeptide	340	LC/MS Pos	2538	281.1	13433-09-5;	93078	NA	0.0898057	0.0280422	0.00122291	0.00952582	1.6754	0.00854633
22185	N-acetylaspartate (NAA)	Amino acid	Ala and asp'	35	LC/MS Pos	1222	176.1	997-55-7;997-55-7;	65065	C01042	-0.0318556	0.132283	0.405373	0.461817	0.118615	-0.000708864
22189	palmitoylcarnitine	Lipid	Carnitine'	912	LC/MS Pos	5179	400.4	6865-14-1;	461	NA	0.0170596	0.0156408	0.14048	0.264517	0.61148	0.00317271
23642	homoserine	Amino acid	Gly	ser and thr'	12	GC/MS	1471	218.1	672-15-1;	126000000000	0.128168	0.0389067	0.000940475	0.00858994	C00263	red
27447	1-linoleoylglycerol (1-monolinolein)	Lipid	Monoacylglycerol	1057	GC/MS	2181	395.3	2277-28-3;	5283469	NA	0.042518	0.0339803	0.108517	0.230754	0.744928	0.00362559
27513	indoleacetate	Amino acid	Tryptophan'	156	GC/MS	1862	202	6505-45-9;	802	C00954	-0.343437	0.18682	0.0361692	0.112459	0.924475	-0.00522991
27672	3-indoxyl sulfate	Amino acid	Tryptophan'	179	LC/MS Neg	2258	212	2642-37-7;	10258	NA	-0.258906	0.106933	0.00969206	0.0448258	1.29653	-0.00672442
27710	N-acetylglycine	Amino acid	Gly	ser and thr'	4	GC/MS	1396.4	143.9	543-24-8;	10972	0.23425	0.0771573	0.00195092	0.0136196	NA	red
27718	creatine	Amino acid	Creatine'	274	LC/MS Pos	758	132.1	57-00-1;	586	C00300	0.0104279	0.0281995	0.3566	0.432597	0.212972	0.00108761
27727	glutathione_ oxidized (GSSG)	Amino acid	Glutathione'	298	LC/MS Pos	1535	613.1	103239-24-3;	6540000000000	C00127	0.00068094	0.00642574	0.458028	0.480589	0.0653647	0.000312092
27728	glycerol 2-phosphate	Xenobiotics	Chemical	1436	GC/MS	1691.8	243	819-83-0;	2526	C02979	0.140567	0.0637435	0.0161841	0.0633664	1.07373	0.00618326
27738	threonate	Cofactors and vitamins	Ascorbate and aldarate'	1300	GC/MS	1560.7	292.1	70753-61-6;	151152	C01620	-0.0106504	0.0251529	0.336957	0.426236	0.347619	-0.00124481
27743	triethyleneglycol	Xenobiotics	Chemical	1439	LC/MS Pos	1824	168.1	112-27-6;	NA	NA	-0.0263368	0.0597305	0.330643	0.421855	0.349764	-0.00129605
31260	glucose-6-phosphate (G6P)	Carbohydrate	Glycolysis/gluconeogenesis	587	GC/MS	2042.7	387.2	103192-55-8;	NA	C00668	0.00875864	0.0129154	0.250499	0.364183	0.228409	0.00198776
31453	cysteine	Amino acid	Cys and met'	224	GC/MS	1560.1	218	52-90-4;56-89-3;	58626419722	C00097	0.0199426	0.0308363	0.260479	0.373555	0.359207	0.00189646
31530	threonylphenylalanine	Peptide	Dipeptide	364	LC/MS Pos	2500	267.2	NA	41000000000000	NA	0.0162397	0.00795533	0.0234255	0.0830472	1.14319	0.00576266
31532	N-methylglutamate	Amino acid	Glu'	43	GC/MS	1665	260.2	35989-16-3;	439377	C01046	0.0278415	0.0259338	0.144251	0.268118	0.577805	0.00312402
31555	pyridoxate	Cofactors and vitamins	Vitamin B6'	1389	LC/MS Neg	2210	182.1	82-82-6;	6723	C00847	-0.0941896	0.0727922	0.101002	0.22311	0.665818	-0.00374512
31591	androsterone sulfate	Lipid	Sterol/Steroid	1116	LC/MS Neg	5011	369.2	2479-86-9;	NA	C00523	-0.113305	0.060049	0.0326814	0.104057	1.03165	-0.00535841
31609	N1-methylguanosine	Nucleotide	Purine' guanine containing	1236	LC/MS Pos	1850	298.1	2140-65-0;	96373	NA	0.534781	0.24357	0.0165466	0.0644448	1.04499	0.00615883
31787	3-carboxy-4-methyl-5-propyl-2-furanpropanoate (CMPF)	Lipid	FA dicarboxylate	801	LC/MS Neg	2815	239.1	86879-39-2;	123979	NA	-0.0720962	0.0415426	0.0446048	0.129441	0.902217	-0.00495541
32197	3-(4-hydroxyphenyl)lactate	Amino acid	Phe and tyr'	107	LC/MS Neg	1395	181.1	6482-98-0;	9378	C03672	0.131275	0.0554217	0.0110074	0.0499724	1.39606	0.00659424
32198	acetylcarnitine	Lipid	Carnitine'	901	LC/MS Pos	1203	204.2	5080-50-2;	7045767	C02571	0.0205193	0.0528608	0.349819	0.430725	0.227001	0.00114152
32328	hexanoylcarnitine	Lipid	Carnitine'	902	LC/MS Pos	3174	260.2	6920-35-0;	6426853	C01585	0.0440624	0.0464106	0.173635	0.304479	0.616	0.00276997
32342	adenosine 5-monophosphate (AMP)	Nucleotide	Purine' adenine containing	1208	LC/MS Pos	1210	348.1	149022-20-8;	15938965	C00020	-0.00926226	0.0305763	0.381643	0.450038	0.181439	-0.000891369
32350	1-methylimidazoleacetate	Amino acid	His'	64	LC/MS Pos	845	141.1	2625-49-2;	75810	C05828	-0.0899455	0.107787	0.204117	0.330518	0.448756	-0.00243989
32377	N-acetylneuraminate	Carbohydrate	Aminosugars'	517	LC/MS Neg	695	308.1	131-48-6;	NA	C00270	0.0373441	0.0712814	0.301406	0.400432	0.375692	0.00153861
32379	scyllo-inositol	Lipid	Inositol'	979	GC/MS	1893.8	318.2	488-59-5;	NA	C06153	-0.0023295	0.043636	0.478826	0.488059	0.0714616	-0.000157237
32388	dodecanedioate	Lipid	FA dicarboxylate	796	LC/MS Neg	2990	229.2	693-23-2;	12736	C02678	0.113526	0.186335	0.272644	0.379253	0.240708	0.00178748
32390	N-acetyltyrosine	Amino acid	Phe and tyr'	132	LC/MS Neg	1677	222.2	537-55-3;	68310	NA	0.0133716	0.0646155	0.418475	0.468736	0.0119834	0.000609253
32393	gamma-glutamylvaline	Peptide	gamma-glutamyl	460	LC/MS Pos	2040	247.2	2746-34-1;	NA	NA	0.0341874	0.099022	0.365723	0.438631	0.0410647	0.00101563
32401	trigonelline (N-methylnicotinate)	Cofactors and vitamins	Nicotinate and nicotinamide'	1345	LC/MS Pos	757	138.1	6138-41-6;	5570	NA	-0.0144669	0.098216	0.441764	0.476058	0.020518	-0.000433753
32412	butyrylcarnitine	Lipid	FA' (also BCAA')	890	LC/MS Pos	2007	232.2	25576-40-3;	213144	NA	0.0518928	0.0538236	0.169958	0.299818	0.558192	0.0028121
32415	docosadienoate (22:2n6)	Lipid	Long chain FA	733	LC/MS Neg	6017	335.4	7370-49-2;	5282807	C16533	0.0175804	0.036616	0.316682	0.411801	0.217912	0.00141073
32417	docosatrienoate (22:3n3)	Lipid	Long chain FA	734	LC/MS Neg	5825	333.4	59708-86-0;	5312556	C16534	0.0404721	0.0247864	0.0545929	0.153607	0.799587	0.00467854
32418	myristoleate (14:1n5)	Lipid	Long chain FA	699	LC/MS Neg	5338	225.3	544-64-9;	5281119	C08322	-0.0794155	0.184974	0.334821	0.424988	0.334875	-0.0012621
32452	propionylcarnitine	Lipid	FA' (also BCAA')	888	LC/MS Pos	1589	218.2	17298-37-2;	107738	C03017	0.0751301	0.0726461	0.153169	0.280421	0.636532	0.00301206
32454	valylglutamate	Peptide	Dipeptide	370	LC/MS Pos	1346	247.1	3062-07-5;	7009623	NA	0.0668584	0.0193489	0.000587602	0.00630181	1.83742	0.00908851
32489	caproate (6:0)	Lipid	Medium chain FA	687	LC/MS Neg	2766	115.2	142-62-1;	8892	C01585	-0.0710161	0.100513	0.241671	0.356341	0.320949	-0.0020701
32492	caprylate (8:0)	Lipid	Medium chain FA	689	LC/MS Neg	4367	143.2	124-07-2;	379	C06423	-0.0926349	0.117271	0.21677	0.334187	0.400235	-0.00231137
32504	docosapentaenoate (n3 DPA; 22:5n3)	Lipid	Essential FA	680	LC/MS Neg	5574	329.4	2234-74-4;	NA	C16513	0.108848	0.0860442	0.10605	0.228361	0.562242	0.00366417
32518	X - 11204	NA	NA	NA	LC/MS Pos	5263	229.2	NA	NA	NA	0.160548	0.179659	0.188038	0.316966	0.555583	0.00261003
32536	2-linoleoylglycerol (2-monolinolein)	Lipid	Monoacylglycerol	1058	GC/MS	2169	408.3	3443-82-1;	5365676	NA	0.101084	0.060539	0.0508104	0.145173	1.04066	0.00477839
32549	X - 02269	NA	NA	NA	LC/MS Neg	1551	255.1	NA	NA	NA	-0.230818	0.123582	0.0340211	0.106676	0.973354	-0.00530781
32553	phenol sulfate	Amino acid	Phe and tyr'	142	LC/MS Neg	2150	173.1	937-34-8;	74426	C02180	-0.173894	0.0759822	0.0133211	0.0560094	1.34122	-0.00639408
32578	X - 11261	NA	NA	NA	LC/MS Pos	3600	286.2	NA	NA	NA	0.00771247	0.0194531	0.346778	0.429353	0.289778	0.00116581
32587	X - 02249	NA	NA	NA	LC/MS Neg	4025	267.2	NA	NA	NA	-0.169177	0.0988517	0.0467978	0.134226	0.898985	-0.00489079
32632	X - 11315	NA	NA	NA	LC/MS Pos	1210	130.2	NA	NA	NA	-0.0128046	0.11533	0.456034	0.480589	0.295417	-0.000326975
32635	1-linoleoylglycerophosphoethanolamine*	Lipid	Lysolipid	998	LC/MS Neg	5725	476.3	NA	NA	NA	-0.0136356	0.141366	0.461784	0.480589	0.1242	-0.000284077
32650	X - 11333	NA	NA	NA	LC/MS Pos	1019	212.1	NA	NA	NA	-0.101997	0.164974	0.269695	0.379253	0.557394	-0.00181368
32651	X - 11334	NA	NA	NA	LC/MS Pos	982	259.1	NA	NA	NA	0.172692	0.148893	0.125987	0.251294	0.608822	0.00336835
32654	3-dehydrocarnitine*	Lipid	Carnitine'	900	LC/MS Pos	1020	160.2	10457-99-5;	6991982	NA	0.216298	0.110597	0.0282281	0.0949492	1.07314	0.00553947
32672	pyroglutamine*	Amino acid	Glu'	46	LC/MS Pos	764	129.2	NA	134508	NA	0.0051422	0.013746	0.355011	0.432597	0.21161	0.00110021
32675	C-glycosyltryptophan*	Amino acid	Tryptophan'	172	LC/MS Pos	1912	367.1	NA	NA	NA	0.303544	0.153171	0.0266876	0.0914296	0.92349	0.00560747
32689	X - 11372	NA	NA	NA	LC/MS Neg	5303	467.4	NA	NA	NA	-0.0830194	0.054961	0.0688035	0.176633	0.78701	-0.0043449
32698	X - 11381	NA	NA	NA	LC/MS Pos	1126	186.2	NA	NA	NA	-0.0713937	0.0980765	0.235131	0.350427	0.322009	-0.00213211
32709	X - 03056	NA	NA	NA	LC/MS Pos	2264	185.2	NA	NA	NA	0.0402012	0.126964	0.376461	0.446444	0.177891	0.000931636
32754	X - 11437	NA	NA	NA	LC/MS Neg	2888	231	NA	NA	NA	0.17025	0.11322	0.0696727	0.176633	0.761867	0.00432624
32815	2-arachidonoylglycerophosphoethanolamine*	Lipid	Lysolipid	1001	LC/MS Neg	5674	500.3	NA	NA	NA	0.131903	0.0975381	0.0913714	0.208046	0.745768	0.00390788
32828	X - 11511	NA	NA	NA	LC/MS Neg	4119	215.2	NA	NA	NA	0.111155	0.150813	0.232381	0.348807	0.418976	0.00215847
32838	X - 11521	NA	NA	NA	LC/MS Pos	3650	286.2	NA	NA	NA	-0.00434784	0.0375014	0.454098	0.480589	0.0173798	-0.000341439
32850	X - 11533	NA	NA	NA	LC/MS Neg	4904	243.2	NA	NA	NA	-0.208988	0.192285	0.141319	0.26475	0.651348	-0.0031618
32855	X - 11538	NA	NA	NA	LC/MS Neg	4920	311.3	NA	NA	NA	-0.0625055	0.111227	0.288405	0.391855	0.254196	-0.0016497
32859	X - 11542	NA	NA	NA	LC/MS Pos	5247	245.2	NA	NA	NA	-0.228517	0.162884	0.0836034	0.19578	0.69338	-0.00404836
32867	X - 11550	NA	NA	NA	LC/MS Neg	5130	250.2	NA	NA	NA	0.0253589	0.0426228	0.277362	0.382212	0.278864	0.00174585
32892	X - 11575	NA	NA	NA	LC/MS Pos	1799	264.1	NA	NA	NA	0.105331	0.0538042	0.0281102	0.0949492	0.867577	0.00554457
32894	X - 10445	NA	NA	NA	LC/MS Pos	1939	250.1	NA	NA	NA	0.157747	0.100736	0.0620358	0.166442	0.896973	0.00449656
32895	X - 11578	NA	NA	NA	LC/MS Pos	2146	298.1	NA	NA	NA	0.115644	0.0606376	0.031313	0.100746	0.851708	0.00541182
32900	X - 11583	NA	NA	NA	LC/MS Pos	2793	457.1	NA	NA	NA	-0.000962573	0.00157934	0.272572	0.379253	0.384168	-0.00178812
32902	X - 11585	NA	NA	NA	LC/MS Pos	2987	332	NA	NA	NA	0.115491	0.0774079	0.0711935	0.178587	0.613609	0.00429401
32928	X - 11611	NA	NA	NA	LC/MS Neg	1632	429.1	NA	NA	NA	-0.0608465	0.095043	0.262576	0.374456	0.348494	-0.0018775
32958	X - 11641	NA	NA	NA	LC/MS Neg	3950	325.3	NA	NA	NA	0.0369763	0.092438	0.34548	0.429353	0.156692	0.00117621
32974	X - 11612	NA	NA	NA	LC/MS Pos	1835	285	NA	NA	NA	0.0893086	0.0419176	0.0191933	0.0717324	1.23428	0.00599274
32980	adrenate (22:4n6)	Lipid	Long chain FA	735	LC/MS Neg	5684	331.3	2091-25-0;	5282844	C16527	0.167677	0.114762	0.0753228	0.183103	0.780051	0.004209
32996	X - 11668	NA	NA	NA	LC/MS Neg	1367	215.2	NA	NA	NA	-0.0854238	0.130667	0.258228	0.371805	0.649843	-0.00191689
33009	homostachydrine*	Xenobiotics	Food component/Plant	1754	LC/MS Pos	1199	158.2	1195-94-4;	441447	C08283	-0.0871133	0.0878691	0.163284	0.292567	0.459437	-0.00289004
33013	nicotinamide riboside*	Cofactors and vitamins	Nicotinate and nicotinamide'	1334	LC/MS Pos	955	255.1	1341-23-7;	NA	NA	0.0293161	0.0367107	0.214278	0.332178	0.516726	0.00233634
33026	X - 11684	NA	NA	NA	LC/MS Pos	2992	328	NA	NA	NA	-0.0295135	0.0650234	0.325998	0.417437	0.364294	-0.00133398
33028	X - 01497	NA	NA	NA	LC/MS Pos	5115	332.2	NA	NA	NA	0.199763	0.0964975	0.0219798	0.0789564	1.11293	0.00583712
33031	X - 11687	NA	NA	NA	LC/MS Pos	2182	384.1	NA	NA	NA	0.00367977	0.0315106	0.453766	0.480589	0.0932527	0.000343914
33144	X - 11799	NA	NA	NA	LC/MS Pos	1572	226	NA	NA	NA	-0.0253168	0.0450958	0.288596	0.391855	0.234599	-0.00164805
33159	X - 11814	NA	NA	NA	LC/MS Pos	2372	152.1	NA	NA	NA	-0.24813	0.144225	0.0459663	0.132354	1.0164	-0.00491501
33206	X - 11861	NA	NA	NA	LC/MS Neg	4617	229.2	NA	NA	NA	0.051	0.175855	0.386541	0.452596	0.142192	0.000853448
33220	X - 11875	NA	NA	NA	LC/MS Neg	5272	381.3	NA	NA	NA	-0.0707785	0.0973298	0.235354	0.350427	0.360256	-0.00212998
33225	X - 11880	NA	NA	NA	LC/MS Neg	5378	537.4	NA	NA	NA	-0.0809797	0.0570688	0.0812507	0.19271	0.800566	-0.00409277
33228	1-arachidonoylglycerophosphocholine*	Lipid	Lysolipid	1025	LC/MS Pos	5554	544.3	NA	NA	C05208	0.0389056	0.0328851	0.121365	0.245981	0.712414	0.00343391
33230	1-palmitoleoylglycerophosphocholine*	Lipid	Lysolipid	1012	LC/MS Pos	5524	494.3	NA	NA	NA	-0.00962628	0.0364809	0.396516	0.459446	0.1295	-0.000776641
33269	X - 11662	NA	NA	NA	LC/MS Pos	3172	251.1	NA	NA	NA	-0.00657891	0.0277246	0.40673	0.462335	0.303111	-0.000698517
33290	X - 11945	NA	NA	NA	LC/MS Pos	1896	283.1	NA	NA	NA	-0.251835	0.200683	0.107862	0.230022	0.726241	-0.00363578
33360	X - 12014	NA	NA	NA	LC/MS Neg	1998	249.1	NA	NA	NA	0.273912	0.184099	0.071735	0.178734	0.807419	0.00428266
33403	X - 12051	NA	NA	NA	LC/MS Pos	5739	456.4	NA	NA	NA	-0.0408276	0.101007	0.343947	0.429353	0.26395	-0.0011885
33408	X - 12056	NA	NA	NA	LC/MS Pos	1129	156.2	NA	NA	NA	0.0380102	0.0471595	0.212154	0.332178	0.426672	0.00235776
33419	2-palmitoylglycerol (2-monopalmitin)	Lipid	Monoacylglycerol	1052	GC/MS	2108	129	23470-00-0;	123409	NA	0.129305	0.058567	0.0160868	0.0633204	1.20923	0.0061899
33420	gamma-tocopherol	Cofactors and vitamins	Tocopherol'	1377	GC/MS	2264	488.4	54-28-4;	14986	C02483	0.00290945	0.030663	0.462405	0.480589	0.09855	0.00027945
33422	gamma-glutamylphenylalanine	Peptide	gamma-glutamyl	470	LC/MS Pos	2846	295.1	7432-24-8;	111299	NA	0.378742	0.188599	0.0251952	0.0875327	1.12729	0.00567644
33441	isobutyrylcarnitine	Amino acid	Val	leu and ile'	210	LC/MS Pos	1941	232.2	25518-49-4;	NA	0.00919772	0.0512317	0.429146	0.472956	NA	darkgray
33442	pseudouridine	Nucleotide	Pyrimidine' uracil containing	1280	LC/MS Neg	1104	243.1	1445-07-4;	NA	C02067	0.23237	0.215693	0.143418	0.268004	0.438816	0.0031347
33447	palmitoleate (16:1n7)	Lipid	Long chain FA	702	LC/MS Neg	5477	253.3	373-49-9;	445638	C08362	0.0471438	0.079521	0.278063	0.382465	0.231691	0.0017397
33454	gulono-1_4-lactone	Cofactors and vitamins	Ascorbate and aldarate'	1297	GC/MS	1862	333.1	1128-23-0;	608	C01040	-0.235757	0.164688	0.0794466	0.189037	0.856227	-0.00412747
33477	erythronate*	Carbohydrate	Aminosugars'	515	GC/MS	1546.9	292.1	88759-55-1;	2781043	NA	0.125388	0.0950176	0.096676	0.216134	0.686004	0.0038168
33487	glutamate_ gamma-methyl ester	Amino acid	Glu'	44	LC/MS Pos	1062	162.1	1499-55-4;	73913	NA	0.163716	0.106724	0.0658656	0.172228	0.707286	0.0044093
33508	X - 12093	NA	NA	NA	LC/MS Pos	1063	203.2	NA	NA	NA	0.000247652	0.0112018	0.491228	0.493595	0.126062	6.51e-05
33515	X - 12100	NA	NA	NA	LC/MS Pos	1793	221.1	NA	NA	NA	0.137213	0.0515463	0.0053004	0.0280164	1.22485	0.00730894
33519	X - 12104	NA	NA	NA	LC/MS Pos	1755	271.1	NA	NA	NA	0.0274876	0.0752854	0.358333	0.433278	0.0468978	0.00107389
33542	X - 12127	NA	NA	NA	LC/MS Pos	1235	226.1	NA	NA	NA	0.201993	0.0553859	0.000331383	0.00444171	1.7467	0.00948361
33587	eicosenoate (20:1n9 or 11)	Lipid	Long chain FA	722	LC/MS Neg	5955	309.4	NA	NA	NA	0.0257913	0.0319599	0.211869	0.332178	0.317067	0.00236063
33620	X - 12199	NA	NA	NA	LC/MS Pos	3038	263.1	NA	NA	NA	-0.153168	0.15309	0.161093	0.289342	0.538956	-0.00291605
33666	X - 12244	NA	NA	NA	LC/MS Pos	1147	269.2	NA	NA	NA	-0.114825	0.187779	0.271911	0.379253	0.517992	-0.00179398
33822	1-docosahexaenoylglycerophosphocholine*	Lipid	Lysolipid	1029	LC/MS Pos	5518	568.4	NA	NA	NA	0.108979	0.0696449	0.0621719	0.166442	0.847282	0.00449339
33885	X - 12443	NA	NA	NA	LC/MS Neg	5353	994.4	NA	NA	NA	-0.0906919	0.0633172	0.0793317	0.189037	0.716169	-0.0041297
33892	X - 12450	NA	NA	NA	LC/MS Neg	5397	251.4	NA	NA	NA	0.136184	0.0989035	0.0875272	0.201149	0.643293	0.00397627
33907	X - 12462	NA	NA	NA	LC/MS Pos	1269	148.2	NA	NA	NA	0.075007	0.088918	0.201596	0.328071	0.276301	0.00246603
33910	X - 12465	NA	NA	NA	LC/MS Pos	1475	248.2	NA	NA	NA	-0.0176245	0.0241272	0.23436	0.350356	0.336819	-0.00213948
33935	piperine	Xenobiotics	Food component/Plant	1694	LC/MS Pos	5136	286.2	94-62-2;	638024	C03882	-0.0799221	0.0621146	0.102252	0.225199	0.73975	-0.00372481
33936	octanoylcarnitine	Lipid	Carnitine'	904	LC/MS Pos	4100	288.3	3671-77-0;	123701	NA	0.0384962	0.0560461	0.247771	0.361638	0.551301	0.00201305
33937	alpha-hydroxyisovalerate	Amino acid	Val	leu and ile'	208	LC/MS Neg	1142	117.1	600-37-3;	99823	0.0893372	0.0667323	0.0935475	0.212347	NA	darkgray
33939	N-acetylthreonine	Amino acid	Gly	ser and thr'	18	LC/MS Neg	846	160.1	NA	4651717	0.332987	0.0882292	0.000224911	0.00388834	C01118	red
33942	N-acetylasparagine	Amino acid	Ala and asp'	27	LC/MS Pos	974	175.1	4033-40-3;	99715	NA	0.0134859	0.0313626	0.334581	0.424988	0.0279216	0.00126405
33943	N-acetylglutamine	Amino acid	Glu'	52	LC/MS Pos	1204	189.1	2490-97-3;	182230	C02716	-0.00175903	0.0098016	0.429173	0.472956	0.255737	-0.000528417
33950	N-acetylphenylalanine	Amino acid	Phe and tyr'	131	LC/MS Neg	2590	206.2	2018-61-3;	74839	C03519	0.0175759	0.0645033	0.393223	0.457523	0.0370922	0.000801941
33952	myristoylcarnitine	Lipid	Carnitine'	910	LC/MS Pos	5113	372.4	18822-89-4;	6426854	NA	0.0041509	0.0257929	0.436418	0.474197	0.131616	0.000473883
33953	N-acetylarginine	Amino acid	Urea cycle; arg-pro'	257	LC/MS Neg	1149	215.2	155-84-0;	674000000000	C02562	0.0178909	0.01573	0.130574	0.255983	0.507667	0.00330488
33954	glycylphenylalanine	Peptide	Dipeptide	319	LC/MS Neg	2193	221.2	3321-03-7;	155000000000	NA	0.0973467	0.0315025	0.00167856	0.0119436	1.5719	0.00829778
33955	1-palmitoylglycerophosphocholine	Lipid	Lysolipid	1010	LC/MS Pos	5671	496.4	17364-16-8;	86554	NA	-0.00499377	0.0593801	0.466668	0.481637	0.067203	-0.000247688
33957	1-heptadecanoylglycerophosphocholine	Lipid	Lysolipid	1014	LC/MS Pos	5750	510.4	50930-23-9;	NA	NA	-0.0842864	0.0901908	0.177402	0.309559	0.535276	-0.00272739
33958	glycyltyrosine	Peptide	Dipeptide	320	LC/MS Pos	1728	239.1	658-79-7;	928000000000	NA	0.140932	0.0373469	0.000225269	0.00388834	1.9297	0.00973723
33960	1-oleoylglycerophosphocholine	Lipid	Lysolipid	1017	LC/MS Pos	5700	522.4	19420-56-5;	16081932	NA	0.0122906	0.0695005	0.430196	0.472956	0.128456	0.000520703
33961	1-stearoylglycerophosphocholine	Lipid	Lysolipid	1015	LC/MS Pos	5844	524.4	19420-57-6;	497299	NA	-0.000768392	0.0393983	0.492261	0.493595	0.0145594	-5.74e-05
33967	N-acetylisoleucine	Amino acid	Val	leu and ile'	197	LC/MS Pos	3370	174.1	NA	2802421	0.0867342	0.0794122	0.140156	0.264517	NA	darkgray
33969	stearidonate (18:4n3)	Lipid	Long chain FA	715	LC/MS Neg	5381	275.3	111174-40-4;	5312508	C16300	-0.00943371	0.0356168	0.396135	0.459446	0.282625	-0.000779566
33970	cis-vaccenate (18:1n7)	Lipid	Long chain FA	710	GC/MS	1987	339.3	693-72-1;	5282761	C08367	0.0697655	0.0469555	0.0720077	0.178811	0.670576	0.00427697
33971	10-heptadecenoate (17:1n7)	Lipid	Long chain FA	705	LC/MS Neg	5558	267.3	29743-97-3;	5312435	NA	0.0028739	0.0788858	0.485546	0.491784	0.0945123	0.000107304
33972	10-nonadecenoate (19:1n9)	Lipid	Long chain FA	717	LC/MS Neg	5775	295.4	73033-09-7;	5312513	NA	0.0246329	0.054478	0.326616	0.417437	0.135456	0.00132892
34035	linolenate [alpha or gamma; (18:3n3 or 6)]	Lipid	Essential FA	677	LC/MS Neg	5450	277.3	NA	NA	C06427	-0.00617951	0.0528649	0.453722	0.480589	0.119645	-0.000344249
34214	1-arachidonoylglycerophosphoinositol*	Lipid	Lysolipid	1040	LC/MS Neg	5479	619.4	NA	NA	NA	-0.0165796	0.140745	0.453365	0.480589	0.253126	-0.000346917
34221	X - 12627	NA	NA	NA	LC/MS Neg	5732	357.4	NA	NA	NA	-0.00253447	0.0402216	0.475012	0.485935	0.0540827	-0.000185591
34258	2-docosahexaenoylglycerophosphoethanolamine*	Lipid	Lysolipid	1004	LC/MS Pos	5512	526.2	NA	NA	NA	0.0248713	0.0636829	0.348948	0.430725	0.25257	0.00114847
34265	X - 12660	NA	NA	NA	LC/MS Pos	5667	442.2	NA	NA	NA	-0.0234124	0.119457	0.422732	0.471966	0.158483	-0.000577037
34370	X - 12760	NA	NA	NA	LC/MS Pos	2001	302.2	NA	NA	NA	-0.00608943	0.159161	0.484821	0.491784	0.171481	-0.000112689
34384	stachydrine	Xenobiotics	Food component/Plant	1753	LC/MS Pos	860	144.1	4136-37-2;	115244	C10172	0.0160983	0.0318747	0.307942	0.404755	0.214164	0.00148357
34396	choline phosphate	Lipid	Glycerolipid'	954	LC/MS Pos	695	184.1	72556-74-2;	135437	NA	0.0281676	0.0937126	0.382532	0.450038	0.150358	0.000884471
34397	1-arachidonylglycerol	Lipid	Monoacylglycerol	1060	GC/MS	2226	203.1	NA	5282281	C13857	0.40926	0.173256	0.0111806	0.0501357	1.48608	0.00657809
34398	glycylleucine	Peptide	Dipeptide	316	LC/MS Pos	2236	189.1	869-19-2;	928000000000	C02155	0.0880309	0.0382791	0.0129765	0.0548719	1.36428	0.00642196
34406	valerylcarnitine	Lipid	FA'	892	LC/MS Pos	2584	246.2	NA	6426903	NA	0.155215	0.069817	0.0155249	0.0620261	1.24877	0.00622888
34407	isovalerylcarnitine	Amino acid	Val	leu and ile'	215	LC/MS Pos	2533	246.2	NA	6426851	0.222599	0.102023	0.0170776	0.06582	NA	orange
34409	stearoylcarnitine	Lipid	Carnitine'	913	LC/MS Pos	5300	428.4	18822-91-8;	NA	NA	0.0167596	0.0125812	0.0946244	0.212508	0.757993	0.00385159
34416	1-stearoylglycerophosphoethanolamine	Lipid	Lysolipid	995	LC/MS Pos	5842	482.3	69747-55-3;	9547068	NA	-0.0932952	0.0819894	0.130466	0.255983	0.675286	-0.00330635
34418	cytidine 5-diphosphocholine	Lipid	Glycerolipid'	965	LC/MS Pos	777	489.1	33818-15-4;	NA	NA	0.0487363	0.0303772	0.0576661	0.160425	0.824154	0.00460124
34419	1-linoleoylglycerophosphocholine	Lipid	Lysolipid	1019	LC/MS Pos	5574	520.4	NA	11988421	C04100	0.00887682	0.0487568	0.428158	0.472956	0.163102	0.000536066
34426	betaine	Amino acid	Gly	ser and thr'	21	LC/MS Neg	725	178.1	107-43-7;	247	-0.100116	0.0781608	0.103257	0.226288	NA	darkgray
34453	X - 12776	NA	NA	NA	LC/MS Neg	665	119.1	NA	NA	NA	-0.218854	0.143104	0.0664419	0.173123	0.766815	-0.0043965
34456	gamma-glutamylisoleucine*	Peptide	gamma-glutamyl	463	LC/MS Pos	2644	261.2	NA	NA	NA	0.114224	0.118778	0.170572	0.299818	0.494985	0.00280503
34461	X - 12780	NA	NA	NA	LC/MS Pos	3056	346.1	NA	NA	NA	0.119108	0.0380276	0.00149218	0.0111676	1.55895	0.00839123
34474	X - 12791	NA	NA	NA	LC/MS Pos	2589	384.2	NA	NA	NA	0.0362407	0.0704787	0.304758	0.403436	0.28511	0.00151032
34475	X - 12792	NA	NA	NA	LC/MS Pos	812	134	NA	NA	NA	-0.0754494	0.0703728	0.144566	0.268118	0.707724	-0.00311999
34483	X - 12800	NA	NA	NA	LC/MS Pos	2263	417.3	NA	NA	NA	0.0104087	0.0672148	0.438799	0.474724	0.0807358	0.000456005
34486	X - 12803	NA	NA	NA	LC/MS Pos	2735	284.1	NA	NA	NA	-0.0739825	0.0827292	0.187866	0.316966	0.547777	-0.00261189
34488	X - 12805	NA	NA	NA	LC/MS Pos	3259	358.2	NA	NA	NA	-0.062789	0.0692762	0.184685	0.314177	0.43673	-0.00264659
34534	laurylcarnitine	Lipid	Carnitine'	909	LC/MS Pos	5066	344.3	NA	10427569	NA	-0.0490738	0.0615114	0.2145	0.332178	0.348107	-0.00233411
34538	X - 12854	NA	NA	NA	LC/MS Pos	1380	405.2	NA	NA	NA	0.293166	0.0601615	6.45e-06	0.00068227	2.31503	0.0116988
34539	X - 12855	NA	NA	NA	LC/MS Pos	1404	248.2	NA	NA	NA	-0.00713624	0.0255303	0.390536	0.455113	0.198494	-0.000822625
34544	X - 12860	NA	NA	NA	LC/MS Pos	2264	276.2	NA	NA	NA	-0.0221151	0.0275694	0.213249	0.332178	0.39304	-0.0023467
34553	X - 12869	NA	NA	NA	LC/MS Neg	1385	192.1	NA	NA	NA	0.105962	0.0815818	0.100166	0.221926	0.613372	0.0037588
34585	4-hydroxybutyrate (GHB)	Lipid	FA monohydroxy	762	GC/MS	1277	233.1	502-85-2;	10413	C00989	0.00477288	0.0109528	0.3325	0.423494	0.333202	0.00128094
34676	X - 12992	NA	NA	NA	LC/MS Pos	1480	429	NA	NA	NA	-0.00628489	0.00902154	0.244725	0.358607	0.457852	-0.00204143
34690	X - 13005	NA	NA	NA	LC/MS Neg	3519	197.1	NA	NA	NA	-0.0570766	0.0622857	0.182076	0.311169	0.523745	-0.0026753
34778	X - 13086	NA	NA	NA	LC/MS Pos	3914	309.2	NA	NA	NA	0.0179933	0.0220073	0.208853	0.331612	0.587856	0.00239126
34868	X - 13176	NA	NA	NA	LC/MS Pos	5448	500.1	NA	NA	NA	-0.0803174	0.0784785	0.155671	0.282928	0.459009	-0.00298141
34875	2-docosapentaenoylglycerophosphoethanolamine*	Lipid	Lysolipid	1003	LC/MS Pos	5548	528.2	NA	NA	NA	0.0352219	0.0933814	0.353868	0.432116	0.347926	0.00110929
34912	X - 13215	NA	NA	NA	LC/MS Neg	5179	149.2	NA	NA	NA	0.17032	0.121928	0.0845038	0.197264	0.721272	0.00403161
34927	X - 13230	NA	NA	NA	LC/MS Neg	674	161	NA	NA	NA	0.000305626	0.190263	0.499363	0.499363	0.10176	4.73e-06
35042	X - 13342	NA	NA	NA	LC/MS Pos	3089	263.1	NA	NA	NA	0.117703	0.0293301	0.000106914	0.00236622	2.04958	0.010201
35091	X - 13391	NA	NA	NA	LC/MS Pos	3975	204.1	NA	NA	NA	0.118752	0.0671623	0.0417647	0.123131	0.786834	0.0050429
35092	7-beta-hydroxycholesterol	Lipid	Sterol/Steroid	1106	GC/MS	2340	456.4	566-27-8;	473141	C03594	0.0648418	0.0402526	0.056952	0.159036	0.881461	0.00461892
35099	X - 13396	NA	NA	NA	LC/MS Pos	5153	246.2	NA	NA	NA	0.178768	0.0709366	0.00759361	0.0367273	1.2222	0.00696701
35126	phenylacetylglutamine	Amino acid	Phe and tyr'	135	LC/MS Pos	2868	265.2	28047-15-6;	306137	C04148	-0.035467	0.0420807	0.201796	0.328071	0.675023	-0.00246395
35127	pro-hydroxy-pro	Peptide	Dipeptide	363	LC/MS Pos	960	229.2	18684-24-7;	11673055	NA	0.101455	0.163972	0.269539	0.379253	0.292211	0.00181507
35133	N2-methylguanosine	Nucleotide	Purine' guanine containing	1237	LC/MS Pos	1950	298.1	2140-77-4;	3035422	NA	0.376047	0.158679	0.0109756	0.0499724	1.09121	0.00659723
35137	N2_N2-dimethylguanosine	Nucleotide	Purine' guanine containing	1239	LC/MS Pos	2157	312.1	2140-67-2;	92919	NA	-0.225196	0.304849	0.231877	0.348758	0.541854	-0.00216331
35142	adenosine 3-monophosphate (3-AMP)	Nucleotide	Purine' adenine containing	1207	LC/MS Pos	1451	348.1	84-21-9;	15938966	C01367	0.526555	0.165213	0.00127754	0.00984774	1.58296	0.00851257
35154	X - 13421	NA	NA	NA	LC/MS Pos	2381	597.4	NA	NA	NA	-0.0423143	0.0528141	0.213526	0.332178	0.461462	-0.00234391
35157	N6-carbamoylthreonyladenosine	Nucleotide	Purine' guanine containing	1242	LC/MS Pos	2656	413	24719-82-2;	NA	NA	-0.0332617	0.205492	0.436053	0.474197	0.245963	-0.000476626
35159	cysteine-glutathione disulfide	Amino acid	Glutathione'	299	LC/MS Pos	821	427.1	13081-14-6;	4247235	NA	0.00517265	0.00925388	0.289418	0.392251	0.263327	0.00164096
35160	oleoylcarnitine	Lipid	Carnitine'	914	LC/MS Pos	5202	426.4	NA	NA	NA	0.0023331	0.0119397	0.422959	0.471966	0.16427	0.000575322
35163	maltopentaose	Carbohydrate	Fructose and sucrose'	575	LC/MS Neg	1100	827.1	34620-76-3;	3710145	C06218	-0.0473666	0.0579811	0.209045	0.331612	0.453438	-0.00238931
35164	X - 13423	NA	NA	NA	LC/MS Pos	4970	318.2	NA	NA	NA	0.175725	0.0837863	0.0206866	0.0765404	1.1259	0.0059072
35170	maltohexaose	Carbohydrate	Fructose and sucrose'	576	LC/MS Neg	1224	989.1	34620-77-4;	5288409	C01936	-0.0581609	0.0676473	0.197141	0.325635	0.477812	-0.0025127
35186	1-arachidonoylglycerophosphoethanolamine*	Lipid	Lysolipid	1000	LC/MS Neg	5731	500.3	NA	NA	NA	0.0751783	0.151609	0.311149	0.407522	0.241899	0.00145674
35208	X - 13445	NA	NA	NA	LC/MS Pos	2088	729.6	NA	NA	NA	-0.0051756	0.006568	0.217326	0.334348	0.401962	-0.00230582
35209	X - 13446	NA	NA	NA	LC/MS Pos	2145	477.1	NA	NA	NA	0.0234312	0.019358	0.116086	0.241257	0.825257	0.00351089
35210	X - 13447	NA	NA	NA	LC/MS Pos	2381	179.2	NA	NA	NA	0.0738954	0.0463783	0.0588964	0.162624	0.864637	0.00457118
35211	VGAHAGEYGAEALER*	Peptide	Polypeptide	489	LC/MS Pos	2542	765.8	NA	NA	NA	-0.00398974	0.0275426	0.442722	0.476183	0.0123965	-0.000426572
35214	X - 13451	NA	NA	NA	LC/MS Pos	3430	471.1	NA	NA	NA	0.00216468	0.0313143	0.472591	0.484373	0.0934676	0.0002036
35241	X - 13478	NA	NA	NA	LC/MS Pos	990	188.2	NA	NA	NA	-0.0485015	0.0987792	0.312852	0.408235	0.300657	-0.00144254
35247	X - 13483	NA	NA	NA	LC/MS Pos	1982	237.1	NA	NA	NA	-0.00463544	0.0138023	0.369242	0.441011	0.102575	-0.000988021
35253	2-palmitoylglycerophosphocholine*	Lipid	Lysolipid	1011	LC/MS Pos	5604	496.3	NA	NA	NA	0.0584131	0.0495067	0.121988	0.245981	0.69337	0.00342497
35254	2-oleoylglycerophosphocholine*	Lipid	Lysolipid	1018	LC/MS Pos	5640	522.4	NA	NA	NA	0.0125429	0.0276688	0.326202	0.417437	0.350277	0.00133232
35255	2-stearoylglycerophosphocholine*	Lipid	Lysolipid	1016	LC/MS Pos	5780	524.4	NA	10208382	NA	-0.0584322	0.054362	0.143959	0.268118	0.593778	-0.00312776
35256	2-arachidonoylglycerophosphocholine*	Lipid	Lysolipid	1026	LC/MS Pos	5524	544.3	NA	NA	NA	0.043369	0.0245135	0.0416754	0.123131	1.04703	0.00504572
35257	2-linoleoylglycerophosphocholine*	Lipid	Lysolipid	1020	LC/MS Pos	5544	520.4	NA	NA	NA	0.0153965	0.0229197	0.252513	0.366073	0.464028	0.00196919
35278	X - 13504	NA	NA	NA	LC/MS Pos	948	228.1	NA	NA	NA	0.0640981	0.0385048	0.0513153	0.146051	0.853446	0.00476474
35286	X - 13512	NA	NA	NA	LC/MS Pos	2176	247.1	NA	NA	NA	0.0995063	0.0513251	0.029275	0.0967121	1.07318	0.00549495
35290	X - 13529	NA	NA	NA	LC/MS Pos	3088	190.1	NA	NA	NA	0.374267	0.146636	0.00700447	0.0350224	1.24485	0.00704537
35294	X - 13520	NA	NA	NA	LC/MS Pos	4256	290.1	NA	NA	NA	0.194742	0.0663147	0.00256188	0.0159917	1.55882	0.00795093
35305	1-palmitoylglycerophosphoinositol*	Lipid	Lysolipid	1032	LC/MS Neg	5573	571.3	NA	NA	NA	0.148753	0.154428	0.170176	0.299818	0.205732	0.00280959
35320	catechol sulfate	Xenobiotics	Benzoate'	1407	LC/MS Neg	1928	188.9	NA	3083879	C00090	-0.144812	0.101125	0.0793798	0.189037	0.721219	-0.00412876
35321	X - 13543	NA	NA	NA	LC/MS Pos	1096	484.1	NA	NA	NA	0.00584677	0.0198756	0.384962	0.452178	0.197964	0.000865655
35336	X - 13558	NA	NA	NA	LC/MS Neg	5045	325.2	NA	NA	NA	0.0549283	0.228777	0.40565	0.461817	0.104394	0.000706752
35338	X - 13560	NA	NA	NA	LC/MS Neg	5220	367.3	NA	NA	NA	-0.153916	0.131523	0.123899	0.249144	0.643525	-0.00339777
35431	2-methylbutyroylcarnitine	Amino acid	Val	leu and ile'	212	LC/MS Pos	2439	246.1	31023-25-3;	6426901	0.363042	0.0818766	2.77e-05	0.00143323	NA	red
35507	X - 13698	NA	NA	NA	LC/MS Pos	1900	413	NA	NA	NA	-0.0277048	0.0911661	0.381275	0.450038	0.319278	-0.00089422
35547	X - 13737	NA	NA	NA	LC/MS Pos	923	129.1	NA	NA	NA	0.252883	0.17348	0.075785	0.183271	0.661336	0.0041997
35626	1-myristoylglycerophosphocholine	Lipid	Lysolipid	1007	LC/MS Pos	5481	468.3	20559-16-4;	460604	NA	-0.00946602	0.0536671	0.430375	0.472956	0.0777312	-0.000519355
35628	1-oleoylglycerophosphoethanolamine	Lipid	Lysolipid	996	LC/MS Neg	5928	478.3	89576-29-4;	9547071	NA	-0.0911387	0.0981289	0.178878	0.309559	0.68501	-0.00271085
35629	2-phosphoglycerate	Carbohydrate	Glycolysis/gluconeogenesis	596	GC/MS	1734	459.1	70195-25-4;	NA	C00631	-0.143409	0.099539	0.0781454	0.187752	1.02791	-0.00415285
35631	1-palmitoylglycerophosphoethanolamine	Lipid	Lysolipid	990	LC/MS Neg	5940	452.3	NA	9547069	NA	-0.0912553	0.0890574	0.15538	0.282928	0.737975	-0.00298497
35638	xylonate	Carbohydrate	Nucleotide sugars pentose'	638	GC/MS	1722	292	73686-31-7;	6602431	C05411	0.04991	0.0888548	0.288493	0.391855	0.358937	0.00164893
35649	sedoheptulose-7-phosphate	Carbohydrate	Nucleotide sugars pentose'	619	GC/MS	2070	691.35	2646-35-7;	616	C05382	0.0225647	0.0543487	0.339949	0.427827	0.122652	0.00122066
35661	lidocaine	Xenobiotics	Drug	1568	LC/MS Pos	2761	235.2	137-58-6;	3676	D00358	0.0133046	0.0111991	0.120399	0.245981	0.698062	0.00344781
35665	N-acetyl-aspartyl-glutamate (NAAG)	Amino acid	Glu'	51	LC/MS Pos	1563	305	3106-85-2;	5255	C12270	-0.072599	0.330132	0.413447	0.466389	0.273393	-0.000647394
35671	undecanedioate	Lipid	FA dicarboxylate	800	LC/MS Neg	2376	215.1	1852-04-6;	15816	NA	0.0297881	0.120301	0.402756	0.461604	0.0659155	0.000728854
35675	2-hydroxypalmitate	Lipid	FA monohydroxy	776	LC/MS Neg	5508	271.3	764-67-0;	92836	NA	-0.011287	0.0144103	0.218702	0.335548	0.572682	-0.00229213
35681	2-myristoylglycerophosphocholine*	Lipid	Lysolipid	1008	LC/MS Pos	5450	468.3	NA	NA	NA	0.00993486	0.0778247	0.449483	0.480589	0.211784	0.00037594
35687	2-oleoylglycerophosphoethanolamine*	Lipid	Lysolipid	997	LC/MS Neg	5848	478.3	NA	NA	NA	0.00429723	0.1559	0.489063	0.49239	0.104749	8.12e-05
35688	2-palmitoylglycerophosphoethanolamine*	Lipid	Lysolipid	991	LC/MS Neg	5790	452.3	NA	NA	NA	-0.155144	0.219646	0.241734	0.356341	0.580917	-0.0020695
35692	7-alpha-hydroxycholesterol	Lipid	Sterol/Steroid	1105	GC/MS	2300	456.2	566-27-8;	107722	C03594	0.0213904	0.0251661	0.199825	0.327873	0.465701	0.00248451
35702	beta-tocopherol	Cofactors and vitamins	Tocopherol'	1374	GC/MS	2260	488.3	NA	6857447	C14152	0.0662375	0.0715162	0.17954	0.309559	0.454135	0.00270347
35718	dihomo-linolenate (20:3n3 or n6)	Lipid	Essential FA	678	LC/MS Neg	5600	305.4	NA	5312529	C03242	0.117868	0.0784204	0.0697616	0.176633	0.678431	0.00432434
35754	X - 13859	NA	NA	NA	LC/MS Neg	721	286.1	NA	NA	NA	-0.0264723	0.0332568	0.215018	0.332178	0.341552	-0.00232891
35766	X - 13871	NA	NA	NA	LC/MS Pos	980	192	NA	NA	NA	0.0948302	0.115103	0.207086	0.331612	0.387915	0.00240933
35767	X - 13872	NA	NA	NA	LC/MS Neg	5125	339.2	NA	NA	NA	0.0796286	0.128301	0.268918	0.379253	0.309408	0.0018206
35819	2-palmitoleoylglycerophosphocholine*	Lipid	Lysolipid	1013	LC/MS Pos	5482	494.3	NA	NA	NA	0.0326033	0.0322541	0.158638	0.285625	0.641227	0.00294547
35848	2-oleoylglycerol (2-monoolein)	Lipid	Monoacylglycerol	1056	GC/MS	2170	410.1	3443-84-3;	5319879	NA	0.116875	0.0603567	0.0294216	0.0967644	1.04486	0.00548882
35854	threitol	Carbohydrate	Nucleotide sugars pentose'	617	GC/MS	1513	217.1	2418-52-2;	169019	C16884	-0.00909432	0.0139239	0.258423	0.371805	0.406449	-0.00191512
35855	ribulose	Carbohydrate	Nucleotide sugars pentose'	627	GC/MS	1662	306.1	488-84-6;	79021	C00309	0.0159004	0.060771	0.397369	0.459446	0.0124166	0.000770096
35883	2-docosahexaenoylglycerophosphocholine*	Lipid	Lysolipid	1030	LC/MS Pos	5507	568.3	NA	NA	NA	0.137436	0.048687	0.00347877	0.0199557	1.39931	0.00768826
35884	2-eicosatrienoylglycerophosphocholine*	Lipid	Lysolipid	1024	LC/MS Pos	5565	546.3	NA	NA	NA	0.0459634	0.0388141	0.121145	0.245981	0.731598	0.00343706
35963	1_3-dihydroxyacetone	Carbohydrate	Glycolysis/gluconeogenesis	600	GC/MS	1263	103	62147-49-3;	670	C00184	-0.00691065	0.0673787	0.459373	0.480589	0.229756	-0.000302063
35978	X - 14057	NA	NA	NA	LC/MS Pos	1069	192	NA	NA	NA	-0.040861	0.118016	0.365357	0.438631	0.251575	-0.00101851
36032	X - 14108	NA	NA	NA	LC/MS Pos	1124	219.2	NA	NA	NA	0.0876846	0.0240181	0.00032763	0.00444171	1.89126	0.00949124
36046	X - 14121	NA	NA	NA	LC/MS Pos	1472	294.2	NA	NA	NA	0.0679178	0.0167817	9.6e-05	0.00236622	2.08709	0.0102653
36067	X - 14141	NA	NA	NA	LC/MS Neg	1337	259.1	NA	NA	NA	0.0661091	0.0188997	0.000518155	0.005899	1.81299	0.00917729
36071	X - 14145	NA	NA	NA	LC/MS Pos	1563	233.2	NA	NA	NA	0.0451156	0.0192023	0.0115261	0.0510738	1.32661	0.00654649
36103	p-cresol sulfate	Amino acid	Phe and tyr'	94	LC/MS Neg	2896	187.1	3233-57-7;	4615422	C01468	-0.138261	0.0759281	0.0374925	0.115602	0.994594	-0.00518372
36118	X - 14192	NA	NA	NA	LC/MS Pos	1582	260.2	NA	NA	NA	0.0404111	0.0139861	0.00291134	0.0170983	1.57276	0.0078424
36119	X - 14193	NA	NA	NA	LC/MS Pos	1818	283.1	NA	NA	NA	0.0825009	0.0234277	0.000483019	0.00567355	1.85722	0.00922635
36121	X - 14195	NA	NA	NA	LC/MS Neg	1725	217.2	NA	NA	NA	0.0701061	0.0186561	0.000236453	0.00388834	1.93755	0.00970592
36190	X - 14264	NA	NA	NA	LC/MS Neg	2086	258.2	NA	NA	NA	0.113205	0.0343686	0.000941471	0.00858994	1.73478	0.00874487
36198	X - 14272	NA	NA	NA	LC/MS Pos	2265	261.1	NA	NA	NA	0.0123898	0.00532648	0.0121893	0.0526619	1.31056	0.00648801
36246	X - 14320	NA	NA	NA	LC/MS Pos	2501	295.1	NA	NA	NA	0.0225568	0.0229856	0.165724	0.295507	0.616417	0.00286132
36257	X - 14331	NA	NA	NA	LC/MS Pos	2560	393.1	NA	NA	NA	0.126015	0.05306	0.0108419	0.0498323	1.30032	0.00660988
36272	X - 14346	NA	NA	NA	LC/MS Pos	2621	358.2	NA	NA	NA	0.183515	0.066054	0.00391478	0.021301	1.41964	0.00758406
36273	X - 14347	NA	NA	NA	LC/MS Neg	2509	292.2	NA	NA	NA	0.113218	0.0215125	1.72e-06	0.00059369	2.42552	0.0122961
36310	X - 14384	NA	NA	NA	LC/MS Neg	2732	265.2	NA	NA	NA	0.0941603	0.0218659	4.19e-05	0.00172293	2.11292	0.0107407
36384	X - 14458	NA	NA	NA	LC/MS Neg	3446	391.1	NA	NA	NA	0.101075	0.0300435	0.00076757	0.00757336	1.81941	0.0088959
36430	X - 14503	NA	NA	NA	LC/MS Pos	3552	344.2	NA	NA	NA	0.0165955	0.0270313	0.271109	0.379253	0.25795	0.0018011
36517	X - 14590	NA	NA	NA	LC/MS Pos	1192	361.2	NA	NA	NA	-0.0334186	0.136789	0.404028	0.461817	0.2823	-0.000719133
36521	X - 14594	NA	NA	NA	LC/MS Pos	5267	260.2	NA	NA	NA	0.162949	0.107988	0.069002	0.176633	0.882276	0.00434062
36523	X - 14596	NA	NA	NA	LC/MS Pos	2510	176.1	NA	NA	NA	-0.058909	0.138986	0.336805	0.426236	0.347716	-0.00124604
36527	X - 14600	NA	NA	NA	LC/MS Pos	1771	365.1	NA	NA	NA	0.0302712	0.066071	0.324474	0.417437	0.172729	0.00134648
36533	X - 14606	NA	NA	NA	LC/MS Pos	3091	637.7	NA	NA	NA	-0.0516109	0.0949539	0.294665	0.396458	0.315774	-0.00159594
36540	X - 14613	NA	NA	NA	LC/MS Pos	2404	735	NA	NA	NA	0.29197	0.356197	0.208266	0.331612	0.454365	0.00239726
36593	2-linoleoylglycerophosphoethanolamine*	Lipid	Lysolipid	999	LC/MS Neg	5650	476.4	NA	NA	NA	0.164613	0.170309	0.169356	0.299817	0.462516	0.00281905
36602	1-oleoylglycerophosphoinositol*	Lipid	Lysolipid	1037	LC/MS Neg	5577	597.4	NA	NA	NA	-0.116818	0.143138	0.209274	0.331612	0.559491	-0.00238697
36659	glycylisoleucine	Peptide	Dipeptide	315	LC/MS Pos	2080	189.1	19461-38-2;	NA	NA	0.173378	0.0415046	6.35e-05	0.00223627	2.06158	0.0105071
36738	gamma-glutamylglutamate	Peptide	gamma-glutamyl	467	LC/MS Pos	1036	277.1	1116-22-9;	92865	NA	0.00156369	0.0154256	0.459844	0.480589	0.0252176	0.000298546
36747	deoxycarnitine	Lipid	Carnitine'	898	LC/MS Pos	759	146.1	6249-56-5;	725	C01181	0.0848839	0.104874	0.211185	0.332178	0.509975	0.00236756
36751	N2-acetyllysine	Amino acid	Lys'	84	LC/MS Pos	853	189.1	1946-82-3;	699000000000	C12989	-0.00284788	0.0112363	0.400511	0.460931	0.273332	-0.000746023
36752	N6-acetyllysine	Amino acid	Lys'	85	LC/MS Pos	1134	189.1	692-04-6;	699000000000	C02727	0.0490007	0.162699	0.382305	0.450038	0.108659	0.000886234
36756	leucylleucine	Peptide	Dipeptide	360	LC/MS Pos	3012	245.1	3303-31-9;	768000000000	C11332	0.0264377	0.00905947	0.00269298	0.0162017	1.60922	0.00790878
36761	isoleucylisoleucine	Peptide	Dipeptide	354	LC/MS Pos	2678	245.1	42537-99-5;	NA	NA	0.0429443	0.0114259	0.000235953	0.00388834	1.97066	0.00970729
36776	7-alpha-hydroxy-3-oxo-4-cholestenoate (7-Hoca)	Lipid	Sterol/Steroid	1157	LC/MS Neg	5268	429.4	115538-85-7;	3081085	C17337	0.00405195	0.01014	0.345631	0.429353	0.258595	0.001175
36808	dimethylarginine (SDMA + ADMA)	Amino acid	Urea cycle; arg-pro'	254	LC/MS Pos	812	203.2	NA	123831	C03626	0.1525	0.157659	0.169178	0.299817	0.275564	0.00282111
36815	adenosine 2-monophosphate (2-AMP)	Nucleotide	Purine' adenine containing	1206	LC/MS Pos	1625	348.1	130-49-4;	NA	C00946	0.0250459	0.148598	0.433438	0.473406	0.0717913	0.000496296
36854	X - 14837	NA	NA	NA	LC/MS Pos	1497	233.1	NA	NA	NA	0.0171758	0.047672	0.360121	0.434023	0.254683	0.00105975
36927	X - 14900	NA	NA	NA	LC/MS Neg	2117	258.2	NA	NA	NA	0.0845092	0.0167501	3.61e-06	0.00059369	2.39032	0.0119688
36984	Isobar: fructose 1_6-diphosphate_ glucose 1_6-diphosphate_ myo-inositol 1_4 or 1_3-diphosphate	Carbohydrate	Glycolysis/gluconeogenesis	595	LC/MS Neg	572	339	NA	NA	NA	-0.00912518	0.0139935	0.258756	0.371805	0.437064	-0.00191209
37058	succinylcarnitine	Energy	Krebs cycle	660	LC/MS Pos	1401	262.1	NA	NA	NA	0.055064	0.0627643	0.192389	0.319622	0.575075	0.00256317
37059	malonylcarnitine	Lipid	FA synthesis	896	LC/MS Pos	980	248.1	NA	NA	NA	0.0441686	0.169845	0.39798	0.459446	0.152511	0.000765414
37060	methylglutaroylcarnitine	Amino acid	Val	leu and ile'	218	LC/MS Pos	1900	290.1	NA	128145	-0.00137457	0.00471288	0.385914	0.452577	NA	darkgray
37064	alanylglutamate	Peptide	Dipeptide	332	LC/MS Pos	766	219	NA	656476	NA	0.100176	0.0276211	0.000352268	0.0045733	1.88242	0.00944255
37065	alanylmethionine	Peptide	Dipeptide	326	LC/MS Pos	1596	221	NA	985000000000	NA	0.0534783	0.0182994	0.00266275	0.0161511	1.65442	0.00791834
37070	methylphosphate	Nucleotide	Purine and pyrimidine'	1294	GC/MS	1221	240.9	7023-27-0;	13130	NA	-0.0832677	0.0945474	0.191481	0.319622	0.590369	-0.00257289
37075	alanylglycine	Peptide	Dipeptide	333	GC/MS	1412	272.1	NA	524000000000	NA	0.142666	0.0350651	8.97e-05	0.00236622	2.00269	0.0103056
37076	N-acetylserine	Amino acid	Gly	ser and thr'	10	GC/MS	1526	218	97-14-3;	65249	0.217577	0.0940392	0.0125537	0.0536979	NA	orange
37084	alanylvaline	Peptide	Dipeptide	324	LC/MS Pos	1513	189	NA	137276	NA	0.0614213	0.0173076	0.000445241	0.00558152	1.85761	0.00928281
37085	alanylthreonine	Peptide	Dipeptide	323	LC/MS Pos	708	191	NA	426318	NA	0.0465429	0.026036	0.0401417	0.120309	0.995242	0.005095
37088	quebrachitol	Xenobiotics	Food component/Plant	1768	GC/MS	1797	217	642-38-6;	NA	NA	-0.0405669	0.0524466	0.221553	0.336652	0.421001	-0.0022639
37093	alanylleucine	Peptide	Dipeptide	328	LC/MS Pos	2150	203	NA	259583	NA	0.0206252	0.00447355	1.55e-05	0.00114599	2.28257	0.0112687
37097	tryptophan betaine	Amino acid	Tryptophan'	159	LC/MS Pos	2464	247.1	20671-76-5;	442106	C09213	0.034951	0.0378566	0.180297	0.309559	0.47347	0.00269503
37098	alanyltyrosine	Peptide	Dipeptide	339	LC/MS Pos	1713	253	NA	5720000000000	NA	0.0748512	0.02188	0.00065029	0.00674159	1.85712	0.00901609
37112	chiro-inositol	Lipid	Inositol'	972	GC/MS	1857	318.1	643-12-9;	NA	NA	-0.0882984	0.069246	0.104263	0.226322	0.619441	-0.00369251
37118	alanylisoleucine	Peptide	Dipeptide	334	LC/MS Pos	2011	203.1	NA	4170000000000	NA	0.0512988	0.013954	0.000303238	0.00439992	1.91832	0.0095428
37202	4-androsten-3beta_17beta-diol disulfate 1*	Lipid	Sterol/Steroid	1160	LC/MS Neg	3735	224.3	NA	NA	NA	-0.0164809	0.0538342	0.380425	0.450038	0.145	-0.00090082
37253	2-hydroxyglutarate	Lipid	FA dicarboxylate	786	GC/MS	1576	247	40951-21-1;	43	C02630	0.00872076	0.0074833	0.124876	0.249752	0.676403	0.00338396
37277	X - 15136	NA	NA	NA	LC/MS Pos	4063	243.1	NA	NA	NA	0.139418	0.173161	0.212399	0.332178	0.467162	0.00235527
37288	Isobar: ribulose 5-phosphate_ xylulose 5-phosphate	Carbohydrate	Nucleotide sugars pentose'	629	GC/MS	1935	357.2	NA	NA	NA	-0.0501931	0.0491098	0.155993	0.282928	0.688819	-0.0029775
37291	X - 15150	NA	NA	NA	LC/MS Neg	1534	294.1	NA	NA	NA	0.239663	0.0610724	0.000141268	0.00282535	1.99136	0.0100314
37301	X - 15160	NA	NA	NA	LC/MS Pos	1468	283.1	NA	NA	NA	0.0559465	0.0388044	0.0780007	0.187752	0.869165	0.00415569
37307	X - 15166	NA	NA	NA	LC/MS Pos	1740	280.1	NA	NA	NA	0.0590777	0.0153152	0.000173901	0.00329966	1.98497	0.00990201
37309	X - 15168	NA	NA	NA	LC/MS Pos	1850	294.1	NA	NA	NA	0.0677043	0.016396	7.4e-05	0.00236622	2.10473	0.0104187
37315	X - 15174	NA	NA	NA	LC/MS Pos	2333	525.2	NA	NA	NA	0.0569414	0.0956842	0.277317	0.382212	0.288763	0.00174625
37362	X - 15220	NA	NA	NA	LC/MS Neg	2632	274.1	NA	NA	NA	0.15473	0.0697283	0.0156742	0.0620261	1.19301	0.00621841
37364	X - 15222	NA	NA	NA	LC/MS Neg	5138	211.2	NA	NA	NA	0.134626	0.173535	0.220882	0.336323	0.397396	0.00227052
37366	2-docosapentaenoylglycerophosphocholine*	Lipid	Lysolipid	1028	LC/MS Pos	5532	570.3	NA	NA	NA	0.085962	0.0764925	0.133403	0.256886	0.730906	0.00326647
37372	5-HETE	Lipid	Eicosanoid	870	LC/MS Neg	5372	319.2	73307-52-5;	9862886	NA	0.0748784	0.131186	0.285434	0.389706	0.401596	0.0016754
37418	1-pentadecanoylglycerophosphocholine*	Lipid	Lysolipid	1009	LC/MS Pos	5563	482.3	NA	NA	NA	-0.0685362	0.0824029	0.204886	0.331039	0.448832	-0.00243195
37419	1-heptadecanoylglycerophosphoethanolamine*	Lipid	Lysolipid	994	LC/MS Neg	6029	466.3	NA	NA	NA	-0.00921425	0.318455	0.48852	0.49239	0.0736674	-8.52e-05
37455	glycerophosphoethanolamine	Lipid	Glycerolipid'	957	GC/MS	1906	357.1	33049-08-0;	123874	C01233	0.0485269	0.0620399	0.219013	0.335548	0.286928	0.00228903
37459	ergothioneine	Xenobiotics	Food component/Plant	1729	LC/MS Pos	847	230.2	58511-63-0;	3032311	C05570	-0.00297728	0.0282395	0.458242	0.480589	0.182168	-0.000310499
37461	aspartate-glutamate	Peptide	Dipeptide	341	LC/MS Pos	819	263.2	6157-06-8;	4130574	NA	0.172566	0.0688126	0.00783064	0.0376277	1.35373	0.00693694
37465	cytosine-2_3-cyclic monophosphate	Nucleotide	Pyrimidine' cytidine containing	1257	LC/MS Pos	912	306.2	15718-51-1;	417654	C02354	0.111291	0.0408594	0.00451615	0.0240428	1.45729	0.00745573
37478	docosapentaenoate (n6 DPA; 22:5n6)	Lipid	Essential FA	681	LC/MS Neg	5625	329.4	25182-74-5;	6441454	C06429	0.122842	0.103772	0.121227	0.245981	0.585868	0.00343588
37506	palmitoyl sphingomyelin	Lipid	Sphingolipid	1086	GC/MS	2524	311.3	NA	9939941	NA	0.225026	0.126561	0.0409363	0.121658	1.00577	0.00506928
37516	arabonate	Cofactors and vitamins	Ascorbate and aldarate'	1303	GC/MS	1736	292.1	7643-75-7;	122045	NA	0.014582	0.0755475	0.423889	0.471966	0.191346	0.000568294
37548	X - 15301	NA	NA	NA	LC/MS Neg	4991	311.1	NA	NA	NA	-0.160574	0.131588	0.114223	0.239447	0.754787	-0.00353864
37571	X - 15324	NA	NA	NA	LC/MS Neg	1167	249	NA	NA	NA	0.449086	0.0992871	2.07e-05	0.00131179	2.13772	0.0111203
37584	X - 15337	NA	NA	NA	LC/MS Pos	3702	272	NA	NA	NA	0.143494	0.0710121	0.0245145	0.0855694	1.12778	0.005709
37598	X - 15351	NA	NA	NA	LC/MS Pos	4754	304	NA	NA	NA	0.167685	0.0737049	0.0137526	0.0571739	1.22591	0.00636003
37610	X - 15363	NA	NA	NA	LC/MS Pos	3208	190.1	NA	NA	NA	0.251241	0.135968	0.0354654	0.110736	0.833936	0.00525502
37618	X - 15371	NA	NA	NA	LC/MS Neg	4060	557.2	NA	NA	NA	0.112659	0.0349879	0.00116375	0.00948165	1.67717	0.00858442
37622	X - 15375	NA	NA	NA	LC/MS Pos	2502	328	NA	NA	NA	0.00950948	0.00730984	0.0998149	0.221898	0.841291	0.00376458
37629	X - 15382	NA	NA	NA	LC/MS Pos	2540	271	NA	NA	NA	0.0466462	0.0528345	0.190899	0.319605	0.455668	0.00257915
37633	X - 15386	NA	NA	NA	LC/MS Pos	2518	692.2	NA	NA	NA	-0.184474	0.219218	0.202163	0.328071	0.722982	-0.00246014
37663	X - 15415	NA	NA	NA	LC/MS Neg	3086	330	NA	NA	NA	0.0645159	0.0578173	0.135078	0.257213	0.466087	0.00324399
37668	X - 15420	NA	NA	NA	LC/MS Neg	889	192	NA	NA	NA	-0.031273	0.0671182	0.321705	0.416192	0.428118	-0.00136923
37720	X - 15472	NA	NA	NA	LC/MS Pos	3653	204.1	NA	NA	NA	0.202761	0.0432418	1.19e-05	0.000981392	2.20357	0.0113998
37730	X - 15482	NA	NA	NA	LC/MS Pos	3635	272.1	NA	NA	NA	0.195008	0.0949529	0.022794	0.0814857	1.11626	0.00579471
37732	X - 15484	NA	NA	NA	LC/MS Pos	2506	271	NA	NA	NA	0.0423171	0.0559067	0.226437	0.342665	0.383248	0.002216
37752	13-HODE + 9-HODE	Lipid	FA monohydroxy	780	LC/MS Neg	5247	295.2	NA	NA	NA	-0.0043507	0.0429693	0.459891	0.480589	0.0713402	-0.000298196
37782	X - 15534	NA	NA	NA	LC/MS Pos	2372	551.6	NA	NA	NA	-0.0524538	0.149834	0.363922	0.43789	0.32217	-0.00102979
37795	X - 15546	NA	NA	NA	LC/MS Pos	1861	271.1	NA	NA	NA	-0.00364474	0.0940078	0.484619	0.491784	0.0907397	-0.000114194
37814	X - 15565	NA	NA	NA	LC/MS Pos	1269	374.2	NA	NA	NA	-0.0142805	0.0360275	0.34681	0.429353	0.329469	-0.00116556
37825	X - 15576	NA	NA	NA	LC/MS Pos	3108	454.9	NA	NA	NA	-0.0870753	0.0942298	0.180084	0.309559	0.603842	-0.0026974
37826	X - 15577	NA	NA	NA	LC/MS Pos	3298	416.2	NA	NA	NA	-0.0366218	0.0572175	0.262626	0.374456	0.45642	-0.00187705
37827	X - 15578	NA	NA	NA	LC/MS Pos	3334	652.2	NA	NA	NA	-0.00385212	0.00941248	0.342105	0.429353	0.392455	-0.0012033
37828	X - 15579	NA	NA	NA	LC/MS Pos	3419	460.2	NA	NA	NA	-0.0347585	0.057559	0.274415	0.380275	0.424708	-0.00177182
37829	X - 15580	NA	NA	NA	LC/MS Pos	3525	504.2	NA	NA	NA	-0.0149936	0.0600729	0.401996	0.461604	0.244312	-0.000734663
37830	X - 15581	NA	NA	NA	LC/MS Pos	3527	446.2	NA	NA	NA	0.000428798	0.0119824	0.485802	0.491784	0.0113267	0.000105403
37837	X - 15564	NA	NA	NA	LC/MS Neg	1330	189.1	NA	NA	NA	0.0631999	0.0168506	0.000241732	0.00388873	1.96669	0.0096916
37840	X - 15591	NA	NA	NA	LC/MS Neg	1790	203.1	NA	NA	NA	0.0745383	0.0217597	0.000641666	0.00674159	1.86589	0.00902567
37841	X - 15592	NA	NA	NA	LC/MS Neg	1819	360.1	NA	NA	NA	0.053007	0.0643629	0.207173	0.331612	0.351822	0.00240844
37844	X - 15595	NA	NA	NA	LC/MS Neg	2124	343	NA	NA	NA	-0.0449496	0.0687995	0.25836	0.371805	0.492077	-0.00191569
37850	X - 15601	NA	NA	NA	LC/MS Neg	2711	320.9	NA	NA	NA	-0.11446	0.103947	0.138221	0.261594	0.695294	-0.0032023
37855	X - 15606	NA	NA	NA	LC/MS Neg	3196	247	NA	NA	NA	0.0522986	0.0905074	0.283066	0.387188	0.38897	0.00169597
37858	X - 15609	NA	NA	NA	LC/MS Neg	3664	273.1	NA	NA	NA	-0.042806	0.0931634	0.324007	0.417437	0.177684	-0.00135031
37861	X - 15612	NA	NA	NA	LC/MS Neg	3908	303.2	NA	NA	NA	-0.0152237	0.0456382	0.370092	0.441011	0.367021	-0.000981361
37873	X - 15624	NA	NA	NA	LC/MS Neg	4982	424.7	NA	NA	NA	-0.0289636	0.154478	0.426041	0.472956	0.142661	-0.000552041
37881	X - 15520	NA	NA	NA	LC/MS Neg	1372	476.1	NA	NA	NA	0.446079	0.245992	0.0380801	0.116927	0.875919	0.00516362
37913	X - 15664	NA	NA	NA	LC/MS Neg	3695	469.2	NA	NA	NA	-0.0632656	0.118475	0.29793	0.397627	0.30277	-0.0015681
37927	X - 15678	NA	NA	NA	LC/MS Pos	1742	249.1	NA	NA	NA	0.044846	0.0208483	0.0183217	0.0695284	1.2416	0.00604523
37929	X - 15680	NA	NA	NA	LC/MS Pos	1835	297.1	NA	NA	NA	0.0883558	0.0285207	0.00164226	0.0119144	1.64752	0.00831524
37938	X - 15689	NA	NA	NA	LC/MS Pos	4467	523.6	NA	NA	NA	-0.0526626	0.0769044	0.248423	0.361876	0.497397	-0.00200699
37939	X - 12748	NA	NA	NA	LC/MS Neg	558	320.1	NA	NA	NA	0.0104152	0.0488376	0.416023	0.468103	0.152215	0.000627842
37940	X - 15691	NA	NA	NA	LC/MS Neg	5170	387.2	NA	NA	NA	0.00585339	0.00524858	0.135211	0.257213	0.685194	0.00324222
37948	2-oleoylglycerophosphoserine*	Lipid	Lysolipid	1044	LC/MS Neg	5577	522.3	NA	NA	NA	0.0152172	0.0298854	0.306502	0.40401	0.328023	0.00149565
38002	1_2-propanediol	Lipid	Ketone bodies	986	GC/MS	1041	117	57-55-6;	NA	C00583	0.0609352	0.0967731	0.265979	0.378509	0.2652	0.00184688
38062	X - 15807	NA	NA	NA	LC/MS Neg	3366	337.2	NA	NA	NA	-0.0955468	0.102829	0.178772	0.309559	0.405027	-0.00271204
38063	X - 15808	NA	NA	NA	LC/MS Neg	3534	240.2	NA	NA	NA	-0.0352675	0.066036	0.297907	0.397627	0.234657	-0.0015683
38075	arabitol	Carbohydrate	Nucleotide sugars pentose'	614	GC/MS	1687.5	307.1	488-82-4;	94154	C00474	-0.0156999	0.106953	0.441962	0.476058	0.248261	-0.00043227
38150	phenylalanylphenylalanine	Peptide	Dipeptide	365	LC/MS Pos	3317	313.2	2577-40-4;	69900000000000	NA	0.0113176	0.0444439	0.400053	0.460931	0.305836	0.000749532
38151	glycyltryptophan	Peptide	Dipeptide	321	LC/MS Pos	2542	262.4	NA	155000000000	NA	0.0960991	0.0303376	0.00135001	0.010299	1.66284	0.00846971
38191	X - 15842	NA	NA	NA	LC/MS Neg	1616	170.1	NA	NA	NA	-0.0942428	0.0823854	0.129224	0.255683	0.672369	-0.00332341
38400	5-oxoETE	Lipid	Eicosanoid	876	LC/MS Neg	5373	317.3	106154-18-1;	1831	C14732	0.0422492	0.171006	0.402968	0.461604	0.191304	0.000727233
38508	X - 16065	NA	NA	NA	LC/MS Neg	1364	442.2	NA	NA	NA	-0.384321	0.277425	0.0862483	0.199506	0.84679	-0.00399951
38537	X - 16094	NA	NA	NA	LC/MS Pos	3691	276.2	NA	NA	NA	0.0892184	0.0724065	0.112004	0.236085	0.574966	0.00357209
38546	X - 16103	NA	NA	NA	LC/MS Neg	659.1	99.3	NA	NA	NA	-0.301326	0.174348	0.0452499	0.1308	0.80358	-0.00493615
38679	alanylphenylalanine	Peptide	Dipeptide	336	LC/MS Pos	2422	237.2	3061-90-3;	2080	NA	0.0230659	0.0082085	0.00359952	0.0201159	1.58302	0.00765832
38740	X - 16182	NA	NA	NA	LC/MS Pos	1439.8	271.3	NA	NA	NA	0.24679	0.105343	0.0117142	0.0515981	1.26731	0.00652963
38744	X - 16186	NA	NA	NA	LC/MS Pos	2264.8	549.3	NA	NA	NA	0.0516386	0.0262751	0.0276518	0.0940384	1.01085	0.00556455
38768	15-methylpalmitate (isobar with 2-methylpalmitate)	Lipid	FA branched	819	LC/MS Neg	5698	269.4	NA	NA	NA	-0.0831837	0.136539	0.272652	0.379253	0.409689	-0.00178741
38775	X - 16209	NA	NA	NA	LC/MS Neg	5168.9	271.2	NA	NA	NA	-0.161024	0.147901	0.140913	0.264658	0.713023	-0.00316708
38821	X - 16252	NA	NA	NA	LC/MS Neg	1534.6	174.1	NA	NA	NA	-0.030829	0.0383144	0.212542	0.332178	0.70174	-0.00235383
38822	X - 16253	NA	NA	NA	LC/MS Neg	1683.7	174	NA	NA	NA	-0.0149272	0.0898506	0.434382	0.473406	0.304725	-0.000489191
38904	X - 16335	NA	NA	NA	LC/MS Neg	1866.6	336.2	NA	NA	NA	0.0982395	0.0190807	2.54e-06	0.00059369	2.41135	0.0121261
38905	X - 16336	NA	NA	NA	LC/MS Neg	1877.2	258.1	NA	NA	NA	0.016704	0.0272075	0.271105	0.379253	0.391024	0.00180114
38937	X - 16368	NA	NA	NA	LC/MS Neg	2790.8	331.2	NA	NA	NA	0.105581	0.0505804	0.0211504	0.0778672	1.20077	0.00588166
39040	X - 16468	NA	NA	NA	LC/MS Pos	2143.4	246.1	NA	NA	NA	0.0196837	0.00910727	0.0178987	0.0682734	1.25911	0.00607144
39048	X - 16475	NA	NA	NA	LC/MS Pos	2609.5	319.1	NA	NA	NA	0.0772757	0.0234286	0.000929366	0.00858994	1.76434	0.00875454
39199	X - 16626	NA	NA	NA	LC/MS Pos	4348.4	464.4	NA	NA	NA	-0.0726959	0.0791816	0.181629	0.311124	0.575089	-0.00268025
39270	1-palmitoylplasmenylethanolamine*	Lipid	Lysolipid	1045	LC/MS Neg	6153	436.4	NA	NA	NA	0.227124	0.144483	0.0613323	0.165819	0.740969	0.00451303
39272	X - 16693	NA	NA	NA	LC/MS Pos	1628.4	176	NA	NA	NA	0.00684098	0.0635064	0.457338	0.480589	0.022903	0.000317246
39512	cystine	Amino acid	Cys and met'	228	GC/MS	2015.3	145.9	56-89-3;	595	C00491	0.0332626	0.0359994	0.180109	0.309559	0.431789	0.00269712
39515	X - 16932	NA	NA	NA	LC/MS Neg	3959.3	469.2	NA	NA	NA	-0.0491449	0.103928	0.319246	0.413734	0.224011	-0.00138952
39550	X - 16964	NA	NA	NA	LC/MS Neg	2988	174.2	NA	NA	NA	-0.0437031	0.205449	0.416232	0.468103	0.267303	-0.000626252
39551	X - 16965	NA	NA	NA	LC/MS Neg	1602	126.2	NA	NA	NA	-0.0507578	0.0358839	0.0819028	0.193019	0.915041	-0.00408037
39609	16-hydroxypalmitate	Lipid	FA monohydroxy	773	LC/MS Neg	5232	271.3	506-13-8;	10466	C18218	-0.00460141	0.151367	0.487939	0.49239	0.14387	-8.95e-05
39715	X - 17080	NA	NA	NA	LC/MS Neg	3622.1	311.2	NA	NA	NA	0.219827	0.146389	0.0699371	0.176633	0.791045	0.0043206
39729	X - 17092	NA	NA	NA	LC/MS Pos	1244.3	324.1	NA	NA	NA	0.531112	0.30252	0.0428341	0.125285	0.908338	0.00500942
39738	X - 17101	NA	NA	NA	LC/MS Pos	1818	454.3	NA	NA	NA	0.131133	0.0678865	0.0297219	0.0973196	0.928277	0.00547633
39752	X - 17115	NA	NA	NA	LC/MS Neg	1308.7	316	NA	NA	NA	0.356362	0.118572	0.00212251	0.0144097	1.37889	0.00810749
39795	6-sialyllactose	Carbohydrate	Fructose and sucrose'	545	GC/MS	2071.5	285.1	35890-39-2;	NA	G00265	0.0443657	0.0208468	0.0192976	0.0717599	1.09639	0.00598659
39879	uridine monophosphate (5 or 3)	Nucleotide	Pyrimidine' uracil containing	1287	LC/MS Pos	1079	325	NA	NA	NA	-0.0634364	0.0415959	0.0669723	0.173893	0.823301	-0.00438479
39949	X - 17246	NA	NA	NA	LC/MS Neg	1223.1	362.1	NA	NA	NA	0.413742	0.139584	0.00237713	0.0152206	1.42584	0.00801365
39962	X - 17254	NA	NA	NA	LC/MS Neg	5370.7	970.5	NA	NA	NA	0.0162535	0.0331977	0.313348	0.408235	0.151768	0.00143841
39994	valylleucine	Peptide	Dipeptide	386	LC/MS Pos	2503.3	231.2	NA	352039	NA	0.0157659	0.00406715	0.000163973	0.00319316	2.00315	0.00993887
39995	arginylleucine	Peptide	Dipeptide	389	LC/MS Pos	1620	288.3	1188-24-5;	333445	NA	0.0481123	0.010658	2.13e-05	0.00131179	2.24334	0.011105
40008	isoleucylglycine	Peptide	Dipeptide	406	LC/MS Pos	1732	189.2	868-28-0;	342532	NA	0.0966532	0.0382783	0.00750119	0.0367273	1.40463	0.00697895
40010	leucylalanine	Peptide	Dipeptide	413	LC/MS Pos	1760	203.2	7298-84-2;	259321	NA	0.0442394	0.0104155	5.07e-05	0.00190596	2.14856	0.0106349
40012	isoleucylserine	Peptide	Dipeptide	409	LC/MS Pos	1472.5	219.2	6403-14-1;	NA	NA	0.0365835	0.0144513	0.00738052	0.0364106	1.42535	0.00699473
40016	phenylalanylserine	Peptide	Dipeptide	430	LC/MS Pos	1808	253.1	16053-39-7;	9859812	NA	0.0457809	0.016048	0.00321204	0.0187158	1.60073	0.00775775
40018	tyrosylalanine	Peptide	Dipeptide	435	LC/MS Pos	1589.5	253.2	730-08-5;	55000000000000	NA	0.0811299	0.0200765	9.79e-05	0.00236622	2.09086	0.0102538
40020	lysylleucine	Peptide	Dipeptide	426	LC/MS Pos	1546	260.2	7369-79-1;	4682588	NA	0.0462019	0.0126848	0.000336129	0.00444171	1.89574	0.00947408
40021	leucylglutamate	Peptide	Dipeptide	417	LC/MS Pos	1716	261.2	NA	52600000000000	NA	0.0316109	0.010878	0.00278403	0.0164815	1.61026	0.00788055
40022	leucylmethionine	Peptide	Dipeptide	447	LC/MS Pos	2504	263.2	36077-39-1;	118276	NA	0.0752407	0.0322183	0.0119229	0.0522069	1.32745	0.00651117
40023	methionylleucine	Peptide	Dipeptide	398	LC/MS Pos	2698	263.2	14486-16-9;	3425788	NA	0.0221404	0.0183158	0.11639	0.241257	0.764332	0.00350639
40026	leucylphenylalanine	Peptide	Dipeptide	420	LC/MS Pos	3308	279.2	3063-05-6;	259325	NA	0.0371849	0.0350319	0.146953	0.271185	0.625699	0.00308964
40028	leucylarginine	Peptide	Dipeptide	414	LC/MS Pos	1300	288.2	26607-15-8;	3800205	NA	0.0573627	0.0174575	0.000963466	0.00858994	1.80225	0.00872757
40030	leucyltyrosine	Peptide	Dipeptide	423	LC/MS Pos	2413	295.2	968-21-8;	273262	NA	0.137019	0.0616363	0.0155302	0.0620261	1.28509	0.0062285
40031	tyrosylleucine	Peptide	Dipeptide	437	LC/MS Pos	2656	295.2	17355-10-1;	871000000000	NA	0.0368165	0.011155	0.000923758	0.00858994	1.78696	0.00875906
40033	alpha-glutamyltyrosine	Peptide	Dipeptide	446	LC/MS Pos	1810	311.1	NA	351830	NA	0.0589004	0.0299832	0.0277032	0.0940384	1.09052	0.0055623
40034	leucyltryptophan	Peptide	Dipeptide	422	LC/MS Pos	3216	318.2	5156-22-9;	329275	NA	0.118091	0.0483672	0.00922153	0.0429178	1.25483	0.00677463
40045	leucylglycine	Peptide	Dipeptide	418	LC/MS Pos	1800	189.2	686-50-0;	79070	NA	0.0346925	0.00936749	0.000279145	0.00430349	1.95529	0.00959753
40046	isoleucylalanine	Peptide	Dipeptide	402	LC/MS Pos	1686	203.2	24787-73-3;	52500000000000	NA	0.0471526	0.0146391	0.00116023	0.00948165	1.75789	0.00858674
40048	leucylserine	Peptide	Dipeptide	421	LC/MS Pos	1519.7	219.2	6209-12-7;	3621685	NA	0.0151592	0.0096947	0.0623031	0.166442	0.942203	0.00449034
40049	isoleucylvaline	Peptide	Dipeptide	412	LC/MS Pos	2202	231.2	41017-96-3;	5250000000000	NA	0.0320496	0.00904499	0.000452555	0.00558152	1.85718	0.00927155
40050	valylisoleucine	Peptide	Dipeptide	445	LC/MS Pos	2365	231.2	20556-14-3;	52500000000000	NA	0.040871	0.010198	0.000108718	0.00236622	2.0637	0.0101909
40051	threonylleucine	Peptide	Dipeptide	433	LC/MS Pos	2204	233.2	50299-12-2;	4420322	NA	0.0207115	0.0106034	0.0283766	0.0950165	1.11858	0.00553308
40052	leucylasparagine	Peptide	Dipeptide	415	LC/MS Pos	1418	246.2	14608-81-2;	4128305	NA	0.0516686	0.0184168	0.00364261	0.0201159	1.565	0.00764785
40054	serylphenyalanine	Peptide	Dipeptide	432	LC/MS Pos	2348	253.2	NA	NA	NA	0.049336	0.0133954	0.000297067	0.00439659	1.94446	0.00955643
40057	isoleucylglutamate	Peptide	Dipeptide	404	LC/MS Pos	1650	261.2	42516-53-0;	NA	NA	0.0556372	0.0248601	0.0149988	0.0609841	1.27505	0.00626645
40058	isoleucylmethionine	Peptide	Dipeptide	407	LC/MS Pos	2392	263.2	42384-14-5;	NA	NA	0.0231218	0.00574388	0.000102813	0.00236622	2.05729	0.0102245
40061	histidylleucine	Peptide	Dipeptide	392	LC/MS Pos	1482	269.2	7763-65-7;	1890000000000	NA	0.0521252	0.0139562	0.000253631	0.00399334	1.94547	0.00966034
40066	serylleucine	Peptide	Dipeptide	431	LC/MS Pos	2106	219.2	6665-16-3;	NA	NA	0.0227162	0.00653623	0.00055384	0.00611704	1.88294	0.00913043
40067	isoleucylphenylalanine	Peptide	Dipeptide	408	LC/MS Pos	3155	279.2	22951-98-0;	435728	NA	0.028789	0.00963656	0.00222992	0.0147334	1.67253	0.00806676
40068	aspartylleucine	Peptide	Dipeptide	390	LC/MS Pos	2310	247.2	3062-14-4;	332962	NA	0.0492942	0.0166379	0.00238593	0.0152206	1.60511	0.00801057
40071	isoleucylarginine	Peptide	Dipeptide	403	LC/MS Pos	1245	288.2	55715-01-0;	9900561	NA	0.0636008	0.0306406	0.0217089	0.0788941	1.19993	0.00585152
40073	isoleucyltyrosine	Peptide	Dipeptide	411	LC/MS Pos	2300	295.2	38579-21-4;	342468	NA	0.0478308	0.0125937	0.000208986	0.00386624	1.99653	0.00978543
40077	leucylhistidine	Peptide	Dipeptide	419	LC/MS Pos	1056	269.2	38062-72-5;	341684	NA	0.0739429	0.0250599	0.00246608	0.0155975	1.6409	0.00798294
40079	isoleucyltryptophan	Peptide	Dipeptide	410	LC/MS Pos	3080	318.2	13589-06-5;	9797038	NA	0.0402483	0.00982	8.16e-05	0.00236622	2.06347	0.0103616
40080	tryptophylleucine	Peptide	Dipeptide	434	LC/MS Pos	3369	318.2	13123-35-8;	323786	NA	0.0219544	0.0340915	0.261358	0.37409	0.405265	0.0018885
40085	isoleucylhistidine	Peptide	Dipeptide	358	LC/MS Pos	1021	269.2	NA	NA	NA	0.194313	0.0551321	0.000478741	0.00567355	1.87062	0.00923254
40097	X - 17299	NA	NA	NA	LC/MS Pos	1265.9	229.2	NA	NA	NA	0.158116	0.254153	0.268431	0.379253	0.152435	0.00182495
40104	X - 17306	NA	NA	NA	LC/MS Pos	2202.6	290.2	NA	NA	NA	-0.0132663	0.0407105	0.372985	0.443032	0.382682	-0.000958744
40192	phenylalanylleucine	Peptide	Dipeptide	428	LC/MS Pos	3252	279.2	3303-55-7;	4078229	NA	0.0213386	0.0107011	0.0259829	0.0898473	1.15859	0.00563964
40193	serylisoleucine*	Peptide	Dipeptide	448	LC/MS Pos	2021	219.2	NA	NA	NA	0.0627987	0.0222424	0.0034738	0.0199557	1.56067	0.00768952
40262	S-methylcysteine	Amino acid	Cys and met'	227	GC/MS	1447.8	162.1	1187-84-4;	706000000000	NA	0.150212	0.118995	0.106528	0.228361	0.543511	0.00365665
40264	3-phosphoglycerate	Carbohydrate	Glycolysis/gluconeogenesis	597	GC/MS	1754	357.1	80731-10-8;	NA	C00597	-0.179532	0.0959055	0.0337203	0.106183	1.17736	-0.00531903
40266	homocysteine	Amino acid	Cys and met'	243	GC/MS	1648.2	234	454-29-5;	778	C00155	0.0201793	0.0285508	0.241595	0.356341	0.324522	0.00207081
40384	X - 17553	NA	NA	NA	LC/MS Neg	4820.3	262.2	NA	NA	NA	0.129053	0.120846	0.145507	0.269187	0.54225	0.00310799
40469	N1-Methyl-2-pyridone-5-carboxamide	Cofactors and vitamins	Nicotinate and nicotinamide'	1346	LC/MS Pos	1707.3	153.2	701-44-0;	69698	C05842	0.148561	0.101753	0.075468	0.183103	0.713117	0.00420608
40475	valylglycine	Peptide	Dipeptide	449	LC/MS Pos	1330	175.1	686-43-1;	136487	NA	0.0999271	0.0340439	0.00257164	0.0159917	1.61316	0.00794773
40499	4-hydroxyglutamate	Amino acid	Glu'	40	GC/MS	1644.2	244.1	2485-33-8;	439902	C03079	-0.0304941	0.0598294	0.306329	0.40401	0.297791	-0.00149711
40649	valyltryptophan	Peptide	Dipeptide	454	LC/MS Pos	2830	304.2	24587-37-9;	3360287	NA	0.0271963	0.00786403	0.000582575	0.00630181	1.84174	0.00909461
40650	valylaspartate	Peptide	Dipeptide	442	LC/MS Pos	1073.3	233.1	20556-16-5;	9964657	NA	0.0620049	0.0250327	0.00845248	0.0400951	1.38328	0.00686158
40661	tryptophylasparagine	Peptide	Dipeptide	438	LC/MS Pos	1963	319.2	175027-11-9;	NA	NA	0.0672947	0.0263398	0.00696034	0.0350224	1.41869	0.00705146
40663	2-deoxyadenosine 3-monophosphate	Nucleotide	Purine' adenine containing	1205	LC/MS Pos	1383.5	332.1	102832-10-0;	1467	NA	0.0919497	0.0818928	0.133611	0.256886	0.597549	0.00326367
40664	alpha-glutamyltryptophan	Peptide	Dipeptide	440	LC/MS Pos	2660	334.1	38101-59-6;	333386	NA	0.081241	0.0453787	0.039925	0.120309	1.06747	0.00510208
40667	tyrosyltyrosine	Peptide	Dipeptide	439	LC/MS Pos	2177	345.2	1050-28-8;	5057430	NA	0.0541105	0.0468613	0.127026	0.252686	0.67607	0.00335384
40674	valylmethionine	Peptide	Dipeptide	372	LC/MS Pos	2000	249.1	14486-09-0;	292427	NA	0.0189774	0.00591971	0.0012116	0.00952582	1.72237	0.00855348
40680	valylhistidine	Peptide	Dipeptide	453	LC/MS Neg	1629.1	253.2	13589-07-6;	NA	NA	0.160326	0.0364439	3.1e-05	0.00143323	2.17165	0.0109055
40685	methionylalanine	Peptide	Dipeptide	399	LC/MS Pos	1500	221.1	3061-96-9;	NA	NA	0.0197097	0.0153944	0.103358	0.226288	0.800816	0.00370699
40686	methionylasparagine	Peptide	Dipeptide	454.6	LC/MS Pos	1060.3	264.1	36261-61-7;	333467	NA	0.0891813	0.0449669	0.0265989	0.0914296	1.20648	0.00561148
40687	methionylaspartate	NA	NA	NA	LC/MS Pos	1275.3	265.1	14595-65-4;	NA	NA	0.140364	0.0459187	0.00184173	0.0129798	1.66185	0.0082232
40688	valylphenylalanine	Peptide	Dipeptide	374	LC/MS Pos	2790	265.2	3918-92-1;	69900000000000	NA	0.0191259	0.0063384	0.00205345	0.0142015	1.68867	0.00813464
40693	methionylglutamate	Peptide	Dipeptide	396	LC/MS Pos	1503	279.1	14517-44-3;	NA	NA	0.0439761	0.0385105	0.129635	0.255813	0.669731	0.00331775
40697	valyltyrosine	Peptide	Dipeptide	373	LC/MS Pos	2000	281.2	3061-91-4;	4065033	NA	0.0351039	0.0102843	0.000665049	0.00674159	1.83085	0.00899994
40703	prolylglycine	Peptide	Dipeptide	347	LC/MS Pos	875	173.1	2578-57-6;	74100000000000	NA	0.303888	0.121712	0.00804771	0.0384213	1.19518	0.00691007
40707	Ac-Ser-Asp-Lys-Pro-OH	Peptide	Polypeptide	491	LC/MS Pos	1767	488.2	127103-11-1;	4409396	NA	0.105292	0.0339343	0.00162003	0.0118696	1.49388	0.00832609
40716	valylserine	Peptide	Dipeptide	371	LC/MS Neg	1332	203.2	15388-94-8;	139506	NA	0.0845856	0.0199385	5.15e-05	0.00190596	2.08403	0.0106256
40717	methionylglycine	Peptide	Dipeptide	454.5	LC/MS Pos	1478	207.1	14486-03-4;	259185	NA	0.0530704	0.0194444	0.00445076	0.0238664	1.52247	0.00746895
40727	valylasparagine	Peptide	Dipeptide	369	LC/MS Neg	1334	230.2	66170-00-1;	70200000000000	C00252	0.107971	0.028657	0.000229373	0.00388834	1.94491	0.00972558
40728	valylvaline	Peptide	Dipeptide	375	LC/MS Pos	1842	217.2	3918-94-3;	4100000000000	NA	0.0456671	0.01019	2.37e-05	0.00134792	2.21283	0.0110488
40730	imidazole propionate	Amino acid	His'	65	LC/MS Pos	1011.7	141.1	1074-59-5;	70630	NA	-0.0312186	0.129638	0.405373	0.461817	0.165195	-0.000708865
41213	X - 18111	NA	NA	NA	LC/MS Pos	4250	577.4	NA	NA	NA	-0.111589	0.130192	0.197867	0.326106	0.628319	-0.00250505
41215	X - 18113	NA	NA	NA	LC/MS Pos	4290.6	599.5	NA	NA	NA	-0.10731	0.126959	0.201131	0.328071	0.577186	-0.00247088
41265	X - 18162	NA	NA	NA	LC/MS Neg	2250.1	278.2	NA	NA	NA	0.152647	0.0375507	9.07e-05	0.00236622	2.022	0.010299
41268	X - 18165	NA	NA	NA	LC/MS Neg	1775	281.1	NA	NA	NA	0.212719	0.0646954	0.000957511	0.00858994	1.77705	0.00873222
41282	X - 18179	NA	NA	NA	LC/MS Pos	1013.9	260.2	NA	NA	NA	0.0556582	0.015231	0.000324185	0.00444171	1.94648	0.00949831
41319	xylitol	Carbohydrate	Nucleotide sugars pentose'	633	GC/MS	1677.6	217	87-99-0;	6912	C00379	0.174692	0.100021	0.0436237	0.127093	0.973521	0.00498513
41370	phenylalanylglycine	Peptide	Dipeptide	365.5	LC/MS Neg	2460.8	221.1	721-90-4;	98207	NA	0.0804033	0.0231331	0.000553419	0.00611704	1.78392	0.00913096
41373	aspartylvaline	Peptide	Dipeptide	376.2	LC/MS Neg	749.4	231.1	13433-04-0;	4991131	NA	0.00313041	0.0241497	0.448708	0.480589	0.0249559	0.000381733
41374	phenylalanylalanine	Peptide	Dipeptide	365.1	LC/MS Pos	2047.6	237.1	3918-87-4;	69900000000000	NA	0.0129173	0.0082202	0.0613979	0.165819	0.972498	0.00451148
41375	tyrosylglycine	Peptide	Dipeptide	438.9	LC/MS Pos	1596.8	239.1	673-05-5;	259323	NA	0.149417	0.0455957	0.000988301	0.00860403	1.75483	0.00870846
41376	arginyltyrosine	Peptide	Dipeptide	339.3	LC/MS Pos	1376.6	338.2	74863-12-0;	NA	NA	0.0460075	0.032704	0.0830349	0.195066	0.833026	0.00405901
41377	phenylalanyltryptophan	Peptide	Dipeptide	454.93	LC/MS Pos	3349	352.2	24587-41-5;	NA	NA	0.103863	0.0666286	0.0628721	0.167357	0.9606	0.00447716
41384	valyllysine	Peptide	Dipeptide	442.1	LC/MS Neg	1601.8	244.2	22677-62-9;	5253210	NA	0.0934436	0.0283104	0.000923129	0.00858994	1.73291	0.00875957
41386	prolylmethionine	NA	NA	NA	LC/MS Pos	1736.8	247.1	52899-08-8;	52500000000000	NA	0.0640458	0.0173782	0.000294949	0.00439659	1.94774	0.00956117
41392	phenylalanylproline	Peptide	Dipeptide	453.1	LC/MS Neg	3170	261.2	7669-65-0;	4069131	NA	0.0340518	0.0247291	0.0875195	0.201149	0.700131	0.00397641
41393	phenylalanylvaline	Peptide	Dipeptide	365.4	LC/MS Pos	2570	265.1	3918-90-9;	4096934	NA	0.0529326	0.0163105	0.00108241	0.00920668	1.76429	0.0086397
41395	arginylvaline	Peptide	Dipeptide	339.4	LC/MS Pos	944.9	274.2	2896-20-0;	335257	NA	0.111509	0.0509774	0.0168603	0.0653226	1.21592	0.00613805
41401	tryptophylglutamate	Peptide	Dipeptide	454.94	LC/MS Pos	2246	334.2	36099-95-3;	3634442	NA	0.0229898	0.0383692	0.275967	0.381712	0.399193	0.00175812
41419	phenylalanylaspartate	Peptide	Dipeptide	454.9	LC/MS Pos	1901	281.1	22828-05-3;	335051	NA	0.0625854	0.0184735	0.000716611	0.00716611	1.81028	0.00894596
41424	tyrosylvaline	Peptide	Dipeptide	376.3	LC/MS Pos	2041	281.2	17355-09-8;	70100000000000	NA	0.0698428	0.0204434	0.0006591	0.00674159	1.86121	0.00900641
41432	phenylalanylglutamate	Peptide	Dipeptide	365.2	LC/MS Pos	2005	295.2	3617-45-6;	4422358	NA	0.0395692	0.00784402	3.62e-06	0.00059369	2.38811	0.0119676
41436	phenylalanylmethionine	Peptide	Dipeptide	365.6	LC/MS Pos	2772	297.2	15080-84-9;	NA	NA	0.0558044	0.0419193	0.0947669	0.212508	0.843643	0.00384916
41441	methionylphenylalanine	Peptide	Dipeptide	454.7	LC/MS Pos	3042	297.2	14492-14-9;	100048	NA	0.00638463	0.0167309	0.352236	0.432017	0.101214	0.00112226
41459	tyrosylglutamine	Peptide	Dipeptide	454.91	LC/MS Pos	1437	310.2	28252-40-6;	NA	NA	0.114402	0.0281287	9.01e-05	0.00236622	2.05984	0.0103028
41464	tyrosylhistidine	Peptide	Dipeptide	439.1	LC/MS Pos	903	319.2	3788-44-1;	NA	NA	0.0773549	0.0176731	3.33e-05	0.0014503	2.1689	0.0108663
41481	aspartyltryptophan	Peptide	Dipeptide	339.6	LC/MS Pos	2717	320.2	71835-79-5;	9948926	NA	0.127121	0.0499536	0.00713895	0.0354552	1.38053	0.007027
41484	X - 18307	NA	NA	NA	LC/MS Pos	3525.1	578.2	NA	NA	NA	-0.122535	0.088463	0.0862729	0.199506	0.802659	-0.00399906
41485	arginylphenylalanine	Peptide	Dipeptide	376.1	LC/MS Pos	1795	322.2	2047-13-4;	4441256	NA	0.0635004	0.015973	0.000120324	0.00247332	2.01584	0.0101296
41487	phenylalanylarginine	Peptide	Dipeptide	454.92	LC/MS Pos	1553	322.2	1238-09-1;	10268029	NA	0.059017	0.0250074	0.0112398	0.0501357	1.3575	0.00657263
41491	X - 18309	NA	NA	NA	LC/MS Pos	4323.5	621.4	NA	NA	NA	-0.0889688	0.125777	0.24142	0.356341	0.512406	-0.00207245
41492	tyrosylphenylalanine	Peptide	Dipeptide	439.2	LC/MS Pos	2890	329.2	17355-11-2;	3421919	NA	0.0265654	0.0434832	0.272093	0.379253	0.471853	0.00179237
41518	valylalanine	Peptide	Dipeptide	376.4	LC/MS Pos	1278.6	189.1	27493-61-4;	334517	NA	0.0435502	0.0124288	0.000508871	0.00588382	1.85773	0.00918996
41527	phenylalanyltyrosine	Peptide	Dipeptide	365.3	LC/MS Pos	2630	329.2	17355-18-9;	NA	NA	0.0246576	0.0462487	0.29822	0.397627	0.381343	0.00156564
41529	glycyllysine	Peptide	Dipeptide	316.1	GC/MS	2088.3	174.1	31461-63-9;	306144	NA	0.1219	0.0389247	0.00149404	0.0111676	1.70808	0.00839024
41548	X - 18330	NA	NA	NA	LC/MS Pos	1766.5	310	NA	NA	NA	0.148703	0.0461915	0.00116599	0.00948165	1.76158	0.00858295
41549	X - 18331	NA	NA	NA	LC/MS Pos	2049.8	260.1	NA	NA	NA	0.0783881	0.0213872	0.00031362	0.00444171	1.912	0.00952041
41550	X - 18332	NA	NA	NA	LC/MS Pos	2163.1	260.1	NA	NA	NA	0.0165446	0.00776333	0.0191696	0.0717324	1.24233	0.00599414
41551	X - 18333	NA	NA	NA	LC/MS Pos	2394	294	NA	NA	NA	0.0191866	0.0240722	0.214717	0.332178	0.518299	0.00233193
41559	X - 18341	NA	NA	NA	LC/MS Neg	1038.9	190.1	NA	NA	NA	0.367641	0.0744908	5.23e-06	0.000645197	2.32556	0.0117977
41754	heme	Cofactors and vitamins	Hemoglobin and porphyrin'	1313	LC/MS Pos	5057	616.2	14875-96-8;	NA	NA	-0.0296359	0.0261921	0.131796	0.255983	0.658975	-0.00328822
41783	X - 18554	NA	NA	NA	LC/MS Pos	2452.8	270	NA	NA	NA	-0.127795	0.10547	0.115848	0.241257	0.638917	-0.00351442
41820	nervonate (24:1n9)	Lipid	Long chain FA	738	GC/MS	2201	423.4	506-37-6;	5281120	C08323	0.0776239	0.0899495	0.196267	0.324917	0.444286	0.00252193
41899	histidyltyrosine	Peptide	Dipeptide	392.08	LC/MS Pos	1253	319.2	35979-00-1;	435685	NA	0.141004	0.0504031	0.00372041	0.0203934	1.53369	0.0076292
41912	histidyltryptophan	Peptide	Dipeptide	392.06	LC/MS Pos	1961	342.2	23403-90-9;	6539217	NA	0.0845053	0.0417243	0.0242671	0.0851073	1.09707	0.00572102
41943	lysylmethionine	Peptide	Dipeptide	426.8	LC/MS Pos	1013.1	278.2	97729-52-7;	NA	NA	0.0164483	0.0391702	0.338229	0.426388	0.431475	0.00123453
41965	histidylmethionine	NA	NA	NA	LC/MS Pos	1025	287.2	2488-11-1;	NA	NA	0.0444787	0.0323485	0.0878277	0.201215	0.836191	0.00397085
42011	threonylvaline	Peptide	Dipeptide	363.9	LC/MS Pos	1574.5	219.2	99032-17-4;	4170000000000	NA	0.143714	0.0550635	0.00605458	0.0313314	1.38914	0.00718447
42012	glycylmethionine	Peptide	Dipeptide	312.9	LC/MS Pos	1593	207.1	554-94-9;	96757	NA	0.097133	0.0205151	1.03e-05	0.00094827	2.32572	0.0114751
42050	glycylthreonine	Peptide	Dipeptide	319.9	GC/MS	1911.1	174.1	7093-70-1;	351980	NA	0.271336	0.0904982	0.00216496	0.0145643	1.46831	0.00809118
42058	serylvaline	Peptide	Dipeptide	448.3	LC/MS Pos	1501	205.1	51782-06-0;	NA	NA	0.0862062	0.0276233	0.00154056	0.0114001	1.6829	0.00836602
42067	threonylglutamate	Peptide	Dipeptide	363.8	LC/MS Pos	819	249.2	54532-73-9;	NA	NA	0.122104	0.0417605	0.00265185	0.0161511	1.56407	0.00792181
42068	threonylmethionine	Peptide	Dipeptide	433.1	LC/MS Pos	1641	251.1	90729-28-5;	NA	NA	0.0617203	0.0261558	0.0112466	0.0501357	1.34112	0.00657199
42072	valylarginine	Peptide	Dipeptide	368.9	LC/MS Pos	794.2	274.2	37682-75-0;	4266827	NA	0.0435691	0.0389623	0.134574	0.257213	0.548588	0.00325073
42073	alanyltryptophan	Peptide	Dipeptide	335.1	LC/MS Pos	2630	276.2	16305-75-2;	155000000000	NA	0.0719765	0.0246201	0.00265499	0.0161511	1.58954	0.00792081
42079	valylglutamine	Peptide	Dipeptide	370.1	LC/MS Pos	1102	246.2	42854-54-6;	5253209	NA	0.0389666	0.0174384	0.0151209	0.0611448	1.25474	0.00625763
42084	histidylphenylalanine	Peptide	Dipeptide	392.05	LC/MS Pos	1730	303.2	16874-81-0;	4466133	NA	0.0793541	0.0197834	0.000107564	0.00236622	2.09177	0.0101974
42089	lysyltyrosine	Peptide	Dipeptide	427.19	LC/MS Pos	1310	310.3	35978-98-4;	NA	NA	0.00524538	0.00900567	0.281523	0.385791	0.3143	0.00170942
42090	lysyllysine	NA	NA	NA	LC/MS Pos	533	138.2	13184-13-9;	4293571	NA	0.142081	0.0731929	0.0291226	0.09664	1.10476	0.00550135
42137	X - 18772	NA	NA	NA	LC/MS Neg	4102.6	263	NA	NA	NA	-0.0469425	0.0799224	0.279889	0.384264	0.386917	-0.00172369
42173	X - 18798	NA	NA	NA	LC/MS Pos	1970.5	385	NA	NA	NA	0.207742	0.118094	0.0425323	0.124897	0.854847	0.0050188
42175	X - 18800	NA	NA	NA	LC/MS Pos	2163.5	332.1	NA	NA	NA	0.207162	0.064	0.00110872	0.00932336	1.7247	0.00862143
42193	X - 18808	NA	NA	NA	LC/MS Pos	2446.8	256.1	NA	NA	NA	0.00551548	0.0697408	0.46865	0.482694	0.0327054	0.000232925
42228	X - 18843	NA	NA	NA	LC/MS Neg	3193.7	288.1	NA	NA	NA	0.199983	0.0869183	0.0129427	0.0548719	1.15213	0.00642472
42268	X - 18883	NA	NA	NA	LC/MS Pos	2997.2	388.3	NA	NA	NA	0.00474841	0.0611617	0.469223	0.482694	0.011742	0.000228659
42274	X - 18889	NA	NA	NA	LC/MS Neg	2662.5	202.1	NA	NA	NA	0.13222	0.02637	4.01e-06	0.00059369	2.32721	0.0119205
age	NA	NA	NA	NA	NA	NA	NA	NA	NA	NA	-0.000823224	0.0053005	0.438621	0.474724	0.0231857	-0.000457339
bmi	NA	NA	NA	NA	NA	NA	NA	NA	NA	NA	0.0141313	0.00917677	0.0651453	0.171557	0.97827	0.00442541
cad	NA	NA	NA	NA	NA	NA	NA	NA	NA	NA	0.19384	0.172002	0.132738	0.256886	0.808678	0.00327545
diabetes	NA	NA	NA	NA	NA	NA	NA	NA	NA	NA	0.151201	0.155972	0.168652	0.299817	0.479259	0.00282721
gender	NA	NA	NA	NA	NA	NA	NA	NA	NA	NA	0.0252087	0.151299	0.434194	0.473406	0.12883	0.00049061
hypertension	NA	NA	NA	NA	NA	NA	NA	NA	NA	NA	-0.300722	0.116092	0.00636362	0.0322539	1.16068	-0.00713728
hyperlipidemia	NA	NA	NA	NA	NA	NA	NA	NA	NA	NA	-0.00950105	0.124095	0.469648	0.482694	0.0736959	-0.000225496
path_grade_1	NA	NA	NA	NA	NA	NA	NA	NA	NA	NA	0.0495219	0.0556764	0.189143	0.318105	0.403634	0.00259807
path_stage_1	NA	NA	NA	NA	NA	NA	NA	NA	NA	NA	0.0511772	0.0405442	0.106542	0.228361	0.678681	0.00365643
path_stagem_1	NA	NA	NA	NA	NA	NA	NA	NA	NA	NA	0.0829645	0.431226	0.424132	0.471966	0.0125861	0.000566455
path_stagen_1	NA	NA	NA	NA	NA	NA	NA	NA	NA	NA	-0.0715123	0.0631276	0.131517	0.255983	0.531288	-0.00329201
preOp_GFR	NA	NA	NA	NA	NA	NA	NA	NA	NA	NA	0.00139409	0.00376298	0.356346	0.432597	0.177429	0.00108962
race	NA	NA	NA	NA	NA	NA	NA	NA	NA	NA	0.101941	0.0980657	0.15194	0.278997	0.678129	0.00302724
smoking	NA	NA	NA	NA	NA	NA	NA	NA	NA	NA	0.00430211	0.00476609	0.185657	0.315107	0.61154	0.00263594
stage	NA	NA	NA	NA	NA	NA	NA	NA	NA	NA	0.109406	0.067172	0.0550267	0.154242	0.862865	0.00466743
tumor_volume	NA	NA	NA	NA	NA	NA	NA	NA	NA	NA	0.000580789	0.000261575	0.0156267	0.0620261	1.12207	0.00622173

## Sheet: Benigh_Tumor_FC_preOp_CRG
variable_id	biochemical_name	super_pathway	sub_pathway	pathway_sortorder	pathway	ri	mass	cas	pub_chem	kegg	univariable.effect	univariable.effect_se	univariable.p.value	univariable.FDR.p.value	opls.vip	opls.effect
53	glutamine	Amino acid	Glu'	45	LC/MS Pos	684	147.2	56-85-9;	5961	C00064	-0.0480031	0.154095	0.378393	0.449985	0.290909	-0.0015851
54	tryptophan	Amino acid	Tryptophan'	153	LC/MS Pos	2445	205.1	73-22-3;	69235166305	C00078	0.000680867	0.0041857	0.43574	0.472126	0.215879	0.000828312
55	beta-alanine	Amino acid	Ala and asp'	28	GC/MS	1451.8	174	56-41-7;107-95-9;	2394755801	C00099	-0.0257851	0.0291887	0.19076	0.340331	0.416554	-0.00446273
57	glutamate	Amino acid	Glu'	39	LC/MS Pos	700	148.1	56-86-0;	611	C00025	-0.246942	0.115612	0.0189614	0.292824	1.29372	-0.0103871
59	histidine	Amino acid	His'	53	LC/MS Neg	757	154.1	5934-29-2;	7733651426	C00135	-0.0773383	0.050183	0.0649966	0.292824	1.07914	-0.00765871
60	leucine	Amino acid	Val	leu and ile'	191	LC/MS Pos	1674	132.2	61-90-5;	70457986106	-0.0911879	0.0536367	0.0478607	0.292824	C00123	orange
63	cholesterol	Lipid	Sterol/Steroid	1102	GC/MS	2316.9	329.3	57-88-5;	6432564	C00187	-0.236908	0.105903	0.015033	0.292824	1.64557	-0.0108324
64	phenylalanine	Amino acid	Phe and tyr'	89	LC/MS Pos	2056	166.1	63-91-2;	69256656140	C00079	-0.0820958	0.053332	0.0652141	0.292824	1.18695	-0.00765025
396	glutarate (pentanedioate)	Amino acid	Lys'	69	GC/MS	1433.6	261	110-94-1;	4418048	C00489	-0.0110641	0.0238283	0.322279	0.427068	0.0535317	-0.00235968
485	spermidine	Amino acid	Polyamine'	285	LC/MS Pos	533	146.2	124-20-9;	1102	C00315	-0.0513229	0.0722357	0.240455	0.372478	0.611436	-0.00359967
513	creatinine	Amino acid	Creatine'	275	LC/MS Pos	730	114.1	60-27-5;	588	C00791	-0.0315929	0.0222038	0.0806909	0.292824	0.79182	-0.0070962
514	cytidine	Nucleotide	Pyrimidine' cytidine containing	1251	LC/MS Pos	1065	244	65-46-3;	6175	C00475	-0.00143128	0.0104444	0.445793	0.474505	0.0928847	-0.000697875
527	lactate	Carbohydrate	Glycolysis/gluconeogenesis	604	GC/MS	1102.8	116.9	79-33-4;	612	C00186	-0.00711763	0.0654119	0.456907	0.480643	0.608614	-0.000554175
542	3-hydroxybutyrate (BHBA)	Lipid	Ketone bodies	984	GC/MS	1203.5	116.9	625-72-9;	441	C01089	0.0649906	0.0649025	0.160891	0.333036	1.16164	0.00504694
554	adenine	Nucleotide	Purine' adenine containing	1198	GC/MS	1804.2	264	73-24-5;	190	C00147	-0.00888773	0.00618887	0.0788009	0.292824	0.871575	-0.0071594
555	adenosine	Nucleotide	Purine' adenine containing	1199	LC/MS Pos	1650	268.1	58-61-7;	60961	C00212	-0.00616295	0.0110611	0.290027	0.4056	0.257711	-0.00282868
577	fructose	Carbohydrate	Fructose and sucrose'	537	GC/MS	1758	217	57-48-7;	5984	C00095	-0.022009	0.022569	0.16723	0.335407	0.200225	-0.00491768
584	mannose	Carbohydrate	Fructose and sucrose'	552	GC/MS	1753.5	203.9	3458-28-4;	161658	C00159	-0.0265356	0.020114	0.0967365	0.292824	1.0011	-0.00659869
587	gluconate	Carbohydrate	Nucleotide sugars pentose'	620	GC/MS	1879.4	333	527-07-1;	10690	C00257	0.00534785	0.00607661	0.191649	0.340331	0.732374	0.00444622
590	hypotaurine	Amino acid	Cys and met'	232	GC/MS	1598.5	188	300-84-5;	107812	C00519	-0.0110307	0.0140112	0.217536	0.354919	0.157178	-0.00398388
594	nicotinamide	Cofactors and vitamins	Nicotinate and nicotinamide'	1324	LC/MS Pos	1267	123.1	98-92-0;	936	C00153	-0.023281	0.0412136	0.287419	0.404007	0.32429	-0.00286757
597	phosphoenolpyruvate (PEP)	Carbohydrate	Glycolysis/gluconeogenesis	602	GC/MS	1595.4	369	10526-80-4;	1005	C00074	0.00979208	0.00503015	0.0287819	0.292824	1.60695	0.00953847
604	thymine	Nucleotide	Pyrimidine' thymine containing	1271	GC/MS	1429.1	255	65-71-4;	1135	C00178	-0.0430195	0.0204804	0.0205378	0.292824	1.26732	-0.0102297
605	uracil	Nucleotide	Pyrimidine' uracil containing	1277	GC/MS	1370.4	241	66-22-8;	1174	C00106	-0.015123	0.0167175	0.18514	0.339875	0.347809	-0.00456816
606	uridine	Nucleotide	Pyrimidine' uracil containing	1279	LC/MS Neg	1430	243.1	58-96-8;	6029	C00299	-0.0872238	0.0747341	0.124524	0.30565	1.21216	-0.00586051
607	trans-urocanate	Amino acid	His'	55	LC/MS Pos	1119	139.1	104-98-3;	736715	C00785	0.014262	0.039535	0.359954	0.445984	0.23503	0.00183494
1105	linoleate (18:2n6)	Lipid	Essential FA	673	LC/MS Neg	5533	279.3	60-33-3;	5280450	C01595	0.055556	0.113274	0.313047	0.422613	0.584715	0.0024918
1110	arachidonate (20:4n6)	Lipid	Long chain FA	728	LC/MS Neg	5525	303.4	506-32-1;	444899	C00219	-0.00546738	0.0196345	0.390941	0.455167	0.0885399	-0.00141718
1118	arachidate (20:0)	Lipid	Long chain FA	719	GC/MS	2071.2	369.3	506-30-9;	10467	C06425	-0.0115216	0.0662283	0.431319	0.471323	0.628406	-0.000885836
1121	margarate (17:0)	Lipid	Long chain FA	704	LC/MS Neg	5733	269.3	506-12-7;	10465	NA	-0.0220919	0.131302	0.433553	0.472126	0.0514476	-0.000856746
1123	inosine	Nucleotide	Purine' (hypo)xanthine/inosine containing	1192	LC/MS Neg	1600	267.2	58-63-9;	NA	NA	-0.121073	0.0867603	0.084713	0.292824	0.933327	-0.00696521
1125	isoleucine	Amino acid	Val	leu and ile'	190	LC/MS Pos	1614	132.1	73-32-5;	791	-0.120508	0.061831	0.0286399	0.292824	C00407	orange
1126	alanine	Amino acid	Ala and asp'	32	GC/MS	1147.6	115.9	56-41-7;	59507311724	C00041	-0.0276808	0.0312778	0.190331	0.340331	0.561889	-0.00447071
1284	threonine	Amino acid	Gly	ser and thr'	17	GC/MS	1412.3	218.1	72-19-5;	69710196288	-0.0202603	0.0144758	0.0841	0.292824	C00188	darkgray
1299	tyrosine	Amino acid	Phe and tyr'	106	LC/MS Pos	1516	182.1	60-18-4;	60576942100	C00082	-0.0941357	0.0464208	0.0241314	0.292824	1.6933	-0.00990491
1301	lysine	Amino acid	Lys'	75	LC/MS Pos	603	147.2	56-87-1;	5962	C00047	-0.0728728	0.0447094	0.0549015	0.292824	1.18372	-0.00807699
1302	methionine	Amino acid	Cys and met'	237	LC/MS Pos	1252	150.1	63-68-3;	69920876137	C00073	-0.0621512	0.0398098	0.0625925	0.292824	1.40545	-0.0077536
1303	malate	Energy	Krebs cycle	667	GC/MS	1502	233	6915-15-7;	525	C00149	-0.00147125	0.00984481	0.440921	0.473386	0.501836	-0.000761023
1336	palmitate (16:0)	Lipid	Long chain FA	701	LC/MS Neg	5619	255.3	57-10-3;	985	C00249	0.0150906	0.136269	0.456147	0.480623	0.24064	0.000563995
1358	stearate (18:0)	Lipid	Long chain FA	706	LC/MS Neg	5886	283.4	57-11-4;	5281	C01530	-0.115165	0.161043	0.239037	0.372478	0.333985	-0.00362284
1359	oleate (18:1n9)	Lipid	Long chain FA	708	GC/MS	1984.4	339.2	112-80-1;	445639	C00712	-0.0479244	0.0715169	0.253032	0.384747	0.217148	-0.00339708
1361	pentadecanoate (15:0)	Lipid	Long chain FA	700	GC/MS	1853.5	299.2	1002-84-2;	13849	C16537	-0.0606683	0.111232	0.294021	0.407106	0.525778	-0.0027694
1365	myristate (14:0)	Lipid	Long chain FA	698	LC/MS Neg	5439	227.3	544-63-8;	11005	C06424	0.120011	0.128147	0.176898	0.339875	1.06841	0.00472631
1366	trans-4-hydroxyproline	Amino acid	Urea cycle; arg-pro'	267	GC/MS	1537	140	51-35-4;	58106971053	C01157	0.00193785	0.00924665	0.417453	0.466745	0.889417	0.00106698
1408	putrescine	Amino acid	Polyamine'	282	GC/MS	1705.8	174	110-60-1;	NA	C00134	-0.0107841	0.00890984	0.116096	0.305295	0.883198	-0.00607118
1411	2-deoxyguanosine	Nucleotide	Purine' guanine containing	1225	LC/MS Pos	1728	268	961-07-9;	187790	C00330	-0.0367891	0.0317281	0.126052	0.307073	0.666658	-0.00582337
1416	gamma-aminobutyrate (GABA)	Amino acid	Glu'	47	GC/MS	1539.7	304.1	56-12-2;	6992099119	C00334	0.00067429	0.00649052	0.45885	0.480865	0.0186052	0.000529102
1419	5-methylthioadenosine (MTA)	Amino acid	Polyamine'	281	LC/MS Pos	2427	298.1	2457-80-9;	439176	C00170	-0.0688933	0.0345773	0.0260741	0.292824	1.41832	-0.00974544
1437	succinate	Energy	Krebs cycle	659	GC/MS	1348	247	110-15-6;	1110	C00042	-0.0371639	0.0337787	0.13842	0.314724	0.857153	-0.00553324
1444	pipecolate	Amino acid	Lys'	80	LC/MS Pos	1120	130.1	4043-87-2;	849	C00408	0.0383713	0.0690151	0.29043	0.4056	0.349335	0.00282268
1469	mannose-6-phosphate	Carbohydrate	Fructose and sucrose'	554	GC/MS	2004.6	387.1	70442-25-0;104872-94-8;	NA	C00275	-0.0453832	0.056438	0.212687	0.352484	0.0216465	-0.00406798
1476	glucarate (saccharate)	Cofactors and vitamins	Ascorbate and aldarate'	1301	GC/MS	1885.8	333.1	5793-88-4;	33037	C00818	-0.0280221	0.0201527	0.0854653	0.292824	1.17963	-0.00694122
1481	inositol 1-phosphate (I1P)	Lipid	Inositol'	974	GC/MS	2057.8	318.1	106032-59-1;	NA	NA	-0.00507653	0.0140387	0.359632	0.445984	0.423652	-0.00183933
1493	ornithine	Amino acid	Urea cycle; arg-pro'	258	GC/MS	1763.8	141.9	3184-13-2;	6262	C00077	0.0431056	0.0466688	0.180193	0.339875	0.886918	0.00466255
1494	5-oxoproline	Amino acid	Glutathione'	297	LC/MS Neg	744	128.2	98-79-3;	7405	C01879	0.0464776	0.0620873	0.228919	0.360923	0.585129	0.00379044
1497	ethanolamine	Lipid	Glycerolipid'	955	GC/MS	1304	174.1	141-43-5;	NA	C00189	-0.00310125	0.00330409	0.176365	0.339875	0.445402	-0.00473668
1498	N-6-trimethyllysine	Amino acid	Lys'	81	LC/MS Pos	650	189.2	23284-33-5;	159659	C03793	-0.0582331	0.0375579	0.063866	0.292824	0.806134	-0.00770299
1504	nicotinate	Cofactors and vitamins	Nicotinate and nicotinamide'	1338	LC/MS Neg	1221	122.1	59-67-6;	938	C00253	0.0548483	0.10383	0.299906	0.412678	0.821539	0.00268273
1508	pantothenate	Cofactors and vitamins	Pantothenate and CoA'	1347	LC/MS Pos	2218	220.1	137-08-6;	6613	C00864	-0.0129325	0.013902	0.178495	0.339875	0.706193	-0.00469533
1510	phytosphingosine	Lipid	Sphingolipid	1078	LC/MS Pos	5189	318.4	554-62-1;	NA	C12144	0.0528091	0.0245793	0.0184278	0.292824	0.997514	0.0104429
1516	sarcosine (N-Methylglycine)	Amino acid	Gly	ser and thr'	2	GC/MS	1182.9	116	107-97-1;	10887311726	-0.0293843	0.0785278	0.354973	0.44578	C00213	darkgray
1518	squalene	Lipid	Sterol/Steroid	1101	GC/MS	2205	69	111-02-4;	638072	C00751	-0.0135393	0.0431541	0.377552	0.449985	0.728472	-0.0015964
1552	erucate (22:1n9)	Lipid	Long chain FA	732	GC/MS	2134	395.4	112-86-7;	8216	C08316	0.0189545	0.0429464	0.330491	0.430419	0.464023	0.00224341
1554	2-ethylhexanoate	Xenobiotics	Chemical	1471	GC/MS	1210.5	201.2	149-57-5;	8697	NA	0.0759105	0.0638802	0.120338	0.305295	0.892865	0.0059639
1559	5_6-dihydrouracil	Nucleotide	Pyrimidine' uracil containing	1278	GC/MS	1505.2	243	504-07-4;	649	C00429	-0.0135702	0.033946	0.345573	0.439234	0.653581	-0.00203275
1561	alpha-tocopherol	Cofactors and vitamins	Tocopherol'	1372	GC/MS	2305.4	502.5	59-02-9;10191-41-0;	14985	C02477	-0.0118459	0.0535702	0.412975	0.465941	0.292058	-0.00112575
1564	citrate	Energy	Krebs cycle	648	GC/MS	1763.4	273.1	77-92-9;	311	C00158	-0.00164397	0.00604645	0.393449	0.455851	0.223642	-0.00138381
1566	3-aminoisobutyrate	Nucleotide	Pyrimidine' thymine containing; Val	leu and ile'	1276	GC/MS	1252.2	101.9	10569-72-9;214139-20-5;	64956	-0.00938264	0.0208449	0.327348	0.429607	C05145	darkgray
1572	glycerate	Carbohydrate	Glycolysis/gluconeogenesis	585	GC/MS	1360.7	189	600-19-1;	752	C00258	-0.00855346	0.0299626	0.388269	0.454148	0.223819	-0.00145281
1573	guanosine	Nucleotide	Purine' guanine containing	1224	LC/MS Neg	1675	282.1	118-00-3;	6802	C00387	-0.103751	0.0674014	0.0652193	0.292824	1.14178	-0.00765005
1574	histamine	Amino acid	His'	58	GC/MS	1808	174.1	51-45-6;	774	C00388	-0.0124039	0.011685	0.146938	0.323864	0.977385	-0.00534327
1577	2-aminobutyrate	Amino acid	Butanoate'	278	GC/MS	1215.7	130	1492-24-6;	4400000000000	C02261	-0.0451658	0.0910127	0.311013	0.420744	0.235523	-0.00252113
1585	N-acetylalanine	Amino acid	Ala and asp'	33	LC/MS Neg	882	130.1	97-69-8;	88064	C02847	-0.0296558	0.0254794	0.125167	0.306068	0.868053	-0.00584485
1587	N-acetylleucine	Amino acid	Val	leu and ile'	195	LC/MS Pos	3444	174.1	1188-21-2;	70912	-0.0700513	0.0625763	0.134317	0.313085	C02710	darkgray
1589	N-acetylmethionine	Amino acid	Cys and met'	239	LC/MS Pos	2588	192.1	65-82-7;	448580	C02712	-0.0737911	0.0495203	0.0714371	0.292824	1.39107	-0.00741685
1591	N-acetylvaline	Amino acid	Val	leu and ile'	196	LC/MS Pos	2654	160.1	96-81-1;	66789	-0.0817884	0.0361122	0.0140873	0.292824	NA	orange
1600	phosphoethanolamine	Lipid	Glycerolipid'	956	LC/MS Neg	644	140.1	1071-23-4;	52323241015	C00346	-0.0535116	0.0396092	0.0915836	0.292824	1.17296	-0.00675152
1604	urate	Nucleotide	Purine' urate'	1247	LC/MS Neg	769	167.1	69-93-2;120K5305;	NA	C00366	0.0838471	0.0504929	0.0517286	0.292824	1.69549	0.00822054
1638	arginine	Amino acid	Urea cycle; arg-pro'	255	LC/MS Neg	728	173.2	1119-34-2;	5246487232	C00062	-0.0829628	0.0416979	0.0262348	0.292824	1.64242	-0.00973268
1640	ascorbate (Vitamin C)	Cofactors and vitamins	Ascorbate and aldarate'	1298	GC/MS	1850.1	332.1	134-03-2;	NA	C00072	-0.00217696	0.00197027	0.137412	0.314311	1.09036	-0.00555623
1642	caprate (10:0)	Lipid	Medium chain FA	691	LC/MS Neg	5092	171.2	112-37-8;	2969	C01571	0.315036	0.116924	0.00487457	0.175485	2.35847	0.0127729
1643	fumarate	Energy	Krebs cycle	663	GC/MS	1382.1	245	100-17-8;	NA	C00122	-0.00164169	0.0101716	0.436235	0.472126	0.388448	-0.000821874
1645	laurate (12:0)	Lipid	Medium chain FA	694	LC/MS Neg	5288	199.3	143-07-7;	3893	C02679	0.14033	0.0717209	0.0281747	0.292824	1.74947	0.00958347
1648	serine	Amino acid	Gly	ser and thr'	8	GC/MS	1389.1	204	56-45-1;	59516857581	-0.0146375	0.011863	0.111691	0.305295	C00065	darkgray
1649	valine	Amino acid	Val	leu and ile'	200	LC/MS Pos	1040	118.1	72-18-4;	69710186287	-0.0786429	0.0642233	0.113429	0.305295	C00183	orange
1651	pyridoxal	Cofactors and vitamins	Pyridoxal'	1364	LC/MS Pos	1210	168.1	65-22-5;	1050	C00250	-0.0217023	0.021534	0.159351	0.333036	1.23579	-0.00507882
1670	urea	Amino acid	Urea cycle; arg-pro'	260	GC/MS	1223.9	171	57-13-6;	118000000000	C00086	0.0328603	0.0386687	0.199875	0.345515	1.22647	0.0042956
1778	gamma-glutamylcysteine	Peptide	gamma-glutamyl	464	LC/MS Pos	1274	251.1	636-58-8;	842	C00669	-0.0439072	0.0293962	0.0709775	0.292824	1.23956	-0.00743356
1827	riboflavin (Vitamin B2)	Cofactors and vitamins	Riboflavin'	1366	LC/MS Pos	3111	377.2	83-88-5;	493570	C00255	-0.0309246	0.0308174	0.160385	0.333036	1.01089	-0.0050574
1898	proline	Amino acid	Urea cycle; arg-pro'	261	LC/MS Pos	796	116.1	147-85-3;	1460000000000	C00148	-0.059206	0.0486552	0.114868	0.305295	1.36566	-0.00610272
2078	pyrophosphate (PPi)	Energy	Oxidative phosphorylation	672	GC/MS	1642.3	451	1466-09-3;	644102	C00013	-0.0126051	0.0160658	0.218314	0.354919	0.554531	-0.00397048
2125	taurine	Amino acid	Cys and met'	233	GC/MS	1616.4	254.1	107-35-7;	11234068592	C00245	-0.0194798	0.014577	0.0939372	0.292824	1.0494	-0.00668097
2127	glutathione_ reduced (GSH)	Amino acid	Glutathione'	295	LC/MS Pos	1274	308.1	70-18-8;	124886	C00051	-0.0110665	0.0232493	0.318143	0.426825	0.0119388	-0.00241868
2132	citrulline	Amino acid	Urea cycle; arg-pro'	263	LC/MS Pos	715	176.1	372-75-8;	833	C00327	0.143881	0.117599	0.113622	0.305295	1.3851	0.00613498
2134	flavin adenine dinucleotide (FAD)	Cofactors and vitamins	Riboflavin'	1365	LC/MS Neg	2413	784.1	146-14-5;84366-81-4;	643975	C00016	-0.0211393	0.0168397	0.107784	0.305088	1.702	-0.00628951
2372	cytidine 5-monophosphate (5-CMP)	Nucleotide	Pyrimidine' cytidine containing	1255	LC/MS Pos	887	324	63-37-6;	7058165	C00055	-0.0276274	0.0220114	0.107817	0.305088	0.809776	-0.00628862
2730	gamma-glutamylglutamine	Peptide	gamma-glutamyl	468	LC/MS Pos	806	276.1	10148-81-9;	150914	NA	-0.060012	0.0352595	0.0476799	0.292824	1.45769	-0.00841391
2849	guanosine 5- monophosphate (5-GMP)	Nucleotide	Purine' guanine containing	1227	LC/MS Pos	1300	364	5550-12-9;	761	NA	0.0118649	0.0141634	0.203215	0.348368	0.596993	0.00423547
3127	hypoxanthine	Nucleotide	Purine' (hypo)xanthine/inosine containing	1190	LC/MS Neg	1313	135.1	68-94-0;	790	C00262	-0.0459986	0.0356706	0.10176	0.29973	0.844124	-0.00645516
3147	xanthine	Nucleotide	Purine' (hypo)xanthine/inosine containing	1187	LC/MS Pos	1430	153.1	69-89-6;	1188	C00385	-0.0846123	0.0746111	0.131263	0.31128	0.846803	-0.0056989
3155	3-ureidopropionate	Amino acid	Ala and asp'	29	LC/MS Pos	1062	133.1	462-88-4;	111	C02642	-0.0128657	0.0132146	0.167621	0.335407	0.729748	-0.00490982
5086	dimethylglycine	Amino acid	Gly	ser and thr'	3	GC/MS	1030	57.9	1118-68-9;	6971056673	0.0417309	0.0507897	0.207715	0.352354	C01026	orange
5278	nicotinamide adenine dinucleotide (NAD+)	Cofactors and vitamins	Nicotinate and nicotinamide'	1327	LC/MS Pos	1370	664	53-84-9;	1.09e+18	C00003	0.00507523	0.00171565	0.0024159	0.142318	1.42271	0.0138348
6146	2-aminoadipate	Amino acid	Lys'	77	GC/MS	1686.5	260.1	542-32-5;1118-90-7;	469	C00956	-0.0248516	0.0322696	0.22254	0.35783	0.476877	-0.00389817
11398	asparagine	Amino acid	Ala and asp'	25	GC/MS	1651.2	231	70-47-3;	62676992089	C00152	-0.0200762	0.0130778	0.0657283	0.292824	1.30601	-0.00763035
11438	phosphate	Energy	Oxidative phosphorylation	671	GC/MS	1307.7	298.9	7664-38-2;	1061	C00009	-0.081758	0.0485319	0.0493458	0.292824	1.2848	-0.00833286
11777	glycine	Amino acid	Gly	ser and thr'	1	GC/MS	1166	101.9	56-40-6;	5257127750	-0.0160884	0.0150279	0.144915	0.320496	C00037	darkgray
12021	fructose-6-phosphate	Carbohydrate	Glycolysis/gluconeogenesis	592	GC/MS	1994.9	315.1	103213-47-4;	NA	C05345	-0.133964	0.0920053	0.076014	0.292824	0.792327	-0.00725466
12025	cis-aconitate	Energy	Krebs cycle	651	LC/MS Neg	603	173.1	585-84-2;	643757	C00417	0.00358261	0.0244108	0.441973	0.473386	0.478443	0.000747379
12035	pelargonate (9:0)	Lipid	Medium chain FA	690	LC/MS Neg	4847	157.2	112-05-0;	5461016	C01601	0.104341	0.15734	0.255236	0.385292	0.602545	0.00336213
12055	galactose	Carbohydrate	Fructose and sucrose'	539	GC/MS	1793.8	203.9	59-23-4;	3037556	C01582	-0.0222085	0.0134682	0.0529128	0.292824	1.36872	-0.00816619
12080	ribose	Carbohydrate	Nucleotide sugars pentose'	622	GC/MS	1639.2	204	50-69-1;	5311110	C00121	-0.00416632	0.00614396	0.250511	0.382304	0.305021	-0.00343726
12359	guanidinoacetate	Amino acid	Guanidino and acetamido'	292	GC/MS	1696.6	172	352-97-6;	7.63e+16	C00581	-0.0156271	0.0167399	0.177661	0.339875	1.01031	-0.00471148
15053	sorbitol	Carbohydrate	Fructose and sucrose'	560	GC/MS	1843	319.1	6706-59-8;	107428	C00794	0.00174816	0.00266648	0.257637	0.385292	1.06334	0.00332421
15076	2-deoxyinosine	Nucleotide	Purine' (hypo)xanthine/inosine containing	1193	LC/MS Neg	1700	251.1	890-38-0;	65058	C05512	-0.0798544	0.038794	0.0225586	0.292824	1.87096	-0.0100419
15095	N-acetylglucosamine	Carbohydrate	Aminosugars'	511	GC/MS	1903.3	245	7512-17-6;	24139	C00140	0.00107931	0.00388722	0.391247	0.455167	0.75155	0.00141311
15107	N-acetylglucosamine 6-phosphate	Carbohydrate	Aminosugars'	513	LC/MS Neg	628	300.1	102029-88-9;	10040501	C00357	-0.150067	0.0995439	0.0691813	0.292824	1.09435	-0.00749963
15122	glycerol	Lipid	Glycerolipid'	959	GC/MS	1311	205	56-81-5;	753	C00116	-0.0340883	0.0420266	0.210695	0.352465	0.377645	-0.00410285
15129	alanylalanine	Peptide	Dipeptide	322	LC/MS Pos	757	161.1	1948-31-8;	54600000000000	C00993	-0.0254823	0.0318463	0.213821	0.353459	1.15588	-0.00404822
15136	xanthosine	Nucleotide	Purine' (hypo)xanthine/inosine containing	1188	LC/MS Pos	1785	285	146-80-5;	64959	C01762	-0.0425413	0.0217306	0.0281107	0.292824	1.6707	-0.00958826
15140	kynurenine	Amino acid	Tryptophan'	152	LC/MS Pos	1902	209.1	2922-83-0;	1610000000000	C00328	-0.0773632	0.0952405	0.210359	0.352465	0.893828	-0.00410873
15335	mannitol	Carbohydrate	Fructose and sucrose'	548	GC/MS	1839	319.1	69-65-8;	6251	C00392	0.0257803	0.0223128	0.126883	0.307941	0.880274	0.00580328
15365	glycerol 3-phosphate (G3P)	Lipid	Glycerolipid'	961	GC/MS	1719.7	357.1	29849-82-9;	754	C00093	0.00412708	0.0204328	0.420401	0.467411	0.358285	0.00102837
15442	6-phosphogluconate	Carbohydrate	Nucleotide sugars pentose'	613	LC/MS Neg	588	275.1	921-62-0;53411-70-4;	91493	C00345	-0.0763229	0.0516037	0.0729032	0.292824	1.13347	-0.00736408
15443	glucuronate	Carbohydrate	Glycolysis/gluconeogenesis	607	GC/MS	1886.5	217	207300-70-7;	65041	C00191	-0.00929981	0.00487731	0.031338	0.292824	1.12043	-0.00935702
15496	agmatine	Amino acid	Polyamine'	284	GC/MS	1526	174	2482-00-0;	199	C00179	-0.0108898	0.0166432	0.25805	0.385292	0.115812	-0.0033177
15497	argininosuccinate	Amino acid	Urea cycle; arg-pro'	270	GC/MS	2157	446.3	156637-58-0;	828	C03406	-8.51e-05	0.00320149	0.489452	0.494512	0.75894	-0.000135403
15500	carnitine	Lipid	Carnitine'	899	LC/MS Pos	702	162.2	461-05-2;	10917	NA	-0.099288	0.0988645	0.160192	0.333036	0.276772	-0.00506137
15506	choline	Lipid	Glycerolipid'	960	LC/MS Pos	674	104.2	67-48-1;	170746	NA	0.0839294	0.0887143	0.174477	0.339875	1.16497	0.00477361
15630	N-acetylornithine	Amino acid	Urea cycle; arg-pro'	264	LC/MS Pos	875	175.2	6205-08-9;	6990000000000	C00437	-0.016922	0.0335124	0.307978	0.418385	0.465959	-0.00256504
15650	N1-methyladenosine	Nucleotide	Purine' adenine containing	1201	LC/MS Pos	1356	282.1	15763-06-1;	5460178	C02494	-0.00500306	0.0197599	0.400612	0.458271	0.355864	-0.00128878
15667	2-isopropylmalate	Carbohydrate	Glycolysis/gluconeogenesis	584	LC/MS Neg	732	175.2	3237-44-3;	77	C02504	-0.0112736	0.00857388	0.097466	0.292824	0.979046	-0.00657752
15681	4-guanidinobutanoate	Amino acid	Guanidino and acetamido'	290	LC/MS Pos	1085	146.1	463-003;463-00-3;	500	C01035	0.0022356	0.0432135	0.47948	0.490842	0.676371	0.000263502
15699	sorbitol 6-phosphate	Carbohydrate	Fructose and sucrose'	562	LC/MS Neg	613	261.1	108392-12-7;	NA	C01096	-0.0733329	0.0723573	0.158009	0.332132	0.629405	-0.00510675
15737	glycolate (hydroxyacetate)	Xenobiotics	Chemical	1430	GC/MS	1119	177	79-14-1;	3698251757	C00160	0.164473	0.10905	0.069094	0.292824	0.795437	0.00750288
15753	hippurate	Xenobiotics	Benzoate'	1395	LC/MS Neg	2136	178.1	495-69-2;	464	C01586	0.000824658	0.00537634	0.439375	0.472949	0.745101	0.000781091
15772	ribitol	Carbohydrate	Nucleotide sugars pentose'	616	GC/MS	1692.4	217	488-81-3;	NA	C00474	-0.00580488	0.0188861	0.379962	0.449985	0.23399	-0.00156401
15778	benzoate	Xenobiotics	Benzoate'	1408	GC/MS	1291.5	179	65-85-0;	243	C00180	0.0543636	0.0450375	0.116722	0.305295	1.18213	0.00605518
15804	maltose	Carbohydrate	Fructose and sucrose'	547	GC/MS	2176.2	204.1	6363-53-7;	439341	C00208	-0.0614962	0.344771	0.4296	0.470238	0.0741791	-0.000908226
15821	fucose	Carbohydrate	Aminosugars'	523	GC/MS	1682.2	204	2438-80-4;	3034656	NA	-0.0317766	0.0196868	0.0565996	0.292824	0.825402	-0.00800275
15835	xylose	Carbohydrate	Nucleotide sugars pentose'	637	GC/MS	1723.9	204	609-06-3;	95259	C00181	-0.00194918	0.00370388	0.300593	0.412678	0.277944	-0.00267266
15877	maltotriose	Carbohydrate	Fructose and sucrose'	567	GC/MS	2419	204	1109-28-0;	439586	C01835	-0.653543	0.832074	0.218069	0.354919	0.412045	-0.00397469
15907	fructose 1-phosphate	Carbohydrate	Glycolysis/gluconeogenesis	593	GC/MS	1996.5	445.2	53823-70-4;	65246	C01094	0.000761874	0.00731538	0.458748	0.480865	0.830915	0.000530419
15910	maltotetraose	Carbohydrate	Oligosaccharide	646.5	LC/MS Neg	965	665.1	34612-38-9;	446495	C02052	0.0276512	0.285079	0.461571	0.480865	0.241251	0.000494001
15915	S-adenosylmethionine (SAM)	Amino acid	Cys and met'	235	LC/MS Pos	676	399.1	24346-00-7;	NA	NA	-0.182549	0.0833111	0.0167156	0.292824	1.68261	-0.0106311
15948	S-adenosylhomocysteine (SAH)	Amino acid	Cys and met'	236	LC/MS Neg	1821	383.1	979-92-0;	NA	C00021	-0.0816583	0.0512154	0.0587739	0.292824	0.99577	-0.00791014
15990	glycerophosphorylcholine (GPC)	Lipid	Glycerolipid'	962	LC/MS Pos	694	258.1	28319-77-9;	657272	C00670	-0.008716	0.0334922	0.397908	0.457983	0.428237	-0.0013246
15996	aspartate	Amino acid	Ala and asp'	24	GC/MS	1529.7	232	56-84-8;	5960	C00049	-0.00842433	0.00675246	0.10918	0.305295	0.860582	-0.00625204
17747	sphingosine	Lipid	Sphingolipid	1077	LC/MS Pos	5197	300.2	123-78-4;	5353955	C00319	-0.0594667	0.0440608	0.0917967	0.292824	1.33354	-0.00674508
17805	dihomo-linoleate (20:2n6)	Lipid	Long chain FA	724	LC/MS Neg	5722	307.3	2091-39-6;	6439848	C16525	-0.205332	0.136248	0.0692448	0.292824	0.836036	-0.00749728
18335	quinate	Xenobiotics	Food component/Plant	1674	GC/MS	1793	345.1	77-95-2;	NA	C00296	-0.00824475	0.00861166	0.171634	0.338051	0.419925	-0.00482969
18344	xylulose	Carbohydrate	Nucleotide sugars pentose'	639	GC/MS	1668	306.1	551-84-8;	5289590	C00310	-0.0178377	0.0376712	0.31902	0.426938	0.246324	-0.00240613
18349	indolelactate	Amino acid	Tryptophan'	154	GC/MS	1964.9	202	832-97-3;	92904	C02043	0.00315152	0.0143317	0.413451	0.465941	1.01561	0.0011195
18357	glycylvaline	Peptide	Dipeptide	311	LC/MS Pos	1572	175.1	1963-21-9;	27200000000000	NA	-0.0362176	0.0181455	0.0258757	0.292824	1.88699	-0.00976127
18360	adenylosuccinate	Nucleotide	Purine' adenine containing	1216	LC/MS Neg	569	462.1	19046-78-7;	195	C03794	-0.0340226	0.0260271	0.0987517	0.293537	1.10006	-0.0065405
18362	azelate (nonanedioate)	Lipid	FA dicarboxylate	794	LC/MS Neg	1322	187.2	123-99-9;	2266	C08261	0.15323	0.134741	0.130606	0.31128	0.198789	0.00571442
18369	gamma-glutamylleucine	Peptide	gamma-glutamyl	462	LC/MS Pos	2744	261.2	2566-39-4;	151023	NA	-0.0307232	0.0501336	0.271473	0.392428	0.554795	-0.00310907
18392	theobromine	Xenobiotics	Xanthine'	1799	LC/MS Pos	2136	181.1	83-67-0;	5429	C07480	-0.0437054	0.0494637	0.190709	0.340331	0.0510573	-0.00446368
18467	eicosapentaenoate (EPA; 20:5n3)	Lipid	Essential FA	679	LC/MS Neg	5442	301.3	10-2005-9;10417-94-4;	446284	C06428	-0.00882941	0.026883	0.37202	0.449985	0.20925	-0.00167101
19260	1-oleoylglycerophosphoserine	Lipid	Lysolipid	1043	LC/MS Neg	5690	522.3	NA	9547099	NA	-0.00198377	0.00733128	0.393946	0.455851	0.140375	-0.0013772
19323	docosahexaenoate (DHA; 22:6n3)	Lipid	Essential FA	682	LC/MS Neg	5518	327.3	6217-54-5;	445580	C06429	-0.0188505	0.0201962	0.1777	0.339875	0.647309	-0.00471072
19324	1-stearoylglycerophosphoinositol	Lipid	Lysolipid	1035	LC/MS Neg	5800	599.4	796963-93-4;	NA	NA	-0.0160084	0.01032	0.0637801	0.292824	1.34007	-0.00770639
19464	testosterone	Lipid	Sterol/Steroid	1129	LC/MS Pos	5119	289.2	NA	6013	C00535	-0.0013733	0.0444798	0.48775	0.493997	0.243941	-0.000157261
19934	myo-inositol	Lipid	Inositol'	971	GC/MS	1924.9	217	87-89-8;	NA	C00137	0.00266611	0.00738443	0.359842	0.445984	0.681833	0.00183647
20488	glucose	Carbohydrate	Glycolysis/gluconeogenesis	589	GC/MS	1866.8	217.1	50-99-7;	79025	C00031	-0.185854	0.118542	0.0618154	0.292824	1.33574	-0.00778486
20675	1_5-anhydroglucitol (1_5-AG)	Carbohydrate	Glycolysis/gluconeogenesis	583	GC/MS	1788.7	217	154-58-5;	NA	C07326	0.180151	0.134133	0.0928491	0.292824	1.23524	0.00671343
20699	erythritol	Xenobiotics	Sugar	sugar substitute starch	1818	GC/MS	1517.5	217	149-32-6;	NA	-0.0256437	0.0361341	0.240704	0.372478	C00503	darkgray
20714	methyl-alpha-glucopyranoside	Xenobiotics	Chemical	1457	LC/MS Pos	1087	212.1	97-30-3;	64947	C02603	-0.0628214	0.0736765	0.199084	0.345515	0.587159	-0.00430991
21029	glycylglycine	Peptide	Dipeptide	312	GC/MS	1757.9	174	556-50-3;	155000000000	C02037	-0.00998272	0.00726303	0.0879093	0.292824	0.198179	-0.0068643
21044	2-hydroxybutyrate (AHB)	Amino acid	Cys and met'	241	GC/MS	1169.4	130.9	3347-90-8;	440864	C05984	0.401908	0.135833	0.00241156	0.142318	2.47689	0.0138374
21127	1-palmitoylglycerol (1-monopalmitin)	Lipid	Monoacylglycerol	1051	GC/MS	2119.5	371.3	542-44-9;	14900	NA	-0.0108565	0.0254255	0.335668	0.430544	0.18944	-0.0021707
21131	dihydrocholesterol	Lipid	Sterol/Steroid	1104	GC/MS	2320.8	215.2	80-97-7;	6665	NA	-0.0670736	0.0390952	0.0464061	0.292824	1.55383	-0.00847737
21134	adipate	Lipid	FA dicarboxylate	785	GC/MS	1520	110.9	124-04-9;	196	C06104	0.00178615	0.0159824	0.455746	0.480623	0.026464	0.000569168
21184	1-oleoylglycerol (1-monoolein)	Lipid	Monoacylglycerol	1055	GC/MS	2181.2	397.4	111-03-5;	5283468	NA	-0.0341897	0.0540675	0.265111	0.389896	0.841846	-0.00320731
21188	1-stearoylglycerol (1-monostearin)	Lipid	Monoacylglycerol	1053	GC/MS	2186.6	399.4	123-94-4;	24699	D01947	-0.132639	0.0613726	0.0179035	0.292824	2.06159	-0.0104989
22001	3-hydroxyoctanoate	Lipid	FA monohydroxy	765	LC/MS Neg	3463	159.2	88930-08-9;	26613	NA	0.0638463	0.0606591	0.148966	0.323926	1.05202	0.00529911
22030	2-hydroxyisobutyrate	Xenobiotics	Chemical	1434.1	GC/MS	1107.5	130.9	594-61-6;	11671	NA	-0.00745015	0.0309319	0.405357	0.460827	0.132107	-0.00122606
22053	3-hydroxydecanoate	Lipid	FA monohydroxy	768	LC/MS Neg	4681	187.2	5561-87-5;	26612	NA	0.018879	0.0285985	0.256193	0.385292	0.992849	0.00334699
22116	4-methyl-2-oxopentanoate	Amino acid	Val	leu and ile'	203	LC/MS Neg	2200	129.2	816-66-0;	70	-0.00640803	0.0212279	0.382042	0.450935	C00233	darkgray
22152	nicotinamide ribonucleotide (NMN)	Cofactors and vitamins	Nicotinate and nicotinamide'	1326	LC/MS Pos	886	335.1	1094-61-7;	14180	C00455	0.0096234	0.00302403	0.00129514	0.104907	1.67387	0.0147026
22158	citramalate	Amino acid	Val	leu and ile'	220	GC/MS	1490.7	247	6236-10-8;	1081	0.00693899	0.00255632	0.00462689	0.175485	C00815	orange
22166	alpha-glutamylglutamate	Peptide	Dipeptide	343	LC/MS Pos	857	277.1	3929-61-1;	439500	C01425	-0.0086396	0.0233342	0.356428	0.445879	0.913323	-0.00188318
22171	glycylproline	Peptide	Dipeptide	314	LC/MS Pos	1115	173.1	704-15-4;	30100000000000	NA	-0.276894	0.0990905	0.00375177	0.15634	2.10895	-0.0131804
22175	aspartylphenylalanine	Peptide	Dipeptide	340	LC/MS Pos	2538	281.1	13433-09-5;	93078	NA	-0.0161627	0.0112506	0.0787262	0.292824	1.20485	-0.00716193
22185	N-acetylaspartate (NAA)	Amino acid	Ala and asp'	35	LC/MS Pos	1222	176.1	997-55-7;997-55-7;	65065	C01042	0.000783467	0.00363299	0.415096	0.466745	0.77979	0.0010979
22189	palmitoylcarnitine	Lipid	Carnitine'	912	LC/MS Pos	5179	400.4	6865-14-1;	461	NA	0.0145385	0.0235039	0.269598	0.392428	0.204925	0.00313791
23642	homoserine	Amino acid	Gly	ser and thr'	12	GC/MS	1471	218.1	672-15-1;	126000000000	-0.0552993	0.0538202	0.154727	0.329812	C00263	orange
27447	1-linoleoylglycerol (1-monolinolein)	Lipid	Monoacylglycerol	1057	GC/MS	2181	395.3	2277-28-3;	5283469	NA	-0.0123321	0.0268078	0.323812	0.428225	0.188378	-0.00233788
27513	indoleacetate	Amino acid	Tryptophan'	156	GC/MS	1862	202	6505-45-9;	802	C00954	0.0118022	0.00416807	0.0033988	0.15634	1.64577	0.0133306
27672	3-indoxyl sulfate	Amino acid	Tryptophan'	179	LC/MS Neg	2258	212	2642-37-7;	10258	NA	0.0376311	0.0130565	0.00296826	0.147956	2.50546	0.0135333
27710	N-acetylglycine	Amino acid	Gly	ser and thr'	4	GC/MS	1396.4	143.9	543-24-8;	10972	-0.0731331	0.0638011	0.128744	0.310032	NA	darkgray
27718	creatine	Amino acid	Creatine'	274	LC/MS Pos	758	132.1	57-00-1;	586	C00300	-0.0457974	0.129454	0.362546	0.446746	0.236613	-0.00179957
27728	glycerol 2-phosphate	Xenobiotics	Chemical	1436	GC/MS	1691.8	243	819-83-0;	2526	C02979	-0.0126749	0.0271727	0.321521	0.426938	0.314904	-0.00237046
27738	threonate	Cofactors and vitamins	Ascorbate and aldarate'	1300	GC/MS	1560.7	292.1	70753-61-6;	151152	C01620	-0.0243406	0.0300086	0.210693	0.352465	0.469798	-0.00410289
27743	triethyleneglycol	Xenobiotics	Chemical	1439	LC/MS Pos	1824	168.1	112-27-6;	NA	NA	0.0820097	0.0393039	0.0211898	0.292824	1.20335	0.0101675
31260	glucose-6-phosphate (G6P)	Carbohydrate	Glycolysis/gluconeogenesis	587	GC/MS	2042.7	387.2	103192-55-8;	NA	C00668	-0.209135	0.133853	0.0624486	0.292824	0.804904	-0.00775936
31453	cysteine	Amino acid	Cys and met'	224	GC/MS	1560.1	218	52-90-4;56-89-3;	58626419722	C00097	-0.00749408	0.0054166	0.0865179	0.292824	1.14383	-0.0069079
31530	threonylphenylalanine	Peptide	Dipeptide	364	LC/MS Pos	2500	267.2	NA	41000000000000	NA	-0.0102301	0.00758279	0.0918803	0.292824	1.0828	-0.00674255
31532	N-methylglutamate	Amino acid	Glu'	43	GC/MS	1665	260.2	35989-16-3;	439377	C01046	-0.00137939	0.00206328	0.253529	0.384747	0.145528	-0.00338919
31555	pyridoxate	Cofactors and vitamins	Vitamin B6'	1389	LC/MS Neg	2210	182.1	82-82-6;	6723	C00847	0.00804252	0.0230383	0.364289	0.446746	0.296422	0.00177583
31591	androsterone sulfate	Lipid	Sterol/Steroid	1116	LC/MS Neg	5011	369.2	2479-86-9;	NA	C00523	0.0891552	0.0245297	0.000344078	0.0378017	2.31018	0.0163565
31609	N1-methylguanosine	Nucleotide	Purine' guanine containing	1236	LC/MS Pos	1850	298.1	2140-65-0;	96373	NA	-0.00530385	0.009619	0.291988	0.406027	0.379399	-0.00279952
31787	3-carboxy-4-methyl-5-propyl-2-furanpropanoate (CMPF)	Lipid	FA dicarboxylate	801	LC/MS Neg	2815	239.1	86879-39-2;	123979	NA	0.135205	0.0526524	0.00673612	0.207858	2.57619	0.0122486
32197	3-(4-hydroxyphenyl)lactate	Amino acid	Phe and tyr'	107	LC/MS Neg	1395	181.1	6482-98-0;	9378	C03672	0.0316075	0.107583	0.385103	0.452419	0.354199	0.0014951
32198	acetylcarnitine	Lipid	Carnitine'	901	LC/MS Pos	1203	204.2	5080-50-2;	7045767	C02571	0.0570656	0.0776289	0.232963	0.366408	1.32056	0.00372298
32328	hexanoylcarnitine	Lipid	Carnitine'	902	LC/MS Pos	3174	260.2	6920-35-0;	6426853	C01585	-0.0169462	0.0429316	0.347415	0.439923	0.0412907	-0.00200724
32342	adenosine 5-monophosphate (AMP)	Nucleotide	Purine' adenine containing	1208	LC/MS Pos	1210	348.1	149022-20-8;	15938965	C00020	-0.00442288	0.00473971	0.177755	0.339875	0.537839	-0.00470967
32350	1-methylimidazoleacetate	Amino acid	His'	64	LC/MS Pos	845	141.1	2625-49-2;	75810	C05828	-0.0146428	0.0328546	0.328935	0.429738	0.06217	-0.00226535
32377	N-acetylneuraminate	Carbohydrate	Aminosugars'	517	LC/MS Neg	695	308.1	131-48-6;	NA	C00270	-0.177943	0.113493	0.0618095	0.292824	1.01305	-0.0077851
32379	scyllo-inositol	Lipid	Inositol'	979	GC/MS	1893.8	318.2	488-59-5;	NA	C06153	0.00206623	0.00675248	0.38048	0.449985	0.439599	0.00155706
32393	gamma-glutamylvaline	Peptide	gamma-glutamyl	460	LC/MS Pos	2040	247.2	2746-34-1;	NA	NA	-0.00058813	0.043376	0.49462	0.495694	0.404427	-6.91e-05
32401	trigonelline (N-methylnicotinate)	Cofactors and vitamins	Nicotinate and nicotinamide'	1345	LC/MS Pos	757	138.1	6138-41-6;	5570	NA	-0.00117249	0.0279396	0.483352	0.493248	0.319547	-0.000213749
32412	butyrylcarnitine	Lipid	FA' (also BCAA')	890	LC/MS Pos	2007	232.2	25576-40-3;	213144	NA	-0.00491399	0.0188738	0.397862	0.457983	0.484839	-0.00132521
32415	docosadienoate (22:2n6)	Lipid	Long chain FA	733	LC/MS Neg	6017	335.4	7370-49-2;	5282807	C16533	-0.221129	0.187482	0.122074	0.305295	0.383647	-0.00592072
32417	docosatrienoate (22:3n3)	Lipid	Long chain FA	734	LC/MS Neg	5825	333.4	59708-86-0;	5312556	C16534	-0.194655	0.116769	0.0510817	0.292824	0.988842	-0.00825063
32418	myristoleate (14:1n5)	Lipid	Long chain FA	699	LC/MS Neg	5338	225.3	544-64-9;	5281119	C08322	0.297015	0.0722543	7.85e-05	0.0254304	2.7401	0.0179574
32452	propionylcarnitine	Lipid	FA' (also BCAA')	888	LC/MS Pos	1589	218.2	17298-37-2;	107738	C03017	-0.0153897	0.0227192	0.25074	0.382304	0.2926	-0.00343362
32454	valylglutamate	Peptide	Dipeptide	370	LC/MS Pos	1346	247.1	3062-07-5;	7009623	NA	-0.0228456	0.0192395	0.120512	0.305295	1.2612	-0.00595955
32489	caproate (6:0)	Lipid	Medium chain FA	687	LC/MS Neg	2766	115.2	142-62-1;	8892	C01585	0.289227	0.0612021	1.06e-05	0.00684407	2.30417	0.0198187
32492	caprylate (8:0)	Lipid	Medium chain FA	689	LC/MS Neg	4367	143.2	124-07-2;	379	C06423	0.0855818	0.0773909	0.137213	0.314311	0.849236	0.00556079
32504	docosapentaenoate (n3 DPA; 22:5n3)	Lipid	Essential FA	680	LC/MS Neg	5574	329.4	2234-74-4;	NA	C16513	-0.0372488	0.03115	0.118889	0.305295	0.445598	-0.00600024
32518	X - 11204	NA	NA	NA	LC/MS Pos	5263	229.2	NA	NA	NA	0.00148886	0.0966834	0.493889	0.495694	0.159996	7.84e-05
32553	phenol sulfate	Amino acid	Phe and tyr'	142	LC/MS Neg	2150	173.1	937-34-8;	74426	C02180	0.115028	0.041324	0.00386025	0.15634	2.23997	0.0131368
32578	X - 11261	NA	NA	NA	LC/MS Pos	3600	286.2	NA	NA	NA	-0.0214552	0.0360546	0.277324	0.396702	0.011529	-0.0030197
32587	X - 02249	NA	NA	NA	LC/MS Neg	4025	267.2	NA	NA	NA	0.0981084	0.0293258	0.000810833	0.0750599	2.76907	0.0153143
32632	X - 11315	NA	NA	NA	LC/MS Pos	1210	130.2	NA	NA	NA	0.301557	0.14435	0.021071	0.292824	1.17827	0.0101787
32635	1-linoleoylglycerophosphoethanolamine*	Lipid	Lysolipid	998	LC/MS Neg	5725	476.3	NA	NA	NA	-0.000534187	0.00667665	0.468285	0.483813	0.613068	-0.0004075
32650	X - 11333	NA	NA	NA	LC/MS Pos	1019	212.1	NA	NA	NA	-0.0168654	0.01775	0.173446	0.339875	0.461697	-0.00479389
32651	X - 11334	NA	NA	NA	LC/MS Pos	982	259.1	NA	NA	NA	-0.00535275	0.0276148	0.42357	0.467411	0.379124	-0.000986925
32654	3-dehydrocarnitine*	Lipid	Carnitine'	900	LC/MS Pos	1020	160.2	10457-99-5;	6991982	NA	-0.0289852	0.0581077	0.310117	0.42041	0.439417	-0.00253406
32672	pyroglutamine*	Amino acid	Glu'	46	LC/MS Pos	764	129.2	NA	134508	NA	0.0436535	0.139514	0.377871	0.449985	0.430839	0.00159211
32675	C-glycosyltryptophan*	Amino acid	Tryptophan'	172	LC/MS Pos	1912	367.1	NA	NA	NA	-0.0712205	0.0406681	0.0432123	0.292824	1.33731	-0.00864267
32689	X - 11372	NA	NA	NA	LC/MS Neg	5303	467.4	NA	NA	NA	0.0715252	0.0338104	0.0198585	0.292824	2.09389	0.0102963
32698	X - 11381	NA	NA	NA	LC/MS Pos	1126	186.2	NA	NA	NA	0.00318824	0.125661	0.489933	0.494512	0.496313	0.000129232
32709	X - 03056	NA	NA	NA	LC/MS Pos	2264	185.2	NA	NA	NA	0.166021	0.0875731	0.0320724	0.292824	1.58641	0.00930709
32754	X - 11437	NA	NA	NA	LC/MS Neg	2888	231	NA	NA	NA	0.100569	0.0277133	0.000350016	0.0378017	2.73827	0.0163366
32815	2-arachidonoylglycerophosphoethanolamine*	Lipid	Lysolipid	1001	LC/MS Neg	5674	500.3	NA	NA	NA	-0.0024022	0.0454589	0.47904	0.490842	0.607407	-0.000269153
32828	X - 11511	NA	NA	NA	LC/MS Neg	4119	215.2	NA	NA	NA	0.0436546	0.0732285	0.27697	0.396702	0.0486899	0.00302508
32838	X - 11521	NA	NA	NA	LC/MS Pos	3650	286.2	NA	NA	NA	-0.0988342	0.072996	0.0911111	0.292824	0.137649	-0.00676584
32850	X - 11533	NA	NA	NA	LC/MS Neg	4904	243.2	NA	NA	NA	0.0243537	0.0989521	0.403332	0.460139	0.614531	0.00125281
32855	X - 11538	NA	NA	NA	LC/MS Neg	4920	311.3	NA	NA	NA	0.0939223	0.0620056	0.0682677	0.292824	1.79436	0.00753374
32859	X - 11542	NA	NA	NA	LC/MS Pos	5247	245.2	NA	NA	NA	0.0433172	0.11765	0.357193	0.445975	0.051415	0.00187269
32867	X - 11550	NA	NA	NA	LC/MS Neg	5130	250.2	NA	NA	NA	0.0025054	0.0345442	0.471245	0.484709	0.677088	0.000369403
32892	X - 11575	NA	NA	NA	LC/MS Pos	1799	264.1	NA	NA	NA	-0.0132653	0.0155039	0.198277	0.345515	0.668728	-0.00432458
32894	X - 10445	NA	NA	NA	LC/MS Pos	1939	250.1	NA	NA	NA	-0.0108752	0.0109271	0.162356	0.333989	0.809807	-0.00501679
32895	X - 11578	NA	NA	NA	LC/MS Pos	2146	298.1	NA	NA	NA	-0.00348727	0.0188679	0.427081	0.468271	0.307853	-0.00094108
32900	X - 11583	NA	NA	NA	LC/MS Pos	2793	457.1	NA	NA	NA	-0.0119643	0.0376044	0.375885	0.449985	0.0863679	-0.00161885
32902	X - 11585	NA	NA	NA	LC/MS Pos	2987	332	NA	NA	NA	-0.018346	0.0201661	0.183799	0.339875	0.452064	-0.00459359
32958	X - 11641	NA	NA	NA	LC/MS Neg	3950	325.3	NA	NA	NA	0.010438	0.0356205	0.385394	0.452419	0.292215	0.00149122
32974	X - 11612	NA	NA	NA	LC/MS Pos	1835	285	NA	NA	NA	-0.0729741	0.0509574	0.079372	0.292824	1.53007	-0.00714019
32980	adrenate (22:4n6)	Lipid	Long chain FA	735	LC/MS Neg	5684	331.3	2091-25-0;	5282844	C16527	-0.100817	0.0922219	0.139938	0.316233	0.64994	-0.00549884
33009	homostachydrine*	Xenobiotics	Food component/Plant	1754	LC/MS Pos	1199	158.2	1195-94-4;	441447	C08283	0.0901099	0.0926266	0.167809	0.335407	0.920994	0.00490603
33013	nicotinamide riboside*	Cofactors and vitamins	Nicotinate and nicotinamide'	1334	LC/MS Pos	955	255.1	1341-23-7;	NA	NA	-0.00406672	0.0321493	0.44994	0.477969	0.563664	-0.000644202
33026	X - 11684	NA	NA	NA	LC/MS Pos	2992	328	NA	NA	NA	0.0125753	0.0472295	0.395602	0.456952	0.375459	0.00135519
33028	X - 01497	NA	NA	NA	LC/MS Pos	5115	332.2	NA	NA	NA	-0.0030439	0.00232567	0.0984785	0.293537	0.62205	-0.00654834
33031	X - 11687	NA	NA	NA	LC/MS Pos	2182	384.1	NA	NA	NA	-0.00848333	0.00985736	0.196911	0.345515	0.770122	-0.00434944
33159	X - 11814	NA	NA	NA	LC/MS Pos	2372	152.1	NA	NA	NA	-0.00905184	0.00933929	0.168698	0.335407	0.579432	-0.00488819
33206	X - 11861	NA	NA	NA	LC/MS Neg	4617	229.2	NA	NA	NA	0.077778	0.0763593	0.156809	0.33196	0.248975	0.00513187
33220	X - 11875	NA	NA	NA	LC/MS Neg	5272	381.3	NA	NA	NA	0.0244236	0.0324412	0.227645	0.360923	0.626664	0.00381183
33225	X - 11880	NA	NA	NA	LC/MS Neg	5378	537.4	NA	NA	NA	0.148621	0.0480205	0.00165613	0.119241	2.65034	0.014368
33228	1-arachidonoylglycerophosphocholine*	Lipid	Lysolipid	1025	LC/MS Pos	5554	544.3	NA	NA	C05208	-0.0076059	0.0128299	0.27807	0.396893	1.06089	-0.00300837
33230	1-palmitoleoylglycerophosphocholine*	Lipid	Lysolipid	1012	LC/MS Pos	5524	494.3	NA	NA	NA	-0.00494963	0.00578409	0.198244	0.345515	1.13275	-0.00432517
33360	X - 12014	NA	NA	NA	LC/MS Neg	1998	249.1	NA	NA	NA	0.0306822	0.0399755	0.223305	0.358172	0.400357	0.00388517
33403	X - 12051	NA	NA	NA	LC/MS Pos	5739	456.4	NA	NA	NA	-0.00704288	0.0145408	0.315193	0.424626	0.514957	-0.00246094
33408	X - 12056	NA	NA	NA	LC/MS Pos	1129	156.2	NA	NA	NA	-0.00983665	0.0219659	0.328172	0.429607	0.164332	-0.00227613
33419	2-palmitoylglycerol (2-monopalmitin)	Lipid	Monoacylglycerol	1052	GC/MS	2108	129	23470-00-0;	123409	NA	-0.0146246	0.0325947	0.327862	0.429607	0.877323	-0.00228051
33420	gamma-tocopherol	Cofactors and vitamins	Tocopherol'	1377	GC/MS	2264	488.4	54-28-4;	14986	C02483	0.0393169	0.0335903	0.123853	0.30565	0.719268	0.00587691
33422	gamma-glutamylphenylalanine	Peptide	gamma-glutamyl	470	LC/MS Pos	2846	295.1	7432-24-8;	111299	NA	-0.0382194	0.0491826	0.220499	0.356318	0.962936	-0.00393299
33441	isobutyrylcarnitine	Amino acid	Val	leu and ile'	210	LC/MS Pos	1941	232.2	25518-49-4;	NA	0.00648714	0.0212116	0.380542	0.449985	NA	darkgray
33442	pseudouridine	Nucleotide	Pyrimidine' uracil containing	1280	LC/MS Neg	1104	243.1	1445-07-4;	NA	C02067	-0.00304225	0.031312	0.461507	0.480865	0.597713	-0.000494837
33447	palmitoleate (16:1n7)	Lipid	Long chain FA	702	LC/MS Neg	5477	253.3	373-49-9;	445638	C08362	0.0734537	0.115148	0.263316	0.389427	0.769981	0.00323524
33454	gulono-1_4-lactone	Cofactors and vitamins	Ascorbate and aldarate'	1297	GC/MS	1862	333.1	1128-23-0;	608	C01040	0.015399	0.0239254	0.261474	0.389427	1.03869	0.003264
33477	erythronate*	Carbohydrate	Aminosugars'	515	GC/MS	1546.9	292.1	88759-55-1;	2781043	NA	-0.0431123	0.0471867	0.182781	0.339875	0.613474	-0.00461298
33487	glutamate_ gamma-methyl ester	Amino acid	Glu'	44	LC/MS Pos	1062	162.1	1499-55-4;	73913	NA	-0.0135394	0.0101169	0.0936208	0.292824	0.880128	-0.00669038
33508	X - 12093	NA	NA	NA	LC/MS Pos	1063	203.2	NA	NA	NA	0.0012971	0.004362	0.38375	0.452127	0.0189629	0.00151322
33515	X - 12100	NA	NA	NA	LC/MS Pos	1793	221.1	NA	NA	NA	-0.0662975	0.0541202	0.113339	0.305295	0.870119	-0.00614237
33519	X - 12104	NA	NA	NA	LC/MS Pos	1755	271.1	NA	NA	NA	-0.0295142	0.0573107	0.304489	0.414514	0.486749	-0.00261575
33587	eicosenoate (20:1n9 or 11)	Lipid	Long chain FA	722	LC/MS Neg	5955	309.4	NA	NA	NA	-0.232926	0.182703	0.104308	0.301747	0.199516	-0.00638429
33666	X - 12244	NA	NA	NA	LC/MS Pos	1147	269.2	NA	NA	NA	-0.0121891	0.00771838	0.0604959	0.292824	0.694543	-0.00783862
33822	1-docosahexaenoylglycerophosphocholine*	Lipid	Lysolipid	1029	LC/MS Pos	5518	568.4	NA	NA	NA	-0.0204844	0.0157877	0.100398	0.297069	1.43664	-0.00649357
33885	X - 12443	NA	NA	NA	LC/MS Neg	5353	994.4	NA	NA	NA	0.00878684	0.0045524	0.0298174	0.292824	0.521838	0.00946347
33892	X - 12450	NA	NA	NA	LC/MS Neg	5397	251.4	NA	NA	NA	-0.000971948	0.0257966	0.485052	0.493758	0.00231401	-0.00019191
33907	X - 12462	NA	NA	NA	LC/MS Pos	1269	148.2	NA	NA	NA	-0.0464314	0.0512079	0.184589	0.339875	0.804381	-0.00457859
33910	X - 12465	NA	NA	NA	LC/MS Pos	1475	248.2	NA	NA	NA	0.0044231	0.0212943	0.418175	0.466745	0.85535	0.00105752
33935	piperine	Xenobiotics	Food component/Plant	1694	LC/MS Pos	5136	286.2	94-62-2;	638024	C03882	0.0570112	0.082046	0.245279	0.376638	0.460182	0.00352132
33936	octanoylcarnitine	Lipid	Carnitine'	904	LC/MS Pos	4100	288.3	3671-77-0;	123701	NA	-0.00896231	0.0433145	0.418486	0.466745	0.457797	-0.00105344
33937	alpha-hydroxyisovalerate	Amino acid	Val	leu and ile'	208	LC/MS Neg	1142	117.1	600-37-3;	99823	-0.0350652	0.0807257	0.333002	0.430544	NA	darkgray
33939	N-acetylthreonine	Amino acid	Gly	ser and thr'	18	LC/MS Neg	846	160.1	NA	4651717	-0.0641639	0.0524193	0.113517	0.305295	C01118	orange
33942	N-acetylasparagine	Amino acid	Ala and asp'	27	LC/MS Pos	974	175.1	4033-40-3;	99715	NA	-0.0530055	0.0325244	0.0549235	0.292824	0.885416	-0.00807602
33943	N-acetylglutamine	Amino acid	Glu'	52	LC/MS Pos	1204	189.1	2490-97-3;	182230	C02716	-0.0699455	0.0399442	0.0432284	0.292824	1.24008	-0.00864181
33952	myristoylcarnitine	Lipid	Carnitine'	910	LC/MS Pos	5113	372.4	18822-89-4;	6426854	NA	0.0411688	0.0225771	0.0372972	0.292824	0.59416	0.00897592
33953	N-acetylarginine	Amino acid	Urea cycle; arg-pro'	257	LC/MS Neg	1149	215.2	155-84-0;	674000000000	C02562	-0.00209618	0.0568668	0.485376	0.493758	0.464203	-0.000187753
33955	1-palmitoylglycerophosphocholine	Lipid	Lysolipid	1010	LC/MS Pos	5671	496.4	17364-16-8;	86554	NA	-0.00299166	0.00456955	0.257928	0.385292	0.868603	-0.00331964
33957	1-heptadecanoylglycerophosphocholine	Lipid	Lysolipid	1014	LC/MS Pos	5750	510.4	50930-23-9;	NA	NA	-0.00300015	0.00391946	0.223916	0.358265	0.936007	-0.0038748
33958	glycyltyrosine	Peptide	Dipeptide	320	LC/MS Pos	1728	239.1	658-79-7;	928000000000	NA	-0.0833207	0.0527647	0.0605102	0.292824	1.49051	-0.00783803
33960	1-oleoylglycerophosphocholine	Lipid	Lysolipid	1017	LC/MS Pos	5700	522.4	19420-56-5;	16081932	NA	-0.00160434	0.00227496	0.242078	0.372605	0.958996	-0.00357321
33961	1-stearoylglycerophosphocholine	Lipid	Lysolipid	1015	LC/MS Pos	5844	524.4	19420-57-6;	497299	NA	-0.000636973	0.00264065	0.405217	0.460827	0.676492	-0.00122791
33967	N-acetylisoleucine	Amino acid	Val	leu and ile'	197	LC/MS Pos	3370	174.1	NA	2802421	-0.0205513	0.0806493	0.399986	0.458271	NA	darkgray
33969	stearidonate (18:4n3)	Lipid	Long chain FA	715	LC/MS Neg	5381	275.3	111174-40-4;	5312508	C16300	-0.0129579	0.0948273	0.445947	0.474505	0.243278	-0.000695886
33970	cis-vaccenate (18:1n7)	Lipid	Long chain FA	710	GC/MS	1987	339.3	693-72-1;	5282761	C08367	-0.0797807	0.0869318	0.181721	0.339875	0.46985	-0.00463324
33971	10-heptadecenoate (17:1n7)	Lipid	Long chain FA	705	LC/MS Neg	5558	267.3	29743-97-3;	5312435	NA	0.146318	0.147476	0.163102	0.334462	0.870756	0.00500149
33972	10-nonadecenoate (19:1n9)	Lipid	Long chain FA	717	LC/MS Neg	5775	295.4	73033-09-7;	5312513	NA	-0.0482939	0.135908	0.361962	0.446746	0.114657	-0.00180754
34035	linolenate [alpha or gamma; (18:3n3 or 6)]	Lipid	Essential FA	677	LC/MS Neg	5450	277.3	NA	NA	C06427	0.0281527	0.0801586	0.3635	0.446746	0.432788	0.00178658
34214	1-arachidonoylglycerophosphoinositol*	Lipid	Lysolipid	1040	LC/MS Neg	5479	619.4	NA	NA	NA	-0.0263656	0.0319052	0.206384	0.35194	0.0928271	-0.00417894
34221	X - 12627	NA	NA	NA	LC/MS Neg	5732	357.4	NA	NA	NA	-0.0196952	0.060764	0.37364	0.449985	0.144041	-0.00164912
34258	2-docosahexaenoylglycerophosphoethanolamine*	Lipid	Lysolipid	1004	LC/MS Pos	5512	526.2	NA	NA	NA	-0.0227428	0.0254178	0.187737	0.340331	1.23856	-0.00451921
34265	X - 12660	NA	NA	NA	LC/MS Pos	5667	442.2	NA	NA	NA	-0.00192019	0.0439501	0.482668	0.493248	0.0464799	-0.000222535
34370	X - 12760	NA	NA	NA	LC/MS Pos	2001	302.2	NA	NA	NA	0.000281629	0.00874965	0.487229	0.493997	0.133474	0.000163948
34384	stachydrine	Xenobiotics	Food component/Plant	1753	LC/MS Pos	860	144.1	4136-37-2;	115244	C10172	0.315051	0.130973	0.0100702	0.276988	2.22349	0.0115614
34396	choline phosphate	Lipid	Glycerolipid'	954	LC/MS Pos	695	184.1	72556-74-2;	135437	NA	-0.0604341	0.0408856	0.0730224	0.292824	1.0608	-0.00735982
34398	glycylleucine	Peptide	Dipeptide	316	LC/MS Pos	2236	189.1	869-19-2;	928000000000	C02155	-0.0229328	0.0188586	0.115021	0.305295	0.97207	-0.00609878
34406	valerylcarnitine	Lipid	FA'	892	LC/MS Pos	2584	246.2	NA	6426903	NA	-0.028895	0.0162079	0.0405417	0.292824	1.51985	-0.00878838
34407	isovalerylcarnitine	Amino acid	Val	leu and ile'	215	LC/MS Pos	2533	246.2	NA	6426851	-0.00596404	0.012376	0.316056	0.424905	NA	darkgray
34409	stearoylcarnitine	Lipid	Carnitine'	913	LC/MS Pos	5300	428.4	18822-91-8;	NA	NA	0.00074801	0.0126295	0.476511	0.489349	0.507861	0.000301667
34416	1-stearoylglycerophosphoethanolamine	Lipid	Lysolipid	995	LC/MS Pos	5842	482.3	69747-55-3;	9547068	NA	-0.000273402	0.000837175	0.372719	0.449985	0.484131	-0.00166156
34418	cytidine 5-diphosphocholine	Lipid	Glycerolipid'	965	LC/MS Pos	777	489.1	33818-15-4;	NA	NA	0.00546952	0.0216859	0.400987	0.458271	0.151711	0.00128381
34419	1-linoleoylglycerophosphocholine	Lipid	Lysolipid	1019	LC/MS Pos	5574	520.4	NA	11988421	C04100	-0.00370413	0.00638157	0.282195	0.399262	0.89968	-0.00294599
34426	betaine	Amino acid	Gly	ser and thr'	21	LC/MS Neg	725	178.1	107-43-7;	247	0.0247853	0.0131181	0.0325082	0.292824	NA	orange
34453	X - 12776	NA	NA	NA	LC/MS Neg	665	119.1	NA	NA	NA	0.0807412	0.070326	0.128369	0.310032	1.87157	0.00576762
34456	gamma-glutamylisoleucine*	Peptide	gamma-glutamyl	463	LC/MS Pos	2644	261.2	NA	NA	NA	-0.0219122	0.0247107	0.189864	0.340331	0.622621	-0.00447942
34461	X - 12780	NA	NA	NA	LC/MS Pos	3056	346.1	NA	NA	NA	-0.0396121	0.0185275	0.0188727	0.292824	0.907157	-0.0103963
34474	X - 12791	NA	NA	NA	LC/MS Pos	2589	384.2	NA	NA	NA	-0.00870101	0.0463342	0.425925	0.468271	0.662031	-0.000956156
34475	X - 12792	NA	NA	NA	LC/MS Pos	812	134	NA	NA	NA	-0.0348587	0.0253206	0.087565	0.292824	0.128005	-0.00687504
34483	X - 12800	NA	NA	NA	LC/MS Pos	2263	417.3	NA	NA	NA	-0.0270501	0.0169427	0.0585332	0.292824	1.11812	-0.00792026
34486	X - 12803	NA	NA	NA	LC/MS Pos	2735	284.1	NA	NA	NA	0.0182561	0.0575449	0.37623	0.449985	0.564119	0.00161421
34488	X - 12805	NA	NA	NA	LC/MS Pos	3259	358.2	NA	NA	NA	-0.0215439	0.0393686	0.293403	0.407106	0.0404759	-0.00277854
34538	X - 12854	NA	NA	NA	LC/MS Pos	1380	405.2	NA	NA	NA	-0.0493527	0.028564	0.0452961	0.292824	1.37319	-0.00853379
34539	X - 12855	NA	NA	NA	LC/MS Pos	1404	248.2	NA	NA	NA	0.00380833	0.0134969	0.389528	0.454801	0.896624	0.00143601
34544	X - 12860	NA	NA	NA	LC/MS Pos	2264	276.2	NA	NA	NA	0.0632513	0.0292787	0.0179396	0.292824	1.41958	0.010495
34585	4-hydroxybutyrate (GHB)	Lipid	FA monohydroxy	762	GC/MS	1277	233.1	502-85-2;	10413	C00989	-0.0134641	0.0220183	0.271909	0.392428	0.318532	-0.00310238
34690	X - 13005	NA	NA	NA	LC/MS Neg	3519	197.1	NA	NA	NA	-0.000748313	0.00613676	0.451733	0.479089	0.300633	-0.000621009
34778	X - 13086	NA	NA	NA	LC/MS Pos	3914	309.2	NA	NA	NA	-0.00833489	0.00709381	0.122966	0.305295	0.892064	-0.00589871
34912	X - 13215	NA	NA	NA	LC/MS Neg	5179	149.2	NA	NA	NA	0.0170576	0.0622627	0.392657	0.455851	0.222458	0.00139433
34927	X - 13230	NA	NA	NA	LC/MS Neg	674	161	NA	NA	NA	-0.165491	0.120298	0.0877218	0.292824	1.02053	-0.00687015
35042	X - 13342	NA	NA	NA	LC/MS Pos	3089	263.1	NA	NA	NA	-0.0442176	0.0292078	0.0683739	0.292824	0.752575	-0.00752975
35091	X - 13391	NA	NA	NA	LC/MS Pos	3975	204.1	NA	NA	NA	-0.0202642	0.0180745	0.13396	0.313085	0.282594	-0.0056358
35092	7-beta-hydroxycholesterol	Lipid	Sterol/Steroid	1106	GC/MS	2340	456.4	566-27-8;	473141	C03594	-0.0126988	0.0208604	0.272809	0.392428	0.619862	-0.00308858
35099	X - 13396	NA	NA	NA	LC/MS Pos	5153	246.2	NA	NA	NA	-0.00356706	0.00214518	0.0515016	0.292824	0.744106	-0.00823106
35126	phenylacetylglutamine	Amino acid	Phe and tyr'	135	LC/MS Pos	2868	265.2	28047-15-6;	306137	C04148	-0.000924269	0.00463193	0.421349	0.467411	0.596404	-0.00101596
35127	pro-hydroxy-pro	Peptide	Dipeptide	363	LC/MS Pos	960	229.2	18684-24-7;	11673055	NA	-0.0307197	0.0314182	0.166598	0.335407	0.667822	-0.00493044
35133	N2-methylguanosine	Nucleotide	Purine' guanine containing	1237	LC/MS Pos	1950	298.1	2140-77-4;	3035422	NA	9.8e-05	0.00928914	0.495814	0.495814	0.364408	5.37e-05
35137	N2_N2-dimethylguanosine	Nucleotide	Purine' guanine containing	1239	LC/MS Pos	2157	312.1	2140-67-2;	92919	NA	0.0256991	0.0155464	0.0524919	0.292824	1.22605	0.0081854
35142	adenosine 3-monophosphate (3-AMP)	Nucleotide	Purine' adenine containing	1207	LC/MS Pos	1451	348.1	84-21-9;	15938966	C01367	-0.0369665	0.0196133	0.0328268	0.292824	1.33719	-0.00925674
35157	N6-carbamoylthreonyladenosine	Nucleotide	Purine' guanine containing	1242	LC/MS Pos	2656	413	24719-82-2;	NA	NA	0.0192581	0.0333154	0.282994	0.399521	0.237253	0.00293395
35159	cysteine-glutathione disulfide	Amino acid	Glutathione'	299	LC/MS Pos	821	427.1	13081-14-6;	4247235	NA	0.00108721	0.00932246	0.453828	0.479836	0.365383	0.000593943
35160	oleoylcarnitine	Lipid	Carnitine'	914	LC/MS Pos	5202	426.4	NA	NA	NA	0.00881589	0.00541937	0.0552399	0.292824	0.429614	0.00806206
35164	X - 13423	NA	NA	NA	LC/MS Pos	4970	318.2	NA	NA	NA	-0.0122744	0.00887179	0.0865187	0.292824	0.991292	-0.00690787
35186	1-arachidonoylglycerophosphoethanolamine*	Lipid	Lysolipid	1000	LC/MS Neg	5731	500.3	NA	NA	NA	0.000532391	0.0332159	0.49364	0.495694	0.598396	8.16e-05
35208	X - 13445	NA	NA	NA	LC/MS Pos	2088	729.6	NA	NA	NA	-0.00841351	0.019554	0.334482	0.430544	0.00349998	-0.00218732
35209	X - 13446	NA	NA	NA	LC/MS Pos	2145	477.1	NA	NA	NA	-0.00180947	0.00196719	0.181181	0.339875	0.427452	-0.00464358
35210	X - 13447	NA	NA	NA	LC/MS Pos	2381	179.2	NA	NA	NA	-0.0525257	0.0474553	0.136997	0.314311	0.71807	-0.00556573
35241	X - 13478	NA	NA	NA	LC/MS Pos	990	188.2	NA	NA	NA	-0.0482522	0.0755083	0.262952	0.389427	0.39559	-0.00324091
35247	X - 13483	NA	NA	NA	LC/MS Pos	1982	237.1	NA	NA	NA	-0.0279876	0.066809	0.338592	0.432756	0.327176	-0.00212983
35253	2-palmitoylglycerophosphocholine*	Lipid	Lysolipid	1011	LC/MS Pos	5604	496.3	NA	NA	NA	-0.00372975	0.00547071	0.249366	0.382007	0.908083	-0.00345559
35254	2-oleoylglycerophosphocholine*	Lipid	Lysolipid	1018	LC/MS Pos	5640	522.4	NA	NA	NA	-0.00197421	0.00300604	0.257274	0.385292	0.865435	-0.00332994
35255	2-stearoylglycerophosphocholine*	Lipid	Lysolipid	1016	LC/MS Pos	5780	524.4	NA	10208382	NA	-0.00181995	0.00254081	0.238679	0.372478	0.962299	-0.00362871
35256	2-arachidonoylglycerophosphocholine*	Lipid	Lysolipid	1026	LC/MS Pos	5524	544.3	NA	NA	NA	-0.00413831	0.00526826	0.218046	0.354919	0.968304	-0.00397509
35257	2-linoleoylglycerophosphocholine*	Lipid	Lysolipid	1020	LC/MS Pos	5544	520.4	NA	NA	NA	-0.00360548	0.00669651	0.296417	0.409548	0.816949	-0.00273403
35278	X - 13504	NA	NA	NA	LC/MS Pos	948	228.1	NA	NA	NA	-0.0487749	0.0578672	0.201783	0.346832	0.543101	-0.00426117
35286	X - 13512	NA	NA	NA	LC/MS Pos	2176	247.1	NA	NA	NA	-0.0306143	0.0174406	0.0428586	0.292824	1.33534	-0.00866155
35290	X - 13529	NA	NA	NA	LC/MS Pos	3088	190.1	NA	NA	NA	-0.0640931	0.0441937	0.0768114	0.292824	1.03172	-0.00722715
35294	X - 13520	NA	NA	NA	LC/MS Pos	4256	290.1	NA	NA	NA	-0.0238801	0.0177886	0.092951	0.292824	0.949477	-0.00671038
35305	1-palmitoylglycerophosphoinositol*	Lipid	Lysolipid	1032	LC/MS Neg	5573	571.3	NA	NA	NA	-0.00682009	0.00780336	0.193283	0.341456	0.830714	-0.00441602
35320	catechol sulfate	Xenobiotics	Benzoate'	1407	LC/MS Neg	1928	188.9	NA	3083879	C00090	0.0559658	0.0542865	0.153924	0.329184	0.742771	0.00519275
35338	X - 13560	NA	NA	NA	LC/MS Neg	5220	367.3	NA	NA	NA	0.00435338	0.02176	0.421147	0.467411	0.392365	0.0010186
35431	2-methylbutyroylcarnitine	Amino acid	Val	leu and ile'	212	LC/MS Pos	2439	246.1	31023-25-3;	6426901	-0.0190446	0.0130141	0.0750096	0.292824	NA	darkgray
35507	X - 13698	NA	NA	NA	LC/MS Pos	1900	413	NA	NA	NA	-0.00788511	0.00774372	0.156884	0.33196	1.05463	-0.0051303
35547	X - 13737	NA	NA	NA	LC/MS Pos	923	129.1	NA	NA	NA	-0.0066942	0.00686843	0.167366	0.335407	1.1213	-0.00491495
35626	1-myristoylglycerophosphocholine	Lipid	Lysolipid	1007	LC/MS Pos	5481	468.3	20559-16-4;	460604	NA	-0.00699934	0.00825803	0.200484	0.345515	1.08968	-0.00428459
35628	1-oleoylglycerophosphoethanolamine	Lipid	Lysolipid	996	LC/MS Neg	5928	478.3	89576-29-4;	9547071	NA	-3.71e-05	0.00173784	0.491539	0.495361	0.0663979	-0.000108617
35629	2-phosphoglycerate	Carbohydrate	Glycolysis/gluconeogenesis	596	GC/MS	1734	459.1	70195-25-4;	NA	C00631	0.00315734	0.00599218	0.300367	0.412678	0.734899	0.00267596
35631	1-palmitoylglycerophosphoethanolamine	Lipid	Lysolipid	990	LC/MS Neg	5940	452.3	NA	9547069	NA	-5.29e-05	0.000601049	0.465123	0.483012	0.0811045	-0.000448229
35638	xylonate	Carbohydrate	Nucleotide sugars pentose'	638	GC/MS	1722	292	73686-31-7;	6602431	C05411	-0.031126	0.0287627	0.14235	0.318079	0.340698	-0.00544468
35649	sedoheptulose-7-phosphate	Carbohydrate	Nucleotide sugars pentose'	619	GC/MS	2070	691.35	2646-35-7;	616	C05382	-0.0391073	0.0427173	0.182303	0.339875	0.657703	-0.0046221
35661	lidocaine	Xenobiotics	Drug	1568	LC/MS Pos	2761	235.2	137-58-6;	3676	D00358	-0.0495723	0.0421587	0.122788	0.305295	0.862697	-0.00590308
35665	N-acetyl-aspartyl-glutamate (NAAG)	Amino acid	Glu'	51	LC/MS Pos	1563	305	3106-85-2;	5255	C12270	-0.00337713	0.00981317	0.366137	0.447655	0.349548	-0.00175071
35671	undecanedioate	Lipid	FA dicarboxylate	800	LC/MS Neg	2376	215.1	1852-04-6;	15816	NA	0.195265	0.161265	0.116007	0.305295	0.378744	0.00607347
35675	2-hydroxypalmitate	Lipid	FA monohydroxy	776	LC/MS Neg	5508	271.3	764-67-0;	92836	NA	0.180592	0.0784035	0.0128648	0.292824	1.45265	0.0111214
35681	2-myristoylglycerophosphocholine*	Lipid	Lysolipid	1008	LC/MS Pos	5450	468.3	NA	NA	NA	-0.0325887	0.0413284	0.217173	0.354919	1.03258	-0.00399013
35687	2-oleoylglycerophosphoethanolamine*	Lipid	Lysolipid	997	LC/MS Neg	5848	478.3	NA	NA	NA	0.00253006	0.00428408	0.278818	0.397086	0.164796	0.00299702
35688	2-palmitoylglycerophosphoethanolamine*	Lipid	Lysolipid	991	LC/MS Neg	5790	452.3	NA	NA	NA	-0.000121741	0.000233162	0.302017	0.412883	0.722837	-0.00265182
35718	dihomo-linolenate (20:3n3 or n6)	Lipid	Essential FA	678	LC/MS Neg	5600	305.4	NA	5312529	C03242	-0.0316925	0.0420252	0.227266	0.360923	0.311238	-0.00381819
35754	X - 13859	NA	NA	NA	LC/MS Neg	721	286.1	NA	NA	NA	-0.054544	0.104156	0.301483	0.412883	0.169679	-0.00265963
35766	X - 13871	NA	NA	NA	LC/MS Pos	980	192	NA	NA	NA	-0.00589462	0.0172875	0.36732	0.448255	1.18326	-0.00173465
35767	X - 13872	NA	NA	NA	LC/MS Neg	5125	339.2	NA	NA	NA	-0.0243653	0.0234115	0.15166	0.3271	0.743846	-0.00524104
35819	2-palmitoleoylglycerophosphocholine*	Lipid	Lysolipid	1013	LC/MS Pos	5482	494.3	NA	NA	NA	-0.0305678	0.0357691	0.198558	0.345515	1.07518	-0.00431947
35854	threitol	Carbohydrate	Nucleotide sugars pentose'	617	GC/MS	1513	217.1	2418-52-2;	169019	C16884	0.00223806	0.0241455	0.463272	0.481862	0.942445	0.000472082
35855	ribulose	Carbohydrate	Nucleotide sugars pentose'	627	GC/MS	1662	306.1	488-84-6;	79021	C00309	-0.0258385	0.0286774	0.18609	0.339875	0.22759	-0.00455021
35883	2-docosahexaenoylglycerophosphocholine*	Lipid	Lysolipid	1030	LC/MS Pos	5507	568.3	NA	NA	NA	-0.018589	0.0119032	0.0625351	0.292824	1.22611	-0.00775589
35884	2-eicosatrienoylglycerophosphocholine*	Lipid	Lysolipid	1024	LC/MS Pos	5565	546.3	NA	NA	NA	-0.0374508	0.0203129	0.0357687	0.292824	1.46384	-0.00906877
35963	1_3-dihydroxyacetone	Carbohydrate	Glycolysis/gluconeogenesis	600	GC/MS	1263	103	62147-49-3;	670	C00184	-0.00369481	0.0264623	0.444776	0.474505	0.459261	-0.000711046
35978	X - 14057	NA	NA	NA	LC/MS Pos	1069	192	NA	NA	NA	0.000940007	0.00963996	0.461367	0.480865	0.368554	0.000496632
36032	X - 14108	NA	NA	NA	LC/MS Pos	1124	219.2	NA	NA	NA	-0.0139812	0.0130445	0.144639	0.320496	0.932565	-0.00539382
36046	X - 14121	NA	NA	NA	LC/MS Pos	1472	294.2	NA	NA	NA	-0.0033986	0.00581022	0.280695	0.398009	0.398902	-0.00296862
36071	X - 14145	NA	NA	NA	LC/MS Pos	1563	233.2	NA	NA	NA	-0.0172906	0.0104439	0.0522363	0.292824	1.18131	-0.00819712
36103	p-cresol sulfate	Amino acid	Phe and tyr'	94	LC/MS Neg	2896	187.1	3233-57-7;	4615422	C01468	0.0882437	0.0226251	0.000152241	0.032884	2.94481	0.0172674
36118	X - 14192	NA	NA	NA	LC/MS Pos	1582	260.2	NA	NA	NA	-0.0196769	0.0135364	0.0763476	0.292824	1.16661	-0.00724312
36119	X - 14193	NA	NA	NA	LC/MS Pos	1818	283.1	NA	NA	NA	-0.0505573	0.0314584	0.0573632	0.292824	1.15026	-0.00796992
36121	X - 14195	NA	NA	NA	LC/MS Neg	1725	217.2	NA	NA	NA	-0.034856	0.019082	0.0370545	0.292824	1.29471	-0.00899047
36190	X - 14264	NA	NA	NA	LC/MS Neg	2086	258.2	NA	NA	NA	-0.0957035	0.0363906	0.00575451	0.196259	2.03732	-0.0125069
36198	X - 14272	NA	NA	NA	LC/MS Pos	2265	261.1	NA	NA	NA	-0.00159942	0.00420307	0.352631	0.443699	0.123882	-0.00193531
36246	X - 14320	NA	NA	NA	LC/MS Pos	2501	295.1	NA	NA	NA	0.000287707	0.0012418	0.408894	0.463223	0.18028	0.00117943
36257	X - 14331	NA	NA	NA	LC/MS Pos	2560	393.1	NA	NA	NA	-0.0478519	0.0331322	0.0776483	0.292824	1.50125	-0.0071985
36272	X - 14346	NA	NA	NA	LC/MS Pos	2621	358.2	NA	NA	NA	-0.162224	0.0657634	0.00866709	0.255285	1.26589	-0.0118227
36273	X - 14347	NA	NA	NA	LC/MS Neg	2509	292.2	NA	NA	NA	-0.09063	0.089149	0.157271	0.33196	1.18255	-0.00512218
36310	X - 14384	NA	NA	NA	LC/MS Neg	2732	265.2	NA	NA	NA	-0.106156	0.0507248	0.0208971	0.292824	1.53876	-0.0101953
36517	X - 14590	NA	NA	NA	LC/MS Pos	1192	361.2	NA	NA	NA	-0.0314397	0.0296816	0.147454	0.323898	0.42943	-0.00533201
36521	X - 14594	NA	NA	NA	LC/MS Pos	5267	260.2	NA	NA	NA	-0.0218708	0.0146124	0.0705739	0.292824	1.53816	-0.00744829
36523	X - 14596	NA	NA	NA	LC/MS Pos	2510	176.1	NA	NA	NA	-0.10399	0.100377	0.152754	0.327764	0.397	-0.00521765
36527	X - 14600	NA	NA	NA	LC/MS Pos	1771	365.1	NA	NA	NA	-0.0269572	0.0373063	0.236756	0.371472	0.671425	-0.00366029
36593	2-linoleoylglycerophosphoethanolamine*	Lipid	Lysolipid	999	LC/MS Neg	5650	476.4	NA	NA	NA	-0.0109418	0.0128974	0.200264	0.345515	1.22292	-0.00428857
36602	1-oleoylglycerophosphoinositol*	Lipid	Lysolipid	1037	LC/MS Neg	5577	597.4	NA	NA	NA	0.0128496	0.0204865	0.266774	0.391108	0.0297288	0.00318152
36659	glycylisoleucine	Peptide	Dipeptide	315	LC/MS Pos	2080	189.1	19461-38-2;	NA	NA	-0.0261426	0.0144476	0.0383869	0.292824	1.46758	-0.00891155
36738	gamma-glutamylglutamate	Peptide	gamma-glutamyl	467	LC/MS Pos	1036	277.1	1116-22-9;	92865	NA	-0.0837406	0.0537923	0.0631205	0.292824	0.841974	-0.00773252
36747	deoxycarnitine	Lipid	Carnitine'	898	LC/MS Pos	759	146.1	6249-56-5;	725	C01181	0.0431533	0.112361	0.351333	0.442926	1.06814	0.00195317
36751	N2-acetyllysine	Amino acid	Lys'	84	LC/MS Pos	853	189.1	1946-82-3;	699000000000	C12989	-0.0115704	0.0132443	0.193386	0.341456	0.223029	-0.0044141
36752	N6-acetyllysine	Amino acid	Lys'	85	LC/MS Pos	1134	189.1	692-04-6;	699000000000	C02727	-0.0124245	0.0158815	0.218973	0.354919	1.00444	-0.00395915
36756	leucylleucine	Peptide	Dipeptide	360	LC/MS Pos	3012	245.1	3303-31-9;	768000000000	C11332	-0.00240287	0.0020273	0.120937	0.305295	1.0012	-0.00594895
36761	isoleucylisoleucine	Peptide	Dipeptide	354	LC/MS Pos	2678	245.1	42537-99-5;	NA	NA	-0.0158433	0.0095484	0.0518607	0.292824	1.57607	-0.00821443
36776	7-alpha-hydroxy-3-oxo-4-cholestenoate (7-Hoca)	Lipid	Sterol/Steroid	1157	LC/MS Neg	5268	429.4	115538-85-7;	3081085	C17337	-0.0317944	0.162263	0.422749	0.467411	0.265089	-0.000997647
36808	dimethylarginine (SDMA + ADMA)	Amino acid	Urea cycle; arg-pro'	254	LC/MS Pos	812	203.2	NA	123831	C03626	0.00286834	0.0124896	0.409677	0.4633	0.0768333	0.00116912
36815	adenosine 2-monophosphate (2-AMP)	Nucleotide	Purine' adenine containing	1206	LC/MS Pos	1625	348.1	130-49-4;	NA	C00946	-0.0204155	0.0264619	0.222135	0.35783	0.377944	-0.00390507
36854	X - 14837	NA	NA	NA	LC/MS Pos	1497	233.1	NA	NA	NA	0.00858795	0.106785	0.468121	0.483813	0.377016	0.000409611
37058	succinylcarnitine	Energy	Krebs cycle	660	LC/MS Pos	1401	262.1	NA	NA	NA	0.0013768	0.0174466	0.468718	0.483813	0.175263	0.000401933
37059	malonylcarnitine	Lipid	FA synthesis	896	LC/MS Pos	980	248.1	NA	NA	NA	-0.00239031	0.0144995	0.434883	0.472126	0.0736002	-0.000839455
37060	methylglutaroylcarnitine	Amino acid	Val	leu and ile'	218	LC/MS Pos	1900	290.1	NA	128145	-0.00913996	0.0103358	0.190517	0.340331	NA	darkgray
37064	alanylglutamate	Peptide	Dipeptide	332	LC/MS Pos	766	219	NA	656476	NA	-0.0100573	0.00839779	0.118536	0.305295	0.802532	-0.00600914
37065	alanylmethionine	Peptide	Dipeptide	326	LC/MS Pos	1596	221	NA	985000000000	NA	-0.0142581	0.0158318	0.186197	0.339875	0.882394	-0.00454819
37070	methylphosphate	Nucleotide	Purine and pyrimidine'	1294	GC/MS	1221	240.9	7023-27-0;	13130	NA	-0.0013309	0.0131033	0.459765	0.480865	0.421851	-0.000517296
37075	alanylglycine	Peptide	Dipeptide	333	GC/MS	1412	272.1	NA	524000000000	NA	-0.0425949	0.026869	0.0598045	0.292824	1.21169	-0.00786715
37076	N-acetylserine	Amino acid	Gly	ser and thr'	10	GC/MS	1526	218	97-14-3;	65249	-0.0105268	0.0245773	0.33519	0.430544	NA	darkgray
37084	alanylvaline	Peptide	Dipeptide	324	LC/MS Pos	1513	189	NA	137276	NA	-0.0129372	0.00925547	0.08437	0.292824	0.965062	-0.00697621
37085	alanylthreonine	Peptide	Dipeptide	323	LC/MS Pos	708	191	NA	426318	NA	-0.00661809	0.0141399	0.320958	0.426938	0.291009	-0.00237848
37093	alanylleucine	Peptide	Dipeptide	328	LC/MS Pos	2150	203	NA	259583	NA	-0.02014	0.0182427	0.137605	0.314311	0.822973	-0.00555181
37097	tryptophan betaine	Amino acid	Tryptophan'	159	LC/MS Pos	2464	247.1	20671-76-5;	442106	C09213	-0.224536	0.136721	0.0536023	0.292824	1.29994	-0.00813498
37098	alanyltyrosine	Peptide	Dipeptide	339	LC/MS Pos	1713	253	NA	5720000000000	NA	-0.0105418	0.00798013	0.0964486	0.292824	0.881454	-0.00660707
37112	chiro-inositol	Lipid	Inositol'	972	GC/MS	1857	318.1	643-12-9;	NA	NA	-0.00293769	0.0197765	0.441274	0.473386	0.0855659	-0.000756446
37118	alanylisoleucine	Peptide	Dipeptide	334	LC/MS Pos	2011	203.1	NA	4170000000000	NA	-0.0203034	0.0131197	0.06422	0.292824	1.40773	-0.00768907
37202	4-androsten-3beta_17beta-diol disulfate 1*	Lipid	Sterol/Steroid	1160	LC/MS Neg	3735	224.3	NA	NA	NA	0.18791	0.0503988	0.000258666	0.0378017	2.90554	0.0166836
37253	2-hydroxyglutarate	Lipid	FA dicarboxylate	786	GC/MS	1576	247	40951-21-1;	43	C02630	-0.062299	0.0648085	0.170666	0.338051	0.337753	-0.00484891
37277	X - 15136	NA	NA	NA	LC/MS Pos	4063	243.1	NA	NA	NA	-0.0187181	0.0142449	0.0976079	0.292824	1.30053	-0.00657342
37288	Isobar: ribulose 5-phosphate_ xylulose 5-phosphate	Carbohydrate	Nucleotide sugars pentose'	629	GC/MS	1935	357.2	NA	NA	NA	-0.00846667	0.0397486	0.416122	0.466745	0.436536	-0.00108444
37301	X - 15160	NA	NA	NA	LC/MS Pos	1468	283.1	NA	NA	NA	-0.0509816	0.0412686	0.111418	0.305295	0.825517	-0.00619267
37307	X - 15166	NA	NA	NA	LC/MS Pos	1740	280.1	NA	NA	NA	-0.0226534	0.0145217	0.0627382	0.292824	1.38354	-0.00774777
37309	X - 15168	NA	NA	NA	LC/MS Pos	1850	294.1	NA	NA	NA	-0.0136882	0.0129674	0.148277	0.323926	0.334099	-0.00531407
37362	X - 15220	NA	NA	NA	LC/MS Neg	2632	274.1	NA	NA	NA	-0.0175503	0.0129943	0.0916426	0.292824	0.89418	-0.00674974
37364	X - 15222	NA	NA	NA	LC/MS Neg	5138	211.2	NA	NA	NA	-0.108343	0.0725148	0.0709191	0.292824	1.39469	-0.00743568
37372	5-HETE	Lipid	Eicosanoid	870	LC/MS Neg	5372	319.2	73307-52-5;	9862886	NA	-0.00368373	0.00583214	0.265346	0.389896	0.974301	-0.00320366
37418	1-pentadecanoylglycerophosphocholine*	Lipid	Lysolipid	1009	LC/MS Pos	5563	482.3	NA	NA	NA	-0.00625797	0.00665715	0.176002	0.339875	1.10536	-0.00474376
37419	1-heptadecanoylglycerophosphoethanolamine*	Lipid	Lysolipid	994	LC/MS Neg	6029	466.3	NA	NA	NA	-0.000687842	0.000709807	0.168739	0.335407	1.00476	-0.00488738
37455	glycerophosphoethanolamine	Lipid	Glycerolipid'	957	GC/MS	1906	357.1	33049-08-0;	123874	C01233	-0.000177835	0.00152791	0.453919	0.479836	0.211481	-0.000592761
37459	ergothioneine	Xenobiotics	Food component/Plant	1729	LC/MS Pos	847	230.2	58511-63-0;	3032311	C05570	-0.0992692	0.161219	0.270518	0.392428	0.0345802	-0.00312374
37461	aspartate-glutamate	Peptide	Dipeptide	341	LC/MS Pos	819	263.2	6157-06-8;	4130574	NA	-0.0256958	0.0185365	0.08611	0.292824	1.13539	-0.00692077
37465	cytosine-2_3-cyclic monophosphate	Nucleotide	Pyrimidine' cytidine containing	1257	LC/MS Pos	912	306.2	15718-51-1;	417654	C02354	-0.0251007	0.0202187	0.110299	0.305295	1.52756	-0.00622225
37478	docosapentaenoate (n6 DPA; 22:5n6)	Lipid	Essential FA	681	LC/MS Neg	5625	329.4	25182-74-5;	6441454	C06429	0.0140432	0.0198532	0.241421	0.372478	0.181972	0.00358391
37506	palmitoyl sphingomyelin	Lipid	Sphingolipid	1086	GC/MS	2524	311.3	NA	9939941	NA	-0.156947	0.0763561	0.022707	0.292824	1.65328	-0.0100286
37516	arabonate	Cofactors and vitamins	Ascorbate and aldarate'	1303	GC/MS	1736	292.1	7643-75-7;	122045	NA	-0.0207893	0.0256788	0.211128	0.352465	0.627995	-0.00409524
37548	X - 15301	NA	NA	NA	LC/MS Neg	4991	311.1	NA	NA	NA	-0.0156144	0.0237907	0.257409	0.385292	0.578186	-0.00332781
37584	X - 15337	NA	NA	NA	LC/MS Pos	3702	272	NA	NA	NA	-0.0179263	0.0129147	0.0858324	0.292824	1.16897	-0.00692956
37598	X - 15351	NA	NA	NA	LC/MS Pos	4754	304	NA	NA	NA	-0.0162079	0.0114292	0.0813766	0.292824	1.22819	-0.00707354
37610	X - 15363	NA	NA	NA	LC/MS Pos	3208	190.1	NA	NA	NA	-0.0823173	0.0543873	0.0684196	0.292824	0.718759	-0.00752804
37618	X - 15371	NA	NA	NA	LC/MS Neg	4060	557.2	NA	NA	NA	-0.0139494	0.010584	0.0969508	0.292824	0.987691	-0.00659246
37622	X - 15375	NA	NA	NA	LC/MS Pos	2502	328	NA	NA	NA	-0.0317776	0.0301496	0.148636	0.323926	0.786267	-0.00530628
37629	X - 15382	NA	NA	NA	LC/MS Pos	2540	271	NA	NA	NA	-0.01231	0.00897703	0.0883996	0.292824	0.849634	-0.00684906
37633	X - 15386	NA	NA	NA	LC/MS Pos	2518	692.2	NA	NA	NA	-0.00206884	0.00338434	0.271974	0.392428	0.538089	-0.00310138
37663	X - 15415	NA	NA	NA	LC/MS Neg	3086	330	NA	NA	NA	-0.0122319	0.0269063	0.32574	0.429024	0.15807	-0.00231053
37668	X - 15420	NA	NA	NA	LC/MS Neg	889	192	NA	NA	NA	-0.00294354	0.00935592	0.377222	0.449985	0.615676	-0.00160084
37720	X - 15472	NA	NA	NA	LC/MS Pos	3653	204.1	NA	NA	NA	-0.0902889	0.042747	0.020007	0.292824	1.76589	-0.0102816
37730	X - 15482	NA	NA	NA	LC/MS Pos	3635	272.1	NA	NA	NA	-0.0389111	0.0333348	0.124492	0.30565	0.879273	-0.00586128
37732	X - 15484	NA	NA	NA	LC/MS Pos	2506	271	NA	NA	NA	-0.0111443	0.00840803	0.0957173	0.292824	0.79632	-0.00662845
37752	13-HODE + 9-HODE	Lipid	FA monohydroxy	780	LC/MS Neg	5247	295.2	NA	NA	NA	0.115926	0.0483464	0.0102588	0.276988	1.65428	0.0115287
37782	X - 15534	NA	NA	NA	LC/MS Pos	2372	551.6	NA	NA	NA	-0.00776656	0.0126541	0.271168	0.392428	0.594338	-0.00311376
37795	X - 15546	NA	NA	NA	LC/MS Pos	1861	271.1	NA	NA	NA	-0.0253995	0.0200382	0.105601	0.304131	1.39158	-0.00634877
37825	X - 15576	NA	NA	NA	LC/MS Pos	3108	454.9	NA	NA	NA	0.00464802	0.0127949	0.359016	0.445984	0.942426	0.00184775
37826	X - 15577	NA	NA	NA	LC/MS Pos	3298	416.2	NA	NA	NA	-0.0375389	0.0370966	0.158378	0.332132	0.301934	-0.00509906
37827	X - 15578	NA	NA	NA	LC/MS Pos	3334	652.2	NA	NA	NA	-0.00144621	0.00178083	0.210415	0.352465	0.583094	-0.00410776
37828	X - 15579	NA	NA	NA	LC/MS Pos	3419	460.2	NA	NA	NA	-0.0441831	0.0548132	0.212132	0.352465	0.0148773	-0.00407768
37829	X - 15580	NA	NA	NA	LC/MS Pos	3525	504.2	NA	NA	NA	-0.00775933	0.0550111	0.444217	0.474505	0.0246324	-0.000718298
37830	X - 15581	NA	NA	NA	LC/MS Pos	3527	446.2	NA	NA	NA	-0.0241954	0.0379718	0.263546	0.389427	0.0130741	-0.00323166
37841	X - 15592	NA	NA	NA	LC/MS Neg	1819	360.1	NA	NA	NA	-0.00678224	0.0169799	0.345693	0.439234	0.152292	-0.00203107
37844	X - 15595	NA	NA	NA	LC/MS Neg	2124	343	NA	NA	NA	-0.0023246	0.00694827	0.369723	0.449495	0.497039	-0.00170207
37850	X - 15601	NA	NA	NA	LC/MS Neg	2711	320.9	NA	NA	NA	0.00718349	0.011289	0.263825	0.389427	1.3141	0.00322731
37855	X - 15606	NA	NA	NA	LC/MS Neg	3196	247	NA	NA	NA	0.00571162	0.0727563	0.46888	0.483813	1.55963	0.000399837
37858	X - 15609	NA	NA	NA	LC/MS Neg	3664	273.1	NA	NA	NA	0.0136846	0.00733485	0.0341659	0.292824	2.12792	0.00916958
37873	X - 15624	NA	NA	NA	LC/MS Neg	4982	424.7	NA	NA	NA	0.4331	0.149772	0.00289288	0.147956	1.28653	0.0135714
37881	X - 15520	NA	NA	NA	LC/MS Neg	1372	476.1	NA	NA	NA	-0.0146446	0.014877	0.164985	0.335407	1.60685	-0.00496311
37929	X - 15680	NA	NA	NA	LC/MS Pos	1835	297.1	NA	NA	NA	-0.0147576	0.011669	0.10611	0.304138	1.28464	-0.00633487
37938	X - 15689	NA	NA	NA	LC/MS Pos	4467	523.6	NA	NA	NA	-0.00074193	0.00237765	0.378194	0.449985	0.058262	-0.00158777
37939	X - 12748	NA	NA	NA	LC/MS Neg	558	320.1	NA	NA	NA	-0.0586032	0.049356	0.120527	0.305295	0.302904	-0.00595918
37948	2-oleoylglycerophosphoserine*	Lipid	Lysolipid	1044	LC/MS Neg	5577	522.3	NA	NA	NA	-0.0132918	0.0236073	0.288043	0.404008	0.868671	-0.00285825
38002	1_2-propanediol	Lipid	Ketone bodies	986	GC/MS	1041	117	57-55-6;	NA	C00583	-0.0242987	0.0721693	0.368924	0.449367	0.0248846	-0.00171289
38062	X - 15807	NA	NA	NA	LC/MS Neg	3366	337.2	NA	NA	NA	-0.0412828	0.0878982	0.320383	0.426938	0.634073	-0.00238669
38075	arabitol	Carbohydrate	Nucleotide sugars pentose'	614	GC/MS	1687.5	307.1	488-82-4;	94154	C00474	-0.00495094	0.0127436	0.349698	0.441724	0.0575975	-0.00197571
38150	phenylalanylphenylalanine	Peptide	Dipeptide	365	LC/MS Pos	3317	313.2	2577-40-4;	69900000000000	NA	0.0114475	0.0141882	0.211913	0.352465	0.22763	0.0040815
38151	glycyltryptophan	Peptide	Dipeptide	321	LC/MS Pos	2542	262.4	NA	155000000000	NA	-0.0429304	0.0217462	0.0271287	0.292824	1.54033	-0.00966285
38400	5-oxoETE	Lipid	Eicosanoid	876	LC/MS Neg	5373	317.3	106154-18-1;	1831	C14732	-0.000336857	0.0110441	0.487898	0.493997	0.632002	-0.000155358
38537	X - 16094	NA	NA	NA	LC/MS Pos	3691	276.2	NA	NA	NA	-0.0506132	0.0383362	0.0965735	0.292824	0.41359	-0.00660343
38546	X - 16103	NA	NA	NA	LC/MS Neg	659.1	99.3	NA	NA	NA	0.0784651	0.0965723	0.210301	0.352465	0.794886	0.00410977
38679	alanylphenylalanine	Peptide	Dipeptide	336	LC/MS Pos	2422	237.2	3061-90-3;	2080	NA	-0.0198674	0.0139348	0.0802755	0.292824	1.04472	-0.00711
38740	X - 16182	NA	NA	NA	LC/MS Pos	1439.8	271.3	NA	NA	NA	-0.0355585	0.0270138	0.0972271	0.292824	1.41075	-0.00658444
38744	X - 16186	NA	NA	NA	LC/MS Pos	2264.8	549.3	NA	NA	NA	-0.0152772	0.0129335	0.121731	0.305295	1.01411	-0.00592922
38768	15-methylpalmitate (isobar with 2-methylpalmitate)	Lipid	FA branched	819	LC/MS Neg	5698	269.4	NA	NA	NA	0.0666247	0.216247	0.379685	0.449985	0.273235	0.00156773
38775	X - 16209	NA	NA	NA	LC/MS Neg	5168.9	271.2	NA	NA	NA	0.030497	0.0988896	0.379572	0.449985	0.279939	0.00156924
38821	X - 16252	NA	NA	NA	LC/MS Neg	1534.6	174.1	NA	NA	NA	-0.000513906	0.0402153	0.494929	0.495694	0.71393	-6.51e-05
39040	X - 16468	NA	NA	NA	LC/MS Pos	2143.4	246.1	NA	NA	NA	-0.0108946	0.0139328	0.219086	0.354919	0.677716	-0.00395721
39048	X - 16475	NA	NA	NA	LC/MS Pos	2609.5	319.1	NA	NA	NA	-0.0419438	0.0219522	0.0310779	0.292824	1.54514	-0.00937493
39199	X - 16626	NA	NA	NA	LC/MS Pos	4348.4	464.4	NA	NA	NA	-0.000618445	0.00143293	0.334004	0.430544	0.268174	-0.00219402
39270	1-palmitoylplasmenylethanolamine*	Lipid	Lysolipid	1045	LC/MS Neg	6153	436.4	NA	NA	NA	-0.000687017	0.00174263	0.347593	0.439923	0.0693396	-0.00200478
39272	X - 16693	NA	NA	NA	LC/MS Pos	1628.4	176	NA	NA	NA	-0.0380608	0.0687348	0.291193	0.405791	0.21111	-0.00281133
39512	cystine	Amino acid	Cys and met'	228	GC/MS	2015.3	145.9	56-89-3;	595	C00491	-0.000986351	0.0013863	0.240145	0.372478	0.588766	-0.00360473
39515	X - 16932	NA	NA	NA	LC/MS Neg	3959.3	469.2	NA	NA	NA	0.0115253	0.0270847	0.336197	0.430544	0.523564	0.0021633
39550	X - 16964	NA	NA	NA	LC/MS Neg	2988	174.2	NA	NA	NA	-0.140746	0.0920003	0.066379	0.292824	0.765206	-0.00760533
39551	X - 16965	NA	NA	NA	LC/MS Neg	1602	126.2	NA	NA	NA	0.0594541	0.0538867	0.137754	0.314311	1.03187	0.00554843
39609	16-hydroxypalmitate	Lipid	FA monohydroxy	773	LC/MS Neg	5232	271.3	506-13-8;	10466	C18218	0.0130633	0.0551466	0.406888	0.461758	0.570913	0.00120586
39715	X - 17080	NA	NA	NA	LC/MS Neg	3622.1	311.2	NA	NA	NA	0.068358	0.0823741	0.20541	0.351203	0.370048	0.00419626
39729	X - 17092	NA	NA	NA	LC/MS Pos	1244.3	324.1	NA	NA	NA	-0.0334171	0.0171042	0.0283495	0.292824	1.56054	-0.00957044
39752	X - 17115	NA	NA	NA	LC/MS Neg	1308.7	316	NA	NA	NA	-0.0447545	0.0274886	0.0550933	0.292824	1.60941	-0.00806852
39795	6-sialyllactose	Carbohydrate	Fructose and sucrose'	545	GC/MS	2071.5	285.1	35890-39-2;	NA	G00265	-0.0141685	0.0105575	0.0930166	0.292824	1.0936	-0.00670841
39879	uridine monophosphate (5 or 3)	Nucleotide	Pyrimidine' uracil containing	1287	LC/MS Pos	1079	325	NA	NA	NA	0.00592831	0.0205081	0.386899	0.453364	0.787578	0.0014711
39949	X - 17246	NA	NA	NA	LC/MS Neg	1223.1	362.1	NA	NA	NA	-0.0390278	0.0417043	0.177074	0.339875	1.17942	-0.00472289
39962	X - 17254	NA	NA	NA	LC/MS Neg	5370.7	970.5	NA	NA	NA	-0.00119001	0.00158828	0.228722	0.360923	0.431869	-0.00379374
39994	valylleucine	Peptide	Dipeptide	386	LC/MS Pos	2503.3	231.2	NA	352039	NA	-0.00041302	0.000451266	0.182367	0.339875	0.318087	-0.00462087
39995	arginylleucine	Peptide	Dipeptide	389	LC/MS Pos	1620	288.3	1188-24-5;	333445	NA	-0.00166006	0.00234183	0.240953	0.372478	1.04343	-0.00359154
40008	isoleucylglycine	Peptide	Dipeptide	406	LC/MS Pos	1732	189.2	868-28-0;	342532	NA	-0.0204853	0.0126808	0.056453	0.292824	1.43464	-0.0080091
40010	leucylalanine	Peptide	Dipeptide	413	LC/MS Pos	1760	203.2	7298-84-2;	259321	NA	-0.00163569	0.0103894	0.437787	0.47281	0.499365	-0.000801708
40012	isoleucylserine	Peptide	Dipeptide	409	LC/MS Pos	1472.5	219.2	6403-14-1;	NA	NA	-0.00947138	0.00671591	0.082519	0.292824	0.854678	-0.00703609
40016	phenylalanylserine	Peptide	Dipeptide	430	LC/MS Pos	1808	253.1	16053-39-7;	9859812	NA	-0.0251961	0.0234098	0.143642	0.319863	0.834427	-0.00541591
40018	tyrosylalanine	Peptide	Dipeptide	435	LC/MS Pos	1589.5	253.2	730-08-5;	55000000000000	NA	-0.0346541	0.0319794	0.142027	0.318079	0.920866	-0.0054519
40020	lysylleucine	Peptide	Dipeptide	426	LC/MS Pos	1546	260.2	7369-79-1;	4682588	NA	-0.0167548	0.0110292	0.0677137	0.292824	1.22491	-0.00755458
40021	leucylglutamate	Peptide	Dipeptide	417	LC/MS Pos	1716	261.2	NA	52600000000000	NA	-0.0116442	0.0106569	0.14006	0.316233	1.04644	-0.00549609
40022	leucylmethionine	Peptide	Dipeptide	447	LC/MS Pos	2504	263.2	36077-39-1;	118276	NA	-0.0203396	0.0094185	0.0179716	0.292824	1.89788	-0.0104916
40023	methionylleucine	Peptide	Dipeptide	398	LC/MS Pos	2698	263.2	14486-16-9;	3425788	NA	-0.0143421	0.0125353	0.12918	0.310032	0.943581	-0.00574826
40026	leucylphenylalanine	Peptide	Dipeptide	420	LC/MS Pos	3308	279.2	3063-05-6;	259325	NA	-0.00386795	0.00673285	0.284188	0.400334	0.231859	-0.00291599
40028	leucylarginine	Peptide	Dipeptide	414	LC/MS Pos	1300	288.2	26607-15-8;	3800205	NA	-0.00714192	0.00779805	0.182208	0.339875	0.59272	-0.00462392
40031	tyrosylleucine	Peptide	Dipeptide	437	LC/MS Pos	2656	295.2	17355-10-1;	871000000000	NA	-0.000824781	0.000627401	0.0975117	0.292824	0.97185	-0.0065762
40033	alpha-glutamyltyrosine	Peptide	Dipeptide	446	LC/MS Pos	1810	311.1	NA	351830	NA	0.00669854	0.00813775	0.207291	0.352354	0.0214895	0.00416285
40034	leucyltryptophan	Peptide	Dipeptide	422	LC/MS Pos	3216	318.2	5156-22-9;	329275	NA	-0.0365898	0.0269159	0.0902513	0.292824	1.60576	-0.00679203
40045	leucylglycine	Peptide	Dipeptide	418	LC/MS Pos	1800	189.2	686-50-0;	79070	NA	-0.00232954	0.00661061	0.363059	0.446746	0.472597	-0.00179258
40046	isoleucylalanine	Peptide	Dipeptide	402	LC/MS Pos	1686	203.2	24787-73-3;	52500000000000	NA	-0.00443505	0.00328917	0.0919988	0.292824	0.841869	-0.00673898
40048	leucylserine	Peptide	Dipeptide	421	LC/MS Pos	1519.7	219.2	6209-12-7;	3621685	NA	-0.00872031	0.00596901	0.0753437	0.292824	1.07284	-0.00727795
40049	isoleucylvaline	Peptide	Dipeptide	412	LC/MS Pos	2202	231.2	41017-96-3;	5250000000000	NA	-0.0104537	0.00859816	0.115066	0.305295	0.876355	-0.00609763
40050	valylisoleucine	Peptide	Dipeptide	445	LC/MS Pos	2365	231.2	20556-14-3;	52500000000000	NA	-0.00234162	0.00169713	0.0870959	0.292824	0.86456	-0.00688973
40051	threonylleucine	Peptide	Dipeptide	433	LC/MS Pos	2204	233.2	50299-12-2;	4420322	NA	-0.00966487	0.0085816	0.132893	0.312009	0.671668	-0.00566067
40052	leucylasparagine	Peptide	Dipeptide	415	LC/MS Pos	1418	246.2	14608-81-2;	4128305	NA	-0.0225498	0.0168577	0.0937237	0.292824	1.04369	-0.00668732
40054	serylphenyalanine	Peptide	Dipeptide	432	LC/MS Pos	2348	253.2	NA	NA	NA	-0.0211814	0.0147204	0.0784009	0.292824	0.970061	-0.00717292
40057	isoleucylglutamate	Peptide	Dipeptide	404	LC/MS Pos	1650	261.2	42516-53-0;	NA	NA	-0.00807882	0.0068577	0.122351	0.305295	1.27952	-0.00591389
40058	isoleucylmethionine	Peptide	Dipeptide	407	LC/MS Pos	2392	263.2	42384-14-5;	NA	NA	-0.014254	0.00788216	0.0384733	0.292824	1.70208	-0.00890651
40061	histidylleucine	Peptide	Dipeptide	392	LC/MS Pos	1482	269.2	7763-65-7;	1890000000000	NA	-0.0308611	0.0248591	0.110301	0.305295	1.29312	-0.0062222
40066	serylleucine	Peptide	Dipeptide	431	LC/MS Pos	2106	219.2	6665-16-3;	NA	NA	-0.0341905	0.0224723	0.0674232	0.292824	1.29536	-0.00756556
40067	isoleucylphenylalanine	Peptide	Dipeptide	408	LC/MS Pos	3155	279.2	22951-98-0;	435728	NA	-0.00259732	0.00218098	0.119838	0.305295	0.766489	-0.0059764
40068	aspartylleucine	Peptide	Dipeptide	390	LC/MS Pos	2310	247.2	3062-14-4;	332962	NA	-0.0285742	0.0193067	0.0727704	0.292824	1.24172	-0.00736882
40071	isoleucylarginine	Peptide	Dipeptide	403	LC/MS Pos	1245	288.2	55715-01-0;	9900561	NA	-0.0188033	0.0110216	0.0472997	0.292824	1.6607	-0.00843271
40073	isoleucyltyrosine	Peptide	Dipeptide	411	LC/MS Pos	2300	295.2	38579-21-4;	342468	NA	-0.0292895	0.0190418	0.0653571	0.292824	1.18121	-0.00764471
40077	leucylhistidine	Peptide	Dipeptide	419	LC/MS Pos	1056	269.2	38062-72-5;	341684	NA	-0.00800326	0.00909579	0.191699	0.340331	1.06363	-0.00444531
40079	isoleucyltryptophan	Peptide	Dipeptide	410	LC/MS Pos	3080	318.2	13589-06-5;	9797038	NA	-0.0270272	0.0131831	0.0229761	0.292824	1.37957	-0.0100048
40080	tryptophylleucine	Peptide	Dipeptide	434	LC/MS Pos	3369	318.2	13123-35-8;	323786	NA	0.00936914	0.0124595	0.227911	0.360923	0.238275	0.00380736
40085	isoleucylhistidine	Peptide	Dipeptide	358	LC/MS Pos	1021	269.2	NA	NA	NA	-0.0107037	0.00898149	0.11967	0.305295	1.40151	-0.0059806
40097	X - 17299	NA	NA	NA	LC/MS Pos	1265.9	229.2	NA	NA	NA	-0.0126489	0.0308333	0.341749	0.435932	0.180197	-0.00208583
40192	phenylalanylleucine	Peptide	Dipeptide	428	LC/MS Pos	3252	279.2	3303-55-7;	4078229	NA	-0.00565314	0.00499252	0.131622	0.31128	0.645658	-0.00569047
40193	serylisoleucine*	Peptide	Dipeptide	448	LC/MS Pos	2021	219.2	NA	NA	NA	-0.0335082	0.0227649	0.0738533	0.292824	1.38868	-0.0073303
40262	S-methylcysteine	Amino acid	Cys and met'	227	GC/MS	1447.8	162.1	1187-84-4;	706000000000	NA	-0.05155	0.0437022	0.122053	0.305295	1.38277	-0.00592124
40264	3-phosphoglycerate	Carbohydrate	Glycolysis/gluconeogenesis	597	GC/MS	1754	357.1	80731-10-8;	NA	C00597	0.0337709	0.0203751	0.0520438	0.292824	1.29123	0.00820598
40266	homocysteine	Amino acid	Cys and met'	243	GC/MS	1648.2	234	454-29-5;	778	C00155	0.00673347	0.00726583	0.1794	0.339875	0.762279	0.00467783
40469	N1-Methyl-2-pyridone-5-carboxamide	Cofactors and vitamins	Nicotinate and nicotinamide'	1346	LC/MS Pos	1707.3	153.2	701-44-0;	69698	C05842	0.0232488	0.0382511	0.273125	0.392428	0.345391	0.00308375
40475	valylglycine	Peptide	Dipeptide	449	LC/MS Pos	1330	175.1	686-43-1;	136487	NA	-0.0116437	0.00878144	0.0956334	0.292824	1.00761	-0.00663091
40649	valyltryptophan	Peptide	Dipeptide	454	LC/MS Pos	2830	304.2	24587-37-9;	3360287	NA	-0.0164242	0.0171261	0.171229	0.338051	0.757556	-0.00483771
40650	valylaspartate	Peptide	Dipeptide	442	LC/MS Pos	1073.3	233.1	20556-16-5;	9964657	NA	-0.0161143	0.0117369	0.0881393	0.292824	0.907928	-0.00685715
40661	tryptophylasparagine	Peptide	Dipeptide	438	LC/MS Pos	1963	319.2	175027-11-9;	NA	NA	-0.00609445	0.00343928	0.0414376	0.292824	1.55648	-0.00873868
40663	2-deoxyadenosine 3-monophosphate	Nucleotide	Purine' adenine containing	1205	LC/MS Pos	1383.5	332.1	102832-10-0;	1467	NA	-0.0424483	0.0209908	0.024432	0.292824	1.7521	-0.00987956
40674	valylmethionine	Peptide	Dipeptide	372	LC/MS Pos	2000	249.1	14486-09-0;	292427	NA	-0.0191345	0.0149367	0.103231	0.300132	0.90278	-0.00641408
40680	valylhistidine	Peptide	Dipeptide	453	LC/MS Neg	1629.1	253.2	13589-07-6;	NA	NA	-0.0374127	0.0217101	0.0457055	0.292824	1.38565	-0.00851285
40686	methionylasparagine	Peptide	Dipeptide	454.6	LC/MS Pos	1060.3	264.1	36261-61-7;	333467	NA	-0.0527639	0.0343725	0.0657367	0.292824	1.49966	-0.00763002
40687	methionylaspartate	NA	NA	NA	LC/MS Pos	1275.3	265.1	14595-65-4;	NA	NA	-0.0303567	0.0251545	0.116772	0.305295	0.90142	-0.00605391
40688	valylphenylalanine	Peptide	Dipeptide	374	LC/MS Pos	2790	265.2	3918-92-1;	69900000000000	NA	-0.0131313	0.008896	0.0732943	0.292824	1.10405	-0.00735013
40693	methionylglutamate	Peptide	Dipeptide	396	LC/MS Pos	1503	279.1	14517-44-3;	NA	NA	-0.0321977	0.0235135	0.0887016	0.292824	1.45861	-0.0068397
40697	valyltyrosine	Peptide	Dipeptide	373	LC/MS Pos	2000	281.2	3061-91-4;	4065033	NA	-0.0242654	0.012557	0.0296741	0.292824	1.56799	-0.00947372
40703	prolylglycine	Peptide	Dipeptide	347	LC/MS Pos	875	173.1	2578-57-6;	74100000000000	NA	-0.00745601	0.0172136	0.333445	0.430544	0.367987	-0.00220187
40707	Ac-Ser-Asp-Lys-Pro-OH	Peptide	Polypeptide	491	LC/MS Pos	1767	488.2	127103-11-1;	4409396	NA	-0.0487735	0.0335997	0.0766273	0.292824	1.34848	-0.00723348
40716	valylserine	Peptide	Dipeptide	371	LC/MS Neg	1332	203.2	15388-94-8;	139506	NA	-0.096938	0.041507	0.0119193	0.292824	1.7877	-0.0112604
40717	methionylglycine	Peptide	Dipeptide	454.5	LC/MS Pos	1478	207.1	14486-03-4;	259185	NA	-0.0183215	0.0132327	0.0863623	0.292824	1.33039	-0.0069128
40728	valylvaline	Peptide	Dipeptide	375	LC/MS Pos	1842	217.2	3918-94-3;	4100000000000	NA	-0.00830755	0.00541627	0.0658901	0.292824	1.13161	-0.00762411
40730	imidazole propionate	Amino acid	His'	65	LC/MS Pos	1011.7	141.1	1074-59-5;	70630	NA	0.0103601	0.0494759	0.417522	0.466745	0.083335	0.00106608
41213	X - 18111	NA	NA	NA	LC/MS Pos	4250	577.4	NA	NA	NA	8.06e-05	0.000409977	0.422454	0.467411	0.335928	0.0010015
41215	X - 18113	NA	NA	NA	LC/MS Pos	4290.6	599.5	NA	NA	NA	4.23e-05	0.000227221	0.426617	0.468271	0.328998	0.000947125
41282	X - 18179	NA	NA	NA	LC/MS Pos	1013.9	260.2	NA	NA	NA	-0.00588559	0.00477184	0.11178	0.305295	1.00951	-0.00618315
41319	xylitol	Carbohydrate	Nucleotide sugars pentose'	633	GC/MS	1677.6	217	87-99-0;	6912	C00379	-0.00609661	0.00800371	0.225015	0.359138	0.0600498	-0.00385617
41370	phenylalanylglycine	Peptide	Dipeptide	365.5	LC/MS Neg	2460.8	221.1	721-90-4;	98207	NA	-0.0403325	0.0385394	0.150336	0.325811	0.950749	-0.00526951
41373	aspartylvaline	Peptide	Dipeptide	376.2	LC/MS Neg	749.4	231.1	13433-04-0;	4991131	NA	-0.0140251	0.0177097	0.216185	0.354919	1.04766	-0.0040072
41374	phenylalanylalanine	Peptide	Dipeptide	365.1	LC/MS Pos	2047.6	237.1	3918-87-4;	69900000000000	NA	-0.0393198	0.0397632	0.1639	0.335039	0.542898	-0.00498519
41375	tyrosylglycine	Peptide	Dipeptide	438.9	LC/MS Pos	1596.8	239.1	673-05-5;	259323	NA	-0.052978	0.0297949	0.0409292	0.292824	1.57912	-0.00876678
41384	valyllysine	Peptide	Dipeptide	442.1	LC/MS Neg	1601.8	244.2	22677-62-9;	5253210	NA	-0.0759028	0.0379216	0.0255612	0.292824	1.57542	-0.00978658
41386	prolylmethionine	NA	NA	NA	LC/MS Pos	1736.8	247.1	52899-08-8;	52500000000000	NA	-0.046183	0.0251765	0.0364668	0.292824	1.57555	-0.00902599
41392	phenylalanylproline	Peptide	Dipeptide	453.1	LC/MS Neg	3170	261.2	7669-65-0;	4069131	NA	-0.0242246	0.0938718	0.398743	0.458131	0.700699	-0.00131352
41393	phenylalanylvaline	Peptide	Dipeptide	365.4	LC/MS Pos	2570	265.1	3918-90-9;	4096934	NA	-0.0271164	0.0154169	0.042554	0.292824	1.5563	-0.00867792
41395	arginylvaline	Peptide	Dipeptide	339.4	LC/MS Pos	944.9	274.2	2896-20-0;	335257	NA	-0.00843519	0.0144029	0.280453	0.398009	0.115142	-0.00297228
41401	tryptophylglutamate	Peptide	Dipeptide	454.94	LC/MS Pos	2246	334.2	36099-95-3;	3634442	NA	-0.0286672	0.0258287	0.136345	0.314311	1.29546	-0.00558067
41419	phenylalanylaspartate	Peptide	Dipeptide	454.9	LC/MS Pos	1901	281.1	22828-05-3;	335051	NA	-0.0047788	0.00355187	0.0924708	0.292824	1.14109	-0.00672478
41424	tyrosylvaline	Peptide	Dipeptide	376.3	LC/MS Pos	2041	281.2	17355-09-8;	70100000000000	NA	-0.047055	0.0283173	0.051614	0.292824	1.38415	-0.00822585
41432	phenylalanylglutamate	Peptide	Dipeptide	365.2	LC/MS Pos	2005	295.2	3617-45-6;	4422358	NA	-0.0018935	0.00147571	0.102872	0.300132	0.988718	-0.00642408
41436	phenylalanylmethionine	Peptide	Dipeptide	365.6	LC/MS Pos	2772	297.2	15080-84-9;	NA	NA	-0.00991892	0.0225157	0.330785	0.430419	0.52618	-0.00223927
41459	tyrosylglutamine	Peptide	Dipeptide	454.91	LC/MS Pos	1437	310.2	28252-40-6;	NA	NA	-0.0358016	0.0227876	0.0614337	0.292824	1.14716	-0.00780032
41464	tyrosylhistidine	Peptide	Dipeptide	439.1	LC/MS Pos	903	319.2	3788-44-1;	NA	NA	-0.0297352	0.0297554	0.161379	0.333036	0.812523	-0.00503688
41481	aspartyltryptophan	Peptide	Dipeptide	339.6	LC/MS Pos	2717	320.2	71835-79-5;	9948926	NA	-0.00892077	0.00659646	0.0913661	0.292824	0.952798	-0.0067581
41484	X - 18307	NA	NA	NA	LC/MS Pos	3525.1	578.2	NA	NA	NA	0.0466945	0.0255403	0.0369299	0.292824	1.12299	0.00899796
41485	arginylphenylalanine	Peptide	Dipeptide	376.1	LC/MS Pos	1795	322.2	2047-13-4;	4441256	NA	-0.00110265	0.00685242	0.436425	0.472126	0.291104	-0.000819405
41491	X - 18309	NA	NA	NA	LC/MS Pos	4323.5	621.4	NA	NA	NA	-0.000137044	0.00015517	0.190816	0.340331	0.365921	-0.0044617
41492	tyrosylphenylalanine	Peptide	Dipeptide	439.2	LC/MS Pos	2890	329.2	17355-11-2;	3421919	NA	0.0180227	0.0383387	0.320232	0.426938	0.265138	0.00238884
41518	valylalanine	Peptide	Dipeptide	376.4	LC/MS Pos	1278.6	189.1	27493-61-4;	334517	NA	-0.0242614	0.0158118	0.0658202	0.292824	1.2121	-0.00762681
41529	glycyllysine	Peptide	Dipeptide	316.1	GC/MS	2088.3	174.1	31461-63-9;	306144	NA	0.0281538	0.0126422	0.0153886	0.292824	1.21072	0.0107883
41548	X - 18330	NA	NA	NA	LC/MS Pos	1766.5	310	NA	NA	NA	-0.0305445	0.0169561	0.0390295	0.292824	1.72023	-0.00887426
41549	X - 18331	NA	NA	NA	LC/MS Pos	2049.8	260.1	NA	NA	NA	-0.0175355	0.0127491	0.0877597	0.292824	1.52118	-0.00686897
41550	X - 18332	NA	NA	NA	LC/MS Pos	2163.1	260.1	NA	NA	NA	-0.00553215	0.0040872	0.0911802	0.292824	1.05995	-0.00676374
41551	X - 18333	NA	NA	NA	LC/MS Pos	2394	294	NA	NA	NA	0.00612803	0.0176103	0.364705	0.446746	0.271484	0.00177018
41783	X - 18554	NA	NA	NA	LC/MS Pos	2452.8	270	NA	NA	NA	0.0413662	0.0380635	0.14134	0.318015	0.857098	0.00546728
41912	histidyltryptophan	Peptide	Dipeptide	392.06	LC/MS Pos	1961	342.2	23403-90-9;	6539217	NA	-0.067323	0.0403393	0.0508911	0.292824	1.48038	-0.00825956
41943	lysylmethionine	Peptide	Dipeptide	426.8	LC/MS Pos	1013.1	278.2	97729-52-7;	NA	NA	-0.00835118	0.0194	0.33441	0.430544	0.848623	-0.00218833
42012	glycylmethionine	Peptide	Dipeptide	312.9	LC/MS Pos	1593	207.1	554-94-9;	96757	NA	-0.0511931	0.0277967	0.0359172	0.292824	1.67251	-0.00905962
42050	glycylthreonine	Peptide	Dipeptide	319.9	GC/MS	1911.1	174.1	7093-70-1;	351980	NA	-0.00248286	0.00480662	0.303946	0.414514	0.121348	-0.00262365
42058	serylvaline	Peptide	Dipeptide	448.3	LC/MS Pos	1501	205.1	51782-06-0;	NA	NA	-0.0191149	0.0116681	0.0540273	0.292824	1.09925	-0.00811589
42067	threonylglutamate	Peptide	Dipeptide	363.8	LC/MS Pos	819	249.2	54532-73-9;	NA	NA	-0.03647	0.0183687	0.0264736	0.292824	1.36113	-0.00971384
42068	threonylmethionine	Peptide	Dipeptide	433.1	LC/MS Pos	1641	251.1	90729-28-5;	NA	NA	-0.0239119	0.015975	0.0705614	0.292824	1.16833	-0.00744875
42072	valylarginine	Peptide	Dipeptide	368.9	LC/MS Pos	794.2	274.2	37682-75-0;	4266827	NA	-0.0116336	0.0136955	0.199969	0.345515	0.825037	-0.0042939
42073	alanyltryptophan	Peptide	Dipeptide	335.1	LC/MS Pos	2630	276.2	16305-75-2;	155000000000	NA	-0.0240674	0.0170719	0.0825964	0.292824	1.07077	-0.00703357
42079	valylglutamine	Peptide	Dipeptide	370.1	LC/MS Pos	1102	246.2	42854-54-6;	5253209	NA	-0.0325896	0.0207537	0.0615263	0.292824	1.45526	-0.00779656
42084	histidylphenylalanine	Peptide	Dipeptide	392.05	LC/MS Pos	1730	303.2	16874-81-0;	4466133	NA	-0.0103294	0.0226709	0.325379	0.429024	1.11959	-0.00231564
42089	lysyltyrosine	Peptide	Dipeptide	427.19	LC/MS Pos	1310	310.3	35978-98-4;	NA	NA	0.013103	0.0145359	0.18598	0.339875	0.283684	0.00455227
42090	lysyllysine	NA	NA	NA	LC/MS Pos	533	138.2	13184-13-9;	4293571	NA	-0.00850013	0.00631979	0.0925396	0.292824	1.48691	-0.00672271
42137	X - 18772	NA	NA	NA	LC/MS Neg	4102.6	263	NA	NA	NA	0.0723704	0.079487	0.183611	0.339875	0.812035	0.00459717
42193	X - 18808	NA	NA	NA	LC/MS Pos	2446.8	256.1	NA	NA	NA	0.0705224	0.0550642	0.103286	0.300132	0.646693	0.00641256
42228	X - 18843	NA	NA	NA	LC/MS Neg	3193.7	288.1	NA	NA	NA	-0.0707773	0.0580683	0.114489	0.305295	1.24766	-0.00611252
42268	X - 18883	NA	NA	NA	LC/MS Pos	2997.2	388.3	NA	NA	NA	0.0249289	0.0404219	0.270198	0.392428	0.611001	0.00312867
42274	X - 18889	NA	NA	NA	LC/MS Neg	2662.5	202.1	NA	NA	NA	-0.0439899	0.027749	0.0598043	0.292824	1.57267	-0.00786716
age	NA	NA	NA	NA	NA	NA	NA	NA	NA	NA	-0.000823224	0.0053005	0.438621	0.472922	0.545866	-0.000790882
bmi	NA	NA	NA	NA	NA	NA	NA	NA	NA	NA	0.0141313	0.00917677	0.0651453	0.292824	1.34336	0.00765292
cad	NA	NA	NA	NA	NA	NA	NA	NA	NA	NA	0.19384	0.172002	0.132738	0.312009	0.622456	0.00566427
diabetes	NA	NA	NA	NA	NA	NA	NA	NA	NA	NA	0.151201	0.155972	0.168652	0.335407	0.60959	0.00488913
gender	NA	NA	NA	NA	NA	NA	NA	NA	NA	NA	0.0252087	0.151299	0.434194	0.472126	0.579903	0.000848418
hypertension	NA	NA	NA	NA	NA	NA	NA	NA	NA	NA	-0.300722	0.116092	0.00636362	0.206181	0.906308	-0.0123426
hyperlipidemia	NA	NA	NA	NA	NA	NA	NA	NA	NA	NA	-0.00950105	0.124095	0.469648	0.483835	0.144852	-0.000389953
path_grade_1	NA	NA	NA	NA	NA	NA	NA	NA	NA	NA	0.0495219	0.0556764	0.189143	0.340331	0.675145	0.00449287
path_stage_1	NA	NA	NA	NA	NA	NA	NA	NA	NA	NA	0.0511772	0.0405442	0.106542	0.304138	1.16781	0.00632311
path_stagem_1	NA	NA	NA	NA	NA	NA	NA	NA	NA	NA	0.0829645	0.431226	0.424132	0.467411	0.405571	0.000979579
path_stagen_1	NA	NA	NA	NA	NA	NA	NA	NA	NA	NA	-0.0715123	0.0631276	0.131517	0.31128	0.929161	-0.00569292
preOp_GFR	NA	NA	NA	NA	NA	NA	NA	NA	NA	NA	0.00139409	0.00376298	0.356346	0.445879	0.0159046	0.00188429
race	NA	NA	NA	NA	NA	NA	NA	NA	NA	NA	0.101941	0.0980657	0.15194	0.3271	0.573015	0.00523504
smoking	NA	NA	NA	NA	NA	NA	NA	NA	NA	NA	0.00430211	0.00476609	0.185657	0.339875	1.03295	0.00455837
stage	NA	NA	NA	NA	NA	NA	NA	NA	NA	NA	0.109406	0.067172	0.0550267	0.292824	1.2724	0.00807145
tumor_volume	NA	NA	NA	NA	NA	NA	NA	NA	NA	NA	0.000580789	0.000261575	0.0156267	0.292824	1.54748	0.0107593

## Sheet: Benign_LT_CRG
variable_id	biochemical_name	super_pathway	sub_pathway	pathway_sortorder	pathway	ri	mass	cas	pub_chem	kegg	univariable.effect	univariable.effect_se	univariable.p.value	univariable.FDR.p.value	opls.vip	opls.effect
53	glutamine	Amino acid	Glu'	45	LC/MS Pos	684	147.2	56-85-9;	5961	C00064	-0.00611138	0.14694	0.483619	0.49961	0.057132	-0.000214472
54	tryptophan	Amino acid	Tryptophan'	153	LC/MS Pos	2445	205.1	73-22-3;	69235166305	C00078	-0.00376974	0.0319359	0.453606	0.49961	0.559562	-0.000608516
55	beta-alanine	Amino acid	Ala and asp'	28	GC/MS	1451.8	174	56-41-7;107-95-9;	2394755801	C00099	0.0596102	0.0737829	0.214323	0.49961	0.833398	0.00409999
57	glutamate	Amino acid	Glu'	39	LC/MS Pos	700	148.1	56-86-0;	611	C00025	-0.140676	0.128479	0.143279	0.455825	1.29565	-0.0054845
59	histidine	Amino acid	His'	53	LC/MS Neg	757	154.1	5934-29-2;	7733651426	C00135	-0.00605225	0.0497109	0.452156	0.49961	0.685992	-0.000627619
60	leucine	Amino acid	Val	leu and ile'	191	LC/MS Pos	1674	132.2	61-90-5;	70457986106	-0.0371329	0.0612162	0.275475	0.49961	C00123	darkgray
63	cholesterol	Lipid	Sterol/Steroid	1102	GC/MS	2316.9	329.3	57-88-5;	6432564	C00187	0.26028	0.111893	0.0153189	0.350295	2.02017	0.0106422
64	phenylalanine	Amino acid	Phe and tyr'	89	LC/MS Pos	2056	166.1	63-91-2;	69256656140	C00079	0.00635417	0.0670187	0.462704	0.49961	0.302098	0.000488828
396	glutarate (pentanedioate)	Amino acid	Lys'	69	GC/MS	1433.6	261	110-94-1;	4418048	C00489	-0.0495417	0.0618962	0.216443	0.49961	0.885125	-0.00406304
418	guanine	Nucleotide	Purine' guanine containing	1220	GC/MS	1942.3	352.1	73-40-5;	764	C00242	-0.00504043	0.00830757	0.275429	0.49961	0.585666	-0.00310045
485	spermidine	Amino acid	Polyamine'	285	LC/MS Pos	533	146.2	124-20-9;	1102	C00315	-0.0939856	0.0938887	0.164385	0.460794	0.952796	-0.0050376
513	creatinine	Amino acid	Creatine'	275	LC/MS Pos	730	114.1	60-27-5;	588	C00791	-0.0179817	0.0163099	0.141667	0.455825	0.969999	-0.00552026
514	cytidine	Nucleotide	Pyrimidine' cytidine containing	1251	LC/MS Pos	1065	244	65-46-3;	6175	C00475	0.019791	0.0445932	0.330972	0.49961	0.272007	0.00227752
527	lactate	Carbohydrate	Glycolysis/gluconeogenesis	604	GC/MS	1102.8	116.9	79-33-4;	612	C00186	-0.0679113	0.0924129	0.235475	0.49961	0.670486	-0.00373951
541	4-hydroxyphenylacetate	Amino acid	Phe and tyr'	124	GC/MS	1630.6	179	156-38-7;	4693933	C00642	-0.0621525	0.062053	0.16425	0.460794	1.0435	-0.00504034
542	3-hydroxybutyrate (BHBA)	Lipid	Ketone bodies	984	GC/MS	1203.5	116.9	625-72-9;	441	C01089	-0.00196596	0.0189315	0.459163	0.49961	0.159205	-0.000535381
554	adenine	Nucleotide	Purine' adenine containing	1198	GC/MS	1804.2	264	73-24-5;	190	C00147	-0.0808653	0.0668683	0.120321	0.452432	1.07233	-0.00602016
555	adenosine	Nucleotide	Purine' adenine containing	1199	LC/MS Pos	1650	268.1	58-61-7;	60961	C00212	0.0429277	0.0974839	0.332201	0.49961	0.0642186	0.00225996
577	fructose	Carbohydrate	Fructose and sucrose'	537	GC/MS	1758	217	57-48-7;	5984	C00095	0.0102392	0.0204481	0.31101	0.49961	0.303646	0.00256624
584	mannose	Carbohydrate	Fructose and sucrose'	552	GC/MS	1753.5	203.9	3458-28-4;	161658	C00159	-0.042112	0.0613686	0.250229	0.49961	1.14381	-0.00349782
587	gluconate	Carbohydrate	Nucleotide sugars pentose'	620	GC/MS	1879.4	333	527-07-1;	10690	C00257	0.0147217	0.0183667	0.21612	0.49961	0.715793	0.00406865
590	hypotaurine	Amino acid	Cys and met'	232	GC/MS	1598.5	188	300-84-5;	107812	C00519	0.0100028	0.0777463	0.449456	0.49961	0.0811036	0.000663211
594	nicotinamide	Cofactors and vitamins	Nicotinate and nicotinamide'	1324	LC/MS Pos	1267	123.1	98-92-0;	936	C00153	0.0319163	0.091163	0.364961	0.49961	0.283384	0.00179994
597	phosphoenolpyruvate (PEP)	Carbohydrate	Glycolysis/gluconeogenesis	602	GC/MS	1595.4	369	10526-80-4;	1005	C00074	0.0111947	0.0125614	0.19171	0.492187	0.70265	0.00450721
603	spermine	Amino acid	Polyamine'	288	LC/MS Pos	506	203.2	71-44-3;	1103	C00750	0.0250622	0.0512782	0.315168	0.49961	0.530706	0.00250553
604	thymine	Nucleotide	Pyrimidine' thymine containing	1271	GC/MS	1429.1	255	65-71-4;	1135	C00178	0.0162801	0.0382732	0.337556	0.49961	0.0234807	0.00218373
605	uracil	Nucleotide	Pyrimidine' uracil containing	1277	GC/MS	1370.4	241	66-22-8;	1174	C00106	-0.0355361	0.0486947	0.236995	0.49961	0.958666	-0.00371426
606	uridine	Nucleotide	Pyrimidine' uracil containing	1279	LC/MS Neg	1430	243.1	58-96-8;	6029	C00299	0.0672923	0.0980892	0.250285	0.49961	0.146015	0.00349691
607	trans-urocanate	Amino acid	His'	55	LC/MS Pos	1119	139.1	104-98-3;	736715	C00785	0.0121133	0.0687211	0.430928	0.49961	0.161237	0.000908292
1105	linoleate (18:2n6)	Lipid	Essential FA	673	LC/MS Neg	5533	279.3	60-33-3;	5280450	C01595	0.220691	0.141235	0.0669185	0.417516	1.44473	0.00760713
1110	arachidonate (20:4n6)	Lipid	Long chain FA	728	LC/MS Neg	5525	303.4	506-32-1;	444899	C00219	0.0132364	0.0341396	0.351161	0.49961	0.290795	0.00199195
1118	arachidate (20:0)	Lipid	Long chain FA	719	GC/MS	2071.2	369.3	506-30-9;	10467	C06425	0.14774	0.0654186	0.0176256	0.350295	2.08214	0.010396
1121	margarate (17:0)	Lipid	Long chain FA	704	LC/MS Neg	5733	269.3	506-12-7;	10465	NA	0.314487	0.188013	0.0549807	0.385732	1.7033	0.00807928
1123	inosine	Nucleotide	Purine' (hypo)xanthine/inosine containing	1192	LC/MS Neg	1600	267.2	58-63-9;	NA	NA	-0.072913	0.126597	0.285538	0.49961	0.605044	-0.0029458
1125	isoleucine	Amino acid	Val	leu and ile'	190	LC/MS Pos	1614	132.1	73-32-5;	791	-0.0146756	0.0673625	0.414873	0.49961	C00407	darkgray
1126	alanine	Amino acid	Ala and asp'	32	GC/MS	1147.6	115.9	56-41-7;	59507311724	C00041	0.0279194	0.0669351	0.34052	0.49961	0.0785539	0.00214172
1284	threonine	Amino acid	Gly	ser and thr'	17	GC/MS	1412.3	218.1	72-19-5;	69710196288	-0.0188128	0.0294818	0.265319	0.49961	C00188	orange
1299	tyrosine	Amino acid	Phe and tyr'	106	LC/MS Pos	1516	182.1	60-18-4;	60576942100	C00082	-0.0202509	0.0649727	0.379254	0.49961	0.888053	-0.00160344
1301	lysine	Amino acid	Lys'	75	LC/MS Pos	603	147.2	56-87-1;	5962	C00047	-0.013302	0.0523289	0.400968	0.49961	0.749865	-0.00130878
1302	methionine	Amino acid	Cys and met'	237	LC/MS Pos	1252	150.1	63-68-3;	69920876137	C00073	-0.00294799	0.0608792	0.480929	0.49961	0.562452	-0.000249702
1303	malate	Energy	Krebs cycle	667	GC/MS	1502	233	6915-15-7;	525	C00149	0.0477736	0.042824	0.138914	0.455825	0.711672	0.00558192
1336	palmitate (16:0)	Lipid	Long chain FA	701	LC/MS Neg	5619	255.3	57-10-3;	985	C00249	0.446331	0.190818	0.0149129	0.350295	2.03844	0.0106886
1358	stearate (18:0)	Lipid	Long chain FA	706	LC/MS Neg	5886	283.4	57-11-4;	5281	C01530	0.201058	0.197087	0.159921	0.458904	1.19671	0.00512907
1359	oleate (18:1n9)	Lipid	Long chain FA	708	GC/MS	1984.4	339.2	112-80-1;	445639	C00712	0.110938	0.0592541	0.0379349	0.350295	1.58826	0.00890605
1361	pentadecanoate (15:0)	Lipid	Long chain FA	700	GC/MS	1853.5	299.2	1002-84-2;	13849	C16537	0.00278166	0.0987753	0.488906	0.49961	0.523462	0.000145224
1365	myristate (14:0)	Lipid	Long chain FA	698	LC/MS Neg	5439	227.3	544-63-8;	11005	C06424	0.270189	0.174207	0.0682954	0.417516	1.72308	0.00755668
1366	trans-4-hydroxyproline	Amino acid	Urea cycle; arg-pro'	267	GC/MS	1537	140	51-35-4;	58106971053	C01157	0.0283739	0.0256641	0.141013	0.455825	0.496791	0.00553483
1408	putrescine	Amino acid	Polyamine'	282	GC/MS	1705.8	174	110-60-1;	NA	C00134	-0.0517903	0.0290276	0.0447879	0.364582	1.05971	-0.00854587
1411	2-deoxyguanosine	Nucleotide	Purine' guanine containing	1225	LC/MS Pos	1728	268	961-07-9;	187790	C00330	-0.00938649	0.0302481	0.379765	0.49961	0.214024	-0.00159644
1416	gamma-aminobutyrate (GABA)	Amino acid	Glu'	47	GC/MS	1539.7	304.1	56-12-2;	6992099119	C00334	0.0109817	0.0247594	0.33107	0.49961	0.178063	0.00227612
1419	5-methylthioadenosine (MTA)	Amino acid	Polyamine'	281	LC/MS Pos	2427	298.1	2457-80-9;	439176	C00170	-0.0299699	0.0667008	0.329017	0.49961	0.1461	-0.0023055
1437	succinate	Energy	Krebs cycle	659	GC/MS	1348	247	110-15-6;	1110	C00042	-0.107738	0.0497354	0.0212754	0.350295	1.78311	-0.0100537
1444	pipecolate	Amino acid	Lys'	80	LC/MS Pos	1120	130.1	4043-87-2;	849	C00408	-0.0770671	0.0406271	0.036186	0.350295	1.70149	-0.00900573
1469	mannose-6-phosphate	Carbohydrate	Fructose and sucrose'	554	GC/MS	2004.6	387.1	70442-25-0;104872-94-8;	NA	C00275	-0.0197899	0.0637276	0.379682	0.49961	0.466676	-0.00159758
1476	glucarate (saccharate)	Cofactors and vitamins	Ascorbate and aldarate'	1301	GC/MS	1885.8	333.1	5793-88-4;	33037	C00818	-0.0218877	0.0376599	0.283802	0.49961	0.85544	-0.00297218
1481	inositol 1-phosphate (I1P)	Lipid	Inositol'	974	GC/MS	2057.8	318.1	106032-59-1;	NA	NA	-0.006842	0.0397934	0.432607	0.49961	0.719999	-0.000886018
1493	ornithine	Amino acid	Urea cycle; arg-pro'	258	GC/MS	1763.8	141.9	3184-13-2;	6262	C00077	0.000356161	0.037702	0.496278	0.49961	0.170401	4.87e-05
1494	5-oxoproline	Amino acid	Glutathione'	297	LC/MS Neg	744	128.2	98-79-3;	7405	C01879	0.0187817	0.0532179	0.36392	0.49961	0.136402	0.00181435
1497	ethanolamine	Lipid	Glycerolipid'	955	GC/MS	1304	174.1	141-43-5;	NA	C00189	-3.45e-05	0.0348892	0.49961	0.49961	0.572298	-5.1e-06
1498	N-6-trimethyllysine	Amino acid	Lys'	81	LC/MS Pos	650	189.2	23284-33-5;	159659	C03793	-0.0293465	0.0398857	0.235208	0.49961	1.033	-0.00374396
1504	nicotinate	Cofactors and vitamins	Nicotinate and nicotinamide'	1338	LC/MS Neg	1221	122.1	59-67-6;	938	C00253	0.103918	0.0889349	0.128178	0.454065	1.32247	0.00583002
1508	pantothenate	Cofactors and vitamins	Pantothenate and CoA'	1347	LC/MS Pos	2218	220.1	137-08-6;	6613	C00864	-0.00856	0.0210313	0.344161	0.49961	0.907102	-0.0020903
1510	phytosphingosine	Lipid	Sphingolipid	1078	LC/MS Pos	5189	318.4	554-62-1;	NA	C12144	0.0283891	0.0318143	0.191412	0.492187	1.58401	0.00451277
1516	sarcosine (N-Methylglycine)	Amino acid	Gly	ser and thr'	2	GC/MS	1182.9	116	107-97-1;	10887311726	0.0752703	0.0564299	0.0986187	0.432597	C00213	darkgray
1518	squalene	Lipid	Sterol/Steroid	1101	GC/MS	2205	69	111-02-4;	638072	C00751	0.0241799	0.069964	0.366624	0.49961	0.243693	0.00177696
1552	erucate (22:1n9)	Lipid	Long chain FA	732	GC/MS	2134	395.4	112-86-7;	8216	C08316	-0.0387679	0.0919779	0.338946	0.49961	0.615172	-0.00216401
1554	2-ethylhexanoate	Xenobiotics	Chemical	1471	GC/MS	1210.5	201.2	149-57-5;	8697	NA	0.0286264	0.0781378	0.358973	0.49961	0.985497	0.00188298
1555	3_4-dihydroxyphenethyleneglycol	Amino acid	Phe and tyr'	120	GC/MS	1807.7	355.2	28822-73-3;	91528	C05576	0.0283426	0.0398685	0.242676	0.49961	0.549242	0.00362062
1559	5_6-dihydrouracil	Nucleotide	Pyrimidine' uracil containing	1278	GC/MS	1505.2	243	504-07-4;	649	C00429	-0.0134596	0.0142322	0.17779	0.480289	0.787618	-0.00477147
1561	alpha-tocopherol	Cofactors and vitamins	Tocopherol'	1372	GC/MS	2305.4	502.5	59-02-9;10191-41-0;	14985	C02477	0.078218	0.0809875	0.172838	0.475234	1.70282	0.00486835
1564	citrate	Energy	Krebs cycle	648	GC/MS	1763.4	273.1	77-92-9;	311	C00158	-0.00311671	0.00283913	0.142673	0.455825	0.983433	-0.00549792
1566	3-aminoisobutyrate	Nucleotide	Pyrimidine' thymine containing; Val	leu and ile'	1276	GC/MS	1252.2	101.9	10569-72-9;214139-20-5;	64956	0.00168372	0.0223873	0.470398	0.49961	C05145	darkgray
1567	vanillylmandelate (VMA)	Amino acid	Phe and tyr'	109	GC/MS	1806.8	297.1	55-10-7;	1245	C05584	-0.0717151	0.0317013	0.0174871	0.350295	1.91971	-0.01041
1572	glycerate	Carbohydrate	Glycolysis/gluconeogenesis	585	GC/MS	1360.7	189	600-19-1;	752	C00258	0.0273291	0.0507531	0.298097	0.49961	0.403234	0.00275695
1573	guanosine	Nucleotide	Purine' guanine containing	1224	LC/MS Neg	1675	282.1	118-00-3;	6802	C00387	-0.0246355	0.0665815	0.357634	0.49961	0.132528	-0.00190159
1574	histamine	Amino acid	His'	58	GC/MS	1808	174.1	51-45-6;	774	C00388	-0.0440958	0.0514627	0.200839	0.499438	0.841386	-0.00433978
1577	2-aminobutyrate	Amino acid	Butanoate'	278	GC/MS	1215.7	130	1492-24-6;	4400000000000	C02261	0.00141592	0.0712426	0.49217	0.49961	0.0770252	0.000102491
1585	N-acetylalanine	Amino acid	Ala and asp'	33	LC/MS Neg	882	130.1	97-69-8;	88064	C02847	-0.023194	0.0389669	0.279185	0.49961	1.21339	-0.0030427
1587	N-acetylleucine	Amino acid	Val	leu and ile'	195	LC/MS Pos	3444	174.1	1188-21-2;	70912	0.00246038	0.0609361	0.484097	0.49961	C02710	darkgray
1589	N-acetylmethionine	Amino acid	Cys and met'	239	LC/MS Pos	2588	192.1	65-82-7;	448580	C02712	-0.0332704	0.0426273	0.22212	0.49961	0.585783	-0.00396503
1591	N-acetylvaline	Amino acid	Val	leu and ile'	196	LC/MS Pos	2654	160.1	96-81-1;	66789	0.0353877	0.0729788	0.316507	0.49961	NA	darkgray
1600	phosphoethanolamine	Lipid	Glycerolipid'	956	LC/MS Neg	644	140.1	1071-23-4;	52323241015	C00346	-0.223402	0.134557	0.0562289	0.385732	1.8031	-0.00802663
1604	urate	Nucleotide	Purine' urate'	1247	LC/MS Neg	769	167.1	69-93-2;120K5305;	NA	C00366	-0.0304895	0.0296453	0.158002	0.458904	1.01565	-0.00516887
1638	arginine	Amino acid	Urea cycle; arg-pro'	255	LC/MS Neg	728	173.2	1119-34-2;	5246487232	C00062	0.0322725	0.0683143	0.320873	0.49961	0.201551	0.00242272
1640	ascorbate (Vitamin C)	Cofactors and vitamins	Ascorbate and aldarate'	1298	GC/MS	1850.1	332.1	134-03-2;	NA	C00072	-0.0344661	0.0286721	0.121687	0.453409	1.21827	-0.00598654
1642	caprate (10:0)	Lipid	Medium chain FA	691	LC/MS Neg	5092	171.2	112-37-8;	2969	C01571	0.0833238	0.126457	0.258734	0.49961	1.13193	0.00336168
1643	fumarate	Energy	Krebs cycle	663	GC/MS	1382.1	245	100-17-8;	NA	C00122	0.0285351	0.0282708	0.162431	0.460794	0.43189	0.00507744
1645	laurate (12:0)	Lipid	Medium chain FA	694	LC/MS Neg	5288	199.3	143-07-7;	3893	C02679	0.131396	0.121884	0.146923	0.455825	1.47698	0.00540458
1648	serine	Amino acid	Gly	ser and thr'	8	GC/MS	1389.1	204	56-45-1;	59516857581	-0.0134232	0.0228333	0.281597	0.49961	C00065	orange
1649	valine	Amino acid	Val	leu and ile'	200	LC/MS Pos	1040	118.1	72-18-4;	69710186287	-0.0088668	0.0636074	0.445265	0.49961	C00183	darkgray
1651	pyridoxal	Cofactors and vitamins	Pyridoxal'	1364	LC/MS Pos	1210	168.1	65-22-5;	1050	C00250	0.0909643	0.0506605	0.0438446	0.364582	0.770551	0.00859289
1670	urea	Amino acid	Urea cycle; arg-pro'	260	GC/MS	1223.9	171	57-13-6;	118000000000	C00086	0.00181726	0.0247625	0.471113	0.49961	0.200548	0.000378403
1769	cortisone	Lipid	Sterol/Steroid	1135	LC/MS Pos	4420	361.2	53-06-5;	223000000000	C00762	0.0277524	0.0422499	0.259378	0.49961	0.0417682	0.00335144
1778	gamma-glutamylcysteine	Peptide	gamma-glutamyl	464	LC/MS Pos	1274	251.1	636-58-8;	842	C00669	0.00243735	0.0477458	0.479897	0.49961	0.0602456	0.000263237
1827	riboflavin (Vitamin B2)	Cofactors and vitamins	Riboflavin'	1366	LC/MS Pos	3111	377.2	83-88-5;	493570	C00255	0.0141347	0.0387791	0.359658	0.49961	0.202153	0.00187345
1898	proline	Amino acid	Urea cycle; arg-pro'	261	LC/MS Pos	796	116.1	147-85-3;	1460000000000	C00148	-0.0457117	0.0472559	0.172468	0.475234	1.42861	-0.00487566
1899	quinolinate	Cofactors and vitamins	Nicotinate and nicotinamide'	1336	GC/MS	1697.7	296.1	89-00-9;	1066	C03722	-0.0685937	0.0275848	0.0109235	0.341813	2.15758	-0.0112075
2078	pyrophosphate (PPi)	Energy	Oxidative phosphorylation	672	GC/MS	1642.3	451	1466-09-3;	644102	C00013	-0.00985772	0.0338328	0.386886	0.49961	0.38838	-0.00149938
2125	taurine	Amino acid	Cys and met'	233	GC/MS	1616.4	254.1	107-35-7;	11234068592	C00245	-0.0988756	0.0762996	0.104886	0.432597	1.41343	-0.00641875
2132	citrulline	Amino acid	Urea cycle; arg-pro'	263	LC/MS Pos	715	176.1	372-75-8;	833	C00327	0.0632904	0.0730772	0.19836	0.498184	0.725211	0.00438482
2134	flavin adenine dinucleotide (FAD)	Cofactors and vitamins	Riboflavin'	1365	LC/MS Neg	2413	784.1	146-14-5;84366-81-4;	643975	C00016	0.0124312	0.0268927	0.324445	0.49961	0.45561	0.00237118
2372	cytidine 5-monophosphate (5-CMP)	Nucleotide	Pyrimidine' cytidine containing	1255	LC/MS Pos	887	324	63-37-6;	7058165	C00055	-0.137588	0.0980553	0.0879516	0.432597	1.2734	-0.00690416
2730	gamma-glutamylglutamine	Peptide	gamma-glutamyl	468	LC/MS Pos	806	276.1	10148-81-9;	150914	NA	0.0120975	0.107477	0.455751	0.49961	0.0839921	0.000580277
2849	guanosine 5- monophosphate (5-GMP)	Nucleotide	Purine' guanine containing	1227	LC/MS Pos	1300	364	5550-12-9;	761	NA	0.00523504	0.0569834	0.463858	0.49961	0.416556	0.000473666
2959	cytidine-3-monophosphate (3-CMP)	Nucleotide	Pyrimidine' cytidine containing	1256	LC/MS Pos	1181	323.9	84-52-6;	256622	C05822	-0.0122411	0.0649582	0.426213	0.49961	0.127806	-0.00097094
3127	hypoxanthine	Nucleotide	Purine' (hypo)xanthine/inosine containing	1190	LC/MS Neg	1313	135.1	68-94-0;	790	C00262	-0.0123698	0.0906274	0.446399	0.49961	0.898311	-0.000703547
3147	xanthine	Nucleotide	Purine' (hypo)xanthine/inosine containing	1187	LC/MS Pos	1430	153.1	69-89-6;	1188	C00385	-0.0103861	0.102775	0.460256	0.49961	0.733175	-0.000521012
3155	3-ureidopropionate	Amino acid	Ala and asp'	29	LC/MS Pos	1062	133.1	462-88-4;	111	C02642	-0.0374778	0.0156524	0.0132804	0.350295	1.61562	-0.0108857
5086	dimethylglycine	Amino acid	Gly	ser and thr'	3	GC/MS	1030	57.9	1118-68-9;	6971056673	-0.0360445	0.0689366	0.303407	0.49961	C01026	darkgray
5278	nicotinamide adenine dinucleotide (NAD+)	Cofactors and vitamins	Nicotinate and nicotinamide'	1327	LC/MS Pos	1370	664	53-84-9;	1.09e+18	C00003	0.0110816	0.0238082	0.323317	0.49961	0.699403	0.00238742
6146	2-aminoadipate	Amino acid	Lys'	77	GC/MS	1686.5	260.1	542-32-5;1118-90-7;	469	C00956	-0.000892908	0.0966124	0.496359	0.49961	0.0720407	-4.77e-05
11398	asparagine	Amino acid	Ala and asp'	25	GC/MS	1651.2	231	70-47-3;	62676992089	C00152	-0.0128382	0.0239199	0.298691	0.49961	1.06889	-0.0027481
11438	phosphate	Energy	Oxidative phosphorylation	671	GC/MS	1307.7	298.9	7664-38-2;	1061	C00009	0.0114836	0.137998	0.467254	0.49961	0.703917	0.000429064
11777	glycine	Amino acid	Gly	ser and thr'	1	GC/MS	1166	101.9	56-40-6;	5257127750	-0.0100304	0.0810876	0.451394	0.49961	C00037	darkgray
12021	fructose-6-phosphate	Carbohydrate	Glycolysis/gluconeogenesis	592	GC/MS	1994.9	315.1	103213-47-4;	NA	C05345	-0.0841387	0.0793756	0.150888	0.455825	1.16673	-0.00531901
12025	cis-aconitate	Energy	Krebs cycle	651	LC/MS Neg	603	173.1	585-84-2;	643757	C00417	-0.0125391	0.0109336	0.132491	0.455825	1.01817	-0.00572881
12035	pelargonate (9:0)	Lipid	Medium chain FA	690	LC/MS Neg	4847	157.2	112-05-0;	5461016	C01601	0.206349	0.110792	0.0386446	0.350295	2.13543	0.00886659
12055	galactose	Carbohydrate	Fructose and sucrose'	539	GC/MS	1793.8	203.9	59-23-4;	3037556	C01582	-0.0826915	0.0279131	0.00384939	0.267066	2.52393	-0.0127363
12080	ribose	Carbohydrate	Nucleotide sugars pentose'	622	GC/MS	1639.2	204	50-69-1;	5311110	C00121	-0.0273675	0.0564045	0.316403	0.49961	1.00918	-0.00248755
12359	guanidinoacetate	Amino acid	Guanidino and acetamido'	292	GC/MS	1696.6	172	352-97-6;	7.63e+16	C00581	0.000633913	0.0321158	0.492224	0.49961	0.01824	0.000101788
15053	sorbitol	Carbohydrate	Fructose and sucrose'	560	GC/MS	1843	319.1	6706-59-8;	107428	C00794	0.0274214	0.0193781	0.0862154	0.432597	1.55184	0.00695743
15076	2-deoxyinosine	Nucleotide	Purine' (hypo)xanthine/inosine containing	1193	LC/MS Neg	1700	251.1	890-38-0;	65058	C05512	-0.00835174	0.0380878	0.414329	0.49961	0.18962	-0.00112943
15095	N-acetylglucosamine	Carbohydrate	Aminosugars'	511	GC/MS	1903.3	245	7512-17-6;	24139	C00140	-0.012907	0.0112552	0.132507	0.455825	0.9395	-0.00572845
15107	N-acetylglucosamine 6-phosphate	Carbohydrate	Aminosugars'	513	LC/MS Neg	628	300.1	102029-88-9;	10040501	C00357	0.0402217	0.125595	0.376051	0.49961	0.413449	0.00164728
15122	glycerol	Lipid	Glycerolipid'	959	GC/MS	1311	205	56-81-5;	753	C00116	0.0182748	0.069384	0.397473	0.49961	0.235258	0.00135592
15129	alanylalanine	Peptide	Dipeptide	322	LC/MS Pos	757	161.1	1948-31-8;	54600000000000	C00993	0.00507422	0.0214619	0.407752	0.49961	0.504657	0.00121755
15136	xanthosine	Nucleotide	Purine' (hypo)xanthine/inosine containing	1188	LC/MS Pos	1785	285	146-80-5;	64959	C01762	-0.0137621	0.0646286	0.416764	0.49961	0.755843	-0.00109688
15140	kynurenine	Amino acid	Tryptophan'	152	LC/MS Pos	1902	209.1	2922-83-0;	1610000000000	C00328	-0.0539009	0.0375599	0.0833616	0.432597	1.14674	-0.00704662
15142	allo-threonine	Amino acid	Gly	ser and thr'	19	GC/MS	1417.8	219	28954-12-3;	993000000000	0.0273197	0.0536761	0.30817	0.49961	C05519	darkgray
15335	mannitol	Carbohydrate	Fructose and sucrose'	548	GC/MS	1839	319.1	69-65-8;	6251	C00392	-0.00376619	0.0101145	0.356772	0.49961	0.658298	-0.0019136
15336	tartarate	Xenobiotics	Food component/Plant	1659	GC/MS	1626.1	292.1	87-69-4;6106-24-7;	875	C00898	-0.00273398	0.00164484	0.0560383	0.385732	1.50595	-0.00803461
15365	glycerol 3-phosphate (G3P)	Lipid	Glycerolipid'	961	GC/MS	1719.7	357.1	29849-82-9;	754	C00093	0.0194546	0.0654456	0.384665	0.49961	0.819537	0.00152959
15442	6-phosphogluconate	Carbohydrate	Nucleotide sugars pentose'	613	LC/MS Neg	588	275.1	921-62-0;53411-70-4;	91493	C00345	0.0802145	0.0745641	0.147416	0.455825	0.311978	0.00539386
15443	glucuronate	Carbohydrate	Glycolysis/gluconeogenesis	607	GC/MS	1886.5	217	207300-70-7;	65041	C00191	-0.024821	0.0129721	0.035059	0.350295	1.84213	-0.0090719
15496	agmatine	Amino acid	Polyamine'	284	GC/MS	1526	174	2482-00-0;	199	C00179	-0.00306222	0.0518198	0.476732	0.49961	0.338205	-0.000304715
15497	argininosuccinate	Amino acid	Urea cycle; arg-pro'	270	GC/MS	2157	446.3	156637-58-0;	828	C03406	0.0027568	0.0174102	0.437887	0.49961	0.05635	0.000816056
15500	carnitine	Lipid	Carnitine'	899	LC/MS Pos	702	162.2	461-05-2;	10917	NA	0.0235581	0.132352	0.430259	0.49961	0.322277	0.000917183
15506	choline	Lipid	Glycerolipid'	960	LC/MS Pos	674	104.2	67-48-1;	170746	NA	0.00435516	0.0984486	0.482577	0.49961	0.518666	0.000228121
15630	N-acetylornithine	Amino acid	Urea cycle; arg-pro'	264	LC/MS Pos	875	175.2	6205-08-9;	6990000000000	C00437	-0.0241366	0.078997	0.381557	0.49961	0.925712	-0.00157197
15650	N1-methyladenosine	Nucleotide	Purine' adenine containing	1201	LC/MS Pos	1356	282.1	15763-06-1;	5460178	C02494	-0.123689	0.0397868	0.00276675	0.267066	2.9534	-0.0131637
15667	2-isopropylmalate	Carbohydrate	Glycolysis/gluconeogenesis	584	LC/MS Neg	732	175.2	3237-44-3;	77	C02504	-0.0109469	0.00713098	0.070211	0.421828	1.44797	-0.00748768
15676	3-methyl-2-oxovalerate	Amino acid	Val	leu and ile'	183	LC/MS Neg	2106	129.2	51829-07-3;	47	-0.0250594	0.0415515	0.276613	0.49961	C00671	darkgray
15677	3-methylhistidine	Amino acid	His'	56	LC/MS Neg	911	168.1	368-16-1;	650000000000	C01152	-0.0326942	0.0215424	0.0723737	0.426	1.4299	-0.00741137
15681	4-guanidinobutanoate	Amino acid	Guanidino and acetamido'	290	LC/MS Pos	1085	146.1	463-003;463-00-3;	500	C01035	-0.0145625	0.104461	0.445262	0.49961	0.619436	-0.000718558
15699	sorbitol 6-phosphate	Carbohydrate	Fructose and sucrose'	562	LC/MS Neg	613	261.1	108392-12-7;	NA	C01096	-0.130631	0.0700191	0.0384137	0.350295	1.3156	-0.00887937
15737	glycolate (hydroxyacetate)	Xenobiotics	Chemical	1430	GC/MS	1119	177	79-14-1;	3698251757	C00160	0.0762443	0.0996608	0.226591	0.49961	0.336462	0.00388876
15747	anserine	Peptide	Dipeptide derivative	457	LC/MS Neg	1126	239.2	10030-52-1;	6990000000000	C01262	-0.00206525	0.0640428	0.487297	0.49961	0.635501	-0.000166296
15753	hippurate	Xenobiotics	Benzoate'	1395	LC/MS Neg	2136	178.1	495-69-2;	464	C01586	0.00520833	0.00495385	0.152813	0.455825	0.961557	0.00527795
15772	ribitol	Carbohydrate	Nucleotide sugars pentose'	616	GC/MS	1692.4	217	488-81-3;	NA	C00474	0.0248917	0.0641413	0.35103	0.49961	0.569173	0.00199379
15778	benzoate	Xenobiotics	Benzoate'	1408	GC/MS	1291.5	179	65-85-0;	243	C00180	0.0111476	0.069459	0.437052	0.49961	0.726569	0.000827112
15804	maltose	Carbohydrate	Fructose and sucrose'	547	GC/MS	2176.2	204.1	6363-53-7;	439341	C00208	-0.00604999	0.239714	0.490057	0.49961	0.175529	-0.000130151
15821	fucose	Carbohydrate	Aminosugars'	523	GC/MS	1682.2	204	2438-80-4;	3034656	NA	-0.0160396	0.0114948	0.0891022	0.432597	1.33853	-0.00686925
15835	xylose	Carbohydrate	Nucleotide sugars pentose'	637	GC/MS	1723.9	204	609-06-3;	95259	C00181	-0.00171038	0.00513923	0.371371	0.49961	0.589672	-0.00171153
15877	maltotriose	Carbohydrate	Fructose and sucrose'	567	GC/MS	2419	204	1109-28-0;	439586	C01835	-0.0793382	0.258849	0.381194	0.49961	0.626432	-0.00157692
15907	fructose 1-phosphate	Carbohydrate	Glycolysis/gluconeogenesis	593	GC/MS	1996.5	445.2	53823-70-4;	65246	C01094	0.0686448	0.0776093	0.19347	0.494205	0.42236	0.00447459
15910	maltotetraose	Carbohydrate	Oligosaccharide	646.5	LC/MS Neg	965	665.1	34612-38-9;	446495	C02052	-0.0113772	0.222966	0.479905	0.49961	0.383779	-0.000263123
15915	S-adenosylmethionine (SAM)	Amino acid	Cys and met'	235	LC/MS Pos	676	399.1	24346-00-7;	NA	NA	-0.124228	0.113983	0.144361	0.455825	1.11749	-0.00546063
15948	S-adenosylhomocysteine (SAH)	Amino acid	Cys and met'	236	LC/MS Neg	1821	383.1	979-92-0;	NA	C00021	-0.0893142	0.106215	0.205177	0.49961	1.07154	-0.0042617
15990	glycerophosphorylcholine (GPC)	Lipid	Glycerolipid'	962	LC/MS Pos	694	258.1	28319-77-9;	657272	C00670	0.0246367	0.0572982	0.335906	0.49961	0.995656	0.00220717
15996	aspartate	Amino acid	Ala and asp'	24	GC/MS	1529.7	232	56-84-8;	5960	C00049	-0.0130058	0.0417026	0.379183	0.49961	0.707858	-0.0016044
17747	sphingosine	Lipid	Sphingolipid	1077	LC/MS Pos	5197	300.2	123-78-4;	5353955	C00319	0.16013	0.0511868	0.00264652	0.267066	2.73376	0.0132194
17805	dihomo-linoleate (20:2n6)	Lipid	Long chain FA	724	LC/MS Neg	5722	307.3	2091-39-6;	6439848	C16525	-0.0179008	0.127645	0.444937	0.49961	0.16176	-0.000722849
18289	3-dephosphocoenzyme A	Cofactors and vitamins	Pantothenate and CoA'	1351	LC/MS Neg	2010	686.2	3633-59-8;	444485	C00882	-0.00289398	0.089179	0.487217	0.49961	0.164982	-0.000167345
18319	5-aminovalerate	Amino acid	Urea cycle; arg-pro'	262	LC/MS Pos	860	118.1	660-88-8;	6992101138	C00431	0.0641394	0.0378763	0.0529501	0.378535	1.34977	0.00816683
18330	5-methyltetrahydrofolate (5MeTHF)	Cofactors and vitamins	Folate'	1307	LC/MS Neg	1838	458.2	68703-91-3;68792-52-9;	146	C00440	0.00812077	0.0692644	0.453918	0.49961	0.235153	0.000604407
18335	quinate	Xenobiotics	Food component/Plant	1674	GC/MS	1793	345.1	77-95-2;	NA	C00296	-0.0138949	0.00664469	0.0247438	0.350295	1.74514	-0.00976863
18344	xylulose	Carbohydrate	Nucleotide sugars pentose'	639	GC/MS	1668	306.1	551-84-8;	5289590	C00310	-0.090771	0.08617	0.15236	0.455825	1.64619	-0.00528758
18349	indolelactate	Amino acid	Tryptophan'	154	GC/MS	1964.9	202	832-97-3;	92904	C02043	-0.00484037	0.0493024	0.461385	0.49961	0.023372	-0.00050617
18357	glycylvaline	Peptide	Dipeptide	311	LC/MS Pos	1572	175.1	1963-21-9;	27200000000000	NA	0.000381224	0.0199412	0.492468	0.49961	0.121486	9.86e-05
18360	adenylosuccinate	Nucleotide	Purine' adenine containing	1216	LC/MS Neg	569	462.1	19046-78-7;	195	C03794	0.0165511	0.0462032	0.361965	0.49961	0.016962	0.00184144
18362	azelate (nonanedioate)	Lipid	FA dicarboxylate	794	LC/MS Neg	1322	187.2	123-99-9;	2266	C08261	0.0292621	0.0813384	0.3614	0.49961	0.402326	0.00184927
18369	gamma-glutamylleucine	Peptide	gamma-glutamyl	462	LC/MS Pos	2744	261.2	2566-39-4;	151023	NA	-0.0251069	0.0474722	0.301356	0.49961	0.996634	-0.0027085
18392	theobromine	Xenobiotics	Xanthine'	1799	LC/MS Pos	2136	181.1	83-67-0;	5429	C07480	0.0751011	0.0355688	0.0237587	0.350295	1.09462	0.00984627
18467	eicosapentaenoate (EPA; 20:5n3)	Lipid	Essential FA	679	LC/MS Neg	5442	301.3	10-2005-9;10417-94-4;	446284	C06428	0.0181836	0.0363426	0.311149	0.49961	0.234049	0.00256421
19260	1-oleoylglycerophosphoserine	Lipid	Lysolipid	1043	LC/MS Neg	5690	522.3	NA	9547099	NA	0.00962362	0.0756345	0.450011	0.49961	0.364551	0.000655895
19323	docosahexaenoate (DHA; 22:6n3)	Lipid	Essential FA	682	LC/MS Neg	5518	327.3	6217-54-5;	445580	C06429	0.0256394	0.0471766	0.296404	0.49961	0.0244881	0.00278221
19324	1-stearoylglycerophosphoinositol	Lipid	Lysolipid	1035	LC/MS Neg	5800	599.4	796963-93-4;	NA	NA	0.040055	0.0280257	0.084187	0.432597	1.44371	0.00702061
19464	testosterone	Lipid	Sterol/Steroid	1129	LC/MS Pos	5119	289.2	NA	6013	C00535	0.0873019	0.0856418	0.160097	0.458904	1.03237	0.00512543
19934	myo-inositol	Lipid	Inositol'	971	GC/MS	1924.9	217	87-89-8;	NA	C00137	0.0110172	0.0190502	0.284751	0.49961	0.684994	0.00295774
20476	6-keto prostaglandin F1alpha	Lipid	Eicosanoid	865	LC/MS Neg	4180	369.3	58961-34-8;58962-34-8;	5280888	C05961	-0.013022	0.0145805	0.19121	0.492187	0.755617	-0.00451652
20488	glucose	Carbohydrate	Glycolysis/gluconeogenesis	589	GC/MS	1866.8	217.1	50-99-7;	79025	C00031	0.0374409	0.0420687	0.192025	0.492187	0.582955	0.00450137
20675	1_5-anhydroglucitol (1_5-AG)	Carbohydrate	Glycolysis/gluconeogenesis	583	GC/MS	1788.7	217	154-58-5;	NA	C07326	0.00499391	0.0659047	0.470176	0.49961	0.0185546	0.000390709
20699	erythritol	Xenobiotics	Sugar	sugar substitute starch	1818	GC/MS	1517.5	217	149-32-6;	NA	-0.0437527	0.0476269	0.184611	0.490555	C00503	orange
20714	methyl-alpha-glucopyranoside	Xenobiotics	Chemical	1457	LC/MS Pos	1087	212.1	97-30-3;	64947	C02603	-0.113912	0.107961	0.151975	0.455825	1.44	-0.0052958
21029	glycylglycine	Peptide	Dipeptide	312	GC/MS	1757.9	174	556-50-3;	155000000000	C02037	-0.0116971	0.0278616	0.339543	0.49961	0.887609	-0.00215556
21044	2-hydroxybutyrate (AHB)	Amino acid	Cys and met'	241	GC/MS	1169.4	130.9	3347-90-8;	440864	C05984	-0.00717593	0.0443221	0.436503	0.49961	0.00463136	-0.000834381
21127	1-palmitoylglycerol (1-monopalmitin)	Lipid	Monoacylglycerol	1051	GC/MS	2119.5	371.3	542-44-9;	14900	NA	0.0559072	0.0360635	0.0683815	0.417516	1.27286	0.00755355
21131	dihydrocholesterol	Lipid	Sterol/Steroid	1104	GC/MS	2320.8	215.2	80-97-7;	6665	NA	0.0902207	0.0525494	0.0507251	0.378535	1.78743	0.00826563
21134	adipate	Lipid	FA dicarboxylate	785	GC/MS	1520	110.9	124-04-9;	196	C06104	-0.000429186	0.00908788	0.481401	0.49961	0.461146	-0.000243529
21184	1-oleoylglycerol (1-monoolein)	Lipid	Monoacylglycerol	1055	GC/MS	2181.2	397.4	111-03-5;	5283468	NA	0.0992441	0.0492241	0.0287068	0.350295	1.86684	0.00947852
21188	1-stearoylglycerol (1-monostearin)	Lipid	Monoacylglycerol	1053	GC/MS	2186.6	399.4	123-94-4;	24699	D01947	0.086428	0.0533799	0.0605427	0.391962	1.70553	0.00785095
22001	3-hydroxyoctanoate	Lipid	FA monohydroxy	765	LC/MS Neg	3463	159.2	88930-08-9;	26613	NA	0.0582985	0.0432224	0.0962379	0.432597	0.878489	0.00665939
22030	2-hydroxyisobutyrate	Xenobiotics	Chemical	1434.1	GC/MS	1107.5	130.9	594-61-6;	11671	NA	0.0197934	0.032728	0.276061	0.49961	0.132998	0.00309071
22053	3-hydroxydecanoate	Lipid	FA monohydroxy	768	LC/MS Neg	4681	187.2	5561-87-5;	26612	NA	0.0245768	0.0495342	0.312595	0.49961	0.562985	0.00254306
22116	4-methyl-2-oxopentanoate	Amino acid	Val	leu and ile'	203	LC/MS Neg	2200	129.2	816-66-0;	70	0.06575	0.0479188	0.0926118	0.432597	C00233	darkgray
22152	nicotinamide ribonucleotide (NMN)	Cofactors and vitamins	Nicotinate and nicotinamide'	1326	LC/MS Pos	886	335.1	1094-61-7;	14180	C00455	-0.00402582	0.0262943	0.439924	0.49961	0.31497	-0.000789097
22158	citramalate	Amino acid	Val	leu and ile'	220	GC/MS	1490.7	247	6236-10-8;	1081	-0.00598276	0.0109774	0.295887	0.49961	C00815	orange
22166	alpha-glutamylglutamate	Peptide	Dipeptide	343	LC/MS Pos	857	277.1	3929-61-1;	439500	C01425	0.00496563	0.0339341	0.442562	0.49961	0.273112	0.000754218
22171	glycylproline	Peptide	Dipeptide	314	LC/MS Pos	1115	173.1	704-15-4;	30100000000000	NA	0.00266804	0.0557023	0.481136	0.49961	0.350996	0.000246994
22175	aspartylphenylalanine	Peptide	Dipeptide	340	LC/MS Pos	2538	281.1	13433-09-5;	93078	NA	-0.0367773	0.0359682	0.159379	0.458904	0.68941	-0.00514028
22185	N-acetylaspartate (NAA)	Amino acid	Ala and asp'	35	LC/MS Pos	1222	176.1	997-55-7;997-55-7;	65065	C01042	-0.000528291	0.0080725	0.474235	0.49961	0.195202	-0.000337451
22189	palmitoylcarnitine	Lipid	Carnitine'	912	LC/MS Pos	5179	400.4	6865-14-1;	461	NA	-0.00163403	0.00978708	0.43454	0.49961	0.676331	-0.000860389
23642	homoserine	Amino acid	Gly	ser and thr'	12	GC/MS	1471	218.1	672-15-1;	126000000000	-0.13909	0.0665241	0.0247587	0.350295	C00263	orange
27447	1-linoleoylglycerol (1-monolinolein)	Lipid	Monoacylglycerol	1057	GC/MS	2181	395.3	2277-28-3;	5283469	NA	0.148239	0.0732266	0.0282458	0.350295	1.77413	0.00951063
27513	indoleacetate	Amino acid	Tryptophan'	156	GC/MS	1862	202	6505-45-9;	802	C00954	-0.0292267	0.028034	0.154799	0.455825	1.20402	-0.00523594
27672	3-indoxyl sulfate	Amino acid	Tryptophan'	179	LC/MS Neg	2258	212	2642-37-7;	10258	NA	0.0316608	0.0241867	0.102685	0.432597	1.10051	0.00647868
27710	N-acetylglycine	Amino acid	Gly	ser and thr'	4	GC/MS	1396.4	143.9	543-24-8;	10972	-0.103206	0.0707791	0.0801632	0.432597	NA	orange
27718	creatine	Amino acid	Creatine'	274	LC/MS Pos	758	132.1	57-00-1;	586	C00300	-0.0997665	0.141374	0.24426	0.49961	1.0403	-0.00359472
27728	glycerol 2-phosphate	Xenobiotics	Chemical	1436	GC/MS	1691.8	243	819-83-0;	2526	C02979	0.134761	0.115744	0.129002	0.454838	1.23242	0.00581053
27738	threonate	Cofactors and vitamins	Ascorbate and aldarate'	1300	GC/MS	1560.7	292.1	70753-61-6;	151152	C01620	0.00624101	0.0467804	0.447601	0.49961	0.60358	0.000687686
27743	triethyleneglycol	Xenobiotics	Chemical	1439	LC/MS Pos	1824	168.1	112-27-6;	NA	NA	-0.057153	0.0275237	0.025476	0.350295	1.81835	-0.00971246
31260	glucose-6-phosphate (G6P)	Carbohydrate	Glycolysis/gluconeogenesis	587	GC/MS	2042.7	387.2	103192-55-8;	NA	C00668	-0.0484935	0.0807241	0.277383	0.49961	0.82973	-0.00307035
31453	cysteine	Amino acid	Cys and met'	224	GC/MS	1560.1	218	52-90-4;56-89-3;	58626419722	C00097	-0.0389717	0.0346242	0.136838	0.455825	1.3616	-0.00562891
31530	threonylphenylalanine	Peptide	Dipeptide	364	LC/MS Pos	2500	267.2	NA	41000000000000	NA	-0.0191485	0.0291867	0.259628	0.49961	0.19697	-0.00334748
31532	N-methylglutamate	Amino acid	Glu'	43	GC/MS	1665	260.2	35989-16-3;	439377	C01046	0.00503308	0.0109891	0.325942	0.49961	0.0810435	0.00234962
31555	pyridoxate	Cofactors and vitamins	Vitamin B6'	1389	LC/MS Neg	2210	182.1	82-82-6;	6723	C00847	-0.0649028	0.0546302	0.124368	0.453409	1.60999	-0.00592126
31591	androsterone sulfate	Lipid	Sterol/Steroid	1116	LC/MS Neg	5011	369.2	2479-86-9;	NA	C00523	-0.008648	0.0251642	0.367343	0.49961	0.211415	-0.00176704
31609	N1-methylguanosine	Nucleotide	Purine' guanine containing	1236	LC/MS Pos	1850	298.1	2140-65-0;	96373	NA	-0.079916	0.060472	0.100621	0.432597	1.78798	-0.00653569
31787	3-carboxy-4-methyl-5-propyl-2-furanpropanoate (CMPF)	Lipid	FA dicarboxylate	801	LC/MS Neg	2815	239.1	86879-39-2;	123979	NA	0.0411968	0.0266914	0.0691984	0.419097	1.17237	0.00752399
32197	3-(4-hydroxyphenyl)lactate	Amino acid	Phe and tyr'	107	LC/MS Neg	1395	181.1	6482-98-0;	9378	C03672	-0.037786	0.0196584	0.034476	0.350295	1.5259	-0.00910676
32198	acetylcarnitine	Lipid	Carnitine'	901	LC/MS Pos	1203	204.2	5080-50-2;	7045767	C02571	-0.00625426	0.06141	0.459947	0.49961	0.507329	-0.000525068
32328	hexanoylcarnitine	Lipid	Carnitine'	902	LC/MS Pos	3174	260.2	6920-35-0;	6426853	C01585	-0.0204366	0.0347287	0.281404	0.49961	0.386585	-0.00300874
32342	adenosine 5-monophosphate (AMP)	Nucleotide	Purine' adenine containing	1208	LC/MS Pos	1210	348.1	149022-20-8;	15938965	C00020	-0.0207923	0.0594706	0.365138	0.49961	0.15938	-0.0017975
32350	1-methylimidazoleacetate	Amino acid	His'	64	LC/MS Pos	845	141.1	2625-49-2;	75810	C05828	0.0345784	0.0386321	0.190699	0.492187	0.645532	0.00452604
32377	N-acetylneuraminate	Carbohydrate	Aminosugars'	517	LC/MS Neg	695	308.1	131-48-6;	NA	C00270	-0.0879364	0.0472174	0.0386542	0.350295	1.53262	-0.00886606
32379	scyllo-inositol	Lipid	Inositol'	979	GC/MS	1893.8	318.2	488-59-5;	NA	C06153	0.0128005	0.015851	0.214425	0.49961	0.416666	0.0040982
32388	dodecanedioate	Lipid	FA dicarboxylate	796	LC/MS Neg	2990	229.2	693-23-2;	12736	C02678	-0.0395942	0.0639219	0.271318	0.49961	0.720047	-0.00316408
32393	gamma-glutamylvaline	Peptide	gamma-glutamyl	460	LC/MS Pos	2040	247.2	2746-34-1;	NA	NA	0.00586088	0.0392086	0.441336	0.49961	0.29851	0.000770425
32401	trigonelline (N-methylnicotinate)	Cofactors and vitamins	Nicotinate and nicotinamide'	1345	LC/MS Pos	757	138.1	6138-41-6;	5570	NA	-0.0227544	0.0263609	0.199134	0.498184	1.00226	-0.00437073
32412	butyrylcarnitine	Lipid	FA' (also BCAA')	890	LC/MS Pos	2007	232.2	25576-40-3;	213144	NA	-0.0198315	0.0405586	0.315095	0.49961	0.235951	-0.00250658
32415	docosadienoate (22:2n6)	Lipid	Long chain FA	733	LC/MS Neg	6017	335.4	7370-49-2;	5282807	C16533	-0.113603	0.095547	0.124188	0.453409	1.08167	-0.00592562
32417	docosatrienoate (22:3n3)	Lipid	Long chain FA	734	LC/MS Neg	5825	333.4	59708-86-0;	5312556	C16534	-0.0957951	0.0909953	0.152505	0.455825	1.01401	-0.00528451
32418	myristoleate (14:1n5)	Lipid	Long chain FA	699	LC/MS Neg	5338	225.3	544-64-9;	5281119	C08322	-0.00312972	0.0636507	0.480636	0.49961	0.477822	-0.000253552
32452	propionylcarnitine	Lipid	FA' (also BCAA')	888	LC/MS Pos	1589	218.2	17298-37-2;	107738	C03017	0.0728914	0.0763669	0.175616	0.477853	0.944536	0.00481382
32454	valylglutamate	Peptide	Dipeptide	370	LC/MS Pos	1346	247.1	3062-07-5;	7009623	NA	0.00139731	0.0316698	0.482623	0.49961	0.27001	0.00022752
32489	caproate (6:0)	Lipid	Medium chain FA	687	LC/MS Neg	2766	115.2	142-62-1;	8892	C01585	-0.0483291	0.115735	0.340349	0.49961	0.203203	-0.00214413
32492	caprylate (8:0)	Lipid	Medium chain FA	689	LC/MS Neg	4367	143.2	124-07-2;	379	C06423	0.117962	0.0837515	0.0871736	0.432597	1.67795	0.00692794
32504	docosapentaenoate (n3 DPA; 22:5n3)	Lipid	Essential FA	680	LC/MS Neg	5574	329.4	2234-74-4;	NA	C16513	0.0402976	0.107128	0.355379	0.49961	0.0976681	0.00193302
32518	X - 11204	NA	NA	NA	LC/MS Pos	5263	229.2	NA	NA	NA	0.0766677	0.101343	0.229078	0.49961	1.0473	0.00384668
32553	phenol sulfate	Amino acid	Phe and tyr'	142	LC/MS Neg	2150	173.1	937-34-8;	74426	C02180	-0.00836929	0.022635	0.357728	0.49961	0.752056	-0.00190029
32562	pregnen-diol disulfate*	Lipid	Sterol/Steroid	1170	LC/MS Neg	3886	238.3	NA	NA	C05484	-0.0442896	0.0215102	0.0263776	0.350295	1.10979	-0.00964498
32578	X - 11261	NA	NA	NA	LC/MS Pos	3600	286.2	NA	NA	NA	0.0340373	0.0495156	0.249861	0.49961	0.32148	0.00350376
32587	X - 02249	NA	NA	NA	LC/MS Neg	4025	267.2	NA	NA	NA	0.0414211	0.0378562	0.143442	0.455825	0.299594	0.0054809
32620	glycolithocholate sulfate*	Lipid	Bile acid'	932	LC/MS Neg	5015	512.3	NA	72222	C11301	-0.0610767	0.0316093	0.0338096	0.350295	1.29122	-0.00914716
32632	X - 11315	NA	NA	NA	LC/MS Pos	1210	130.2	NA	NA	NA	-0.0507104	0.0496589	0.159683	0.458904	0.772695	-0.00513399
32635	1-linoleoylglycerophosphoethanolamine*	Lipid	Lysolipid	998	LC/MS Neg	5725	476.3	NA	NA	NA	0.00208537	0.0118555	0.431071	0.49961	0.0676925	0.0009064
32650	X - 11333	NA	NA	NA	LC/MS Pos	1019	212.1	NA	NA	NA	-0.0214989	0.0201026	0.1488	0.455825	1.23976	-0.0053639
32651	X - 11334	NA	NA	NA	LC/MS Pos	982	259.1	NA	NA	NA	-0.0803035	0.0433228	0.0393027	0.350295	1.9037	-0.00883048
32654	3-dehydrocarnitine*	Lipid	Carnitine'	900	LC/MS Pos	1020	160.2	10457-99-5;	6991982	NA	-0.0410124	0.0638027	0.263828	0.49961	0.356003	-0.00328116
32672	pyroglutamine*	Amino acid	Glu'	46	LC/MS Pos	764	129.2	NA	134508	NA	-0.065051	0.0606959	0.148297	0.455825	0.504559	-0.00537477
32675	C-glycosyltryptophan*	Amino acid	Tryptophan'	172	LC/MS Pos	1912	367.1	NA	NA	NA	-0.0635905	0.0277233	0.0163842	0.350295	2.05101	-0.0105251
32689	X - 11372	NA	NA	NA	LC/MS Neg	5303	467.4	NA	NA	NA	0.123407	0.0411554	0.00354936	0.267066	2.23981	0.0128436
32698	X - 11381	NA	NA	NA	LC/MS Pos	1126	186.2	NA	NA	NA	0.0523137	0.122562	0.337029	0.49961	0.0352026	0.00219121
32709	X - 03056	NA	NA	NA	LC/MS Pos	2264	185.2	NA	NA	NA	-0.0506392	0.057637	0.195029	0.494264	1.44851	-0.00444584
32740	X - 11423	NA	NA	NA	LC/MS Neg	1038	260.1	NA	NA	NA	-0.0902556	0.0407303	0.0192288	0.350295	1.93503	-0.0102394
32757	X - 11440	NA	NA	NA	LC/MS Neg	3571	246.3	NA	NA	NA	-0.14556	0.0461044	0.00247859	0.267066	1.85193	-0.0133008
32761	X - 11444	NA	NA	NA	LC/MS Neg	3983	541.2	NA	NA	NA	0.0489472	0.0489077	0.164438	0.460794	0.525557	0.00503652
32786	X - 11469	NA	NA	NA	LC/MS Pos	3874	239.1	NA	NA	NA	0.0311699	0.0915749	0.368561	0.49961	0.16632	0.00175024
32815	2-arachidonoylglycerophosphoethanolamine*	Lipid	Lysolipid	1001	LC/MS Neg	5674	500.3	NA	NA	NA	-0.0969402	0.0706555	0.0926273	0.432597	1.32909	-0.0067642
32828	X - 11511	NA	NA	NA	LC/MS Neg	4119	215.2	NA	NA	NA	0.100597	0.0565156	0.0451382	0.364582	1.62058	0.0085286
32838	X - 11521	NA	NA	NA	LC/MS Pos	3650	286.2	NA	NA	NA	0.134602	0.0675689	0.0300964	0.350295	1.01068	0.0093841
32850	X - 11533	NA	NA	NA	LC/MS Neg	4904	243.2	NA	NA	NA	0.176233	0.0953891	0.0397593	0.350295	1.88113	0.0088057
32854	X - 11537	NA	NA	NA	LC/MS Pos	5200	366.3	NA	NA	NA	0.048632	0.0842366	0.285081	0.49961	1.06949	0.00295273
32855	X - 11538	NA	NA	NA	LC/MS Neg	4920	311.3	NA	NA	NA	0.0132147	0.0607131	0.41495	0.49961	0.219942	0.00112112
32859	X - 11542	NA	NA	NA	LC/MS Pos	5247	245.2	NA	NA	NA	0.0213504	0.101691	0.417914	0.49961	0.0720443	0.00108153
32867	X - 11550	NA	NA	NA	LC/MS Neg	5130	250.2	NA	NA	NA	-0.0140389	0.0297291	0.320938	0.49961	0.0204136	-0.00242178
32878	X - 11561	NA	NA	NA	LC/MS Neg	1252	267.1	NA	NA	NA	-0.103181	0.0520994	0.0307871	0.350295	1.82281	-0.00933841
32881	X - 11564	NA	NA	NA	LC/MS Neg	1188	177.1	NA	NA	NA	-0.108888	0.0398696	0.00643511	0.267066	2.32856	-0.0120199
32892	X - 11575	NA	NA	NA	LC/MS Pos	1799	264.1	NA	NA	NA	0.00856343	0.0327733	0.398269	0.49961	0.471494	0.00134518
32894	X - 10445	NA	NA	NA	LC/MS Pos	1939	250.1	NA	NA	NA	0.0451802	0.0240908	0.0377061	0.350295	1.41821	0.00891889
32895	X - 11578	NA	NA	NA	LC/MS Pos	2146	298.1	NA	NA	NA	0.00726273	0.0265585	0.393651	0.49961	0.397048	0.00140759
32900	X - 11583	NA	NA	NA	LC/MS Pos	2793	457.1	NA	NA	NA	-0.0212087	0.0178373	0.124182	0.453409	1.04492	-0.00592576
32902	X - 11585	NA	NA	NA	LC/MS Pos	2987	332	NA	NA	NA	0.0399931	0.0721317	0.292711	0.49961	0.352756	0.00283751
32930	X - 11613	NA	NA	NA	LC/MS Neg	1658	369.1	NA	NA	NA	0.0546644	0.0389743	0.0880381	0.432597	1.01087	0.00690152
32958	X - 11641	NA	NA	NA	LC/MS Neg	3950	325.3	NA	NA	NA	0.0445903	0.0376113	0.124847	0.453409	1.08507	0.0059097
32974	X - 11612	NA	NA	NA	LC/MS Pos	1835	285	NA	NA	NA	-0.00305812	0.0701844	0.482839	0.49961	0.230342	-0.00022469
32980	adrenate (22:4n6)	Lipid	Long chain FA	735	LC/MS Neg	5684	331.3	2091-25-0;	5282844	C16527	-0.018497	0.114648	0.436723	0.49961	0.22798	-0.000831464
32996	X - 11668	NA	NA	NA	LC/MS Neg	1367	215.2	NA	NA	NA	-0.0554836	0.0288304	0.0343198	0.350295	2.02758	-0.00911618
33009	homostachydrine*	Xenobiotics	Food component/Plant	1754	LC/MS Pos	1199	158.2	1195-94-4;	441447	C08283	0.00484265	0.0770049	0.47524	0.49961	0.0397941	0.000324275
33013	nicotinamide riboside*	Cofactors and vitamins	Nicotinate and nicotinamide'	1334	LC/MS Pos	955	255.1	1341-23-7;	NA	NA	0.0250234	0.0568321	0.33222	0.49961	0.0270967	0.00225969
33026	X - 11684	NA	NA	NA	LC/MS Pos	2992	328	NA	NA	NA	0.0542343	0.0754025	0.240149	0.49961	0.329731	0.00366214
33028	X - 01497	NA	NA	NA	LC/MS Pos	5115	332.2	NA	NA	NA	-0.0830872	0.0798936	0.155381	0.455825	1.30768	-0.00522369
33031	X - 11687	NA	NA	NA	LC/MS Pos	2182	384.1	NA	NA	NA	0.00811556	0.0346136	0.408505	0.49961	0.399964	0.00120745
33144	X - 11799	NA	NA	NA	LC/MS Pos	1572	226	NA	NA	NA	-0.0160939	0.0209921	0.226117	0.49961	0.845659	-0.00389681
33159	X - 11814	NA	NA	NA	LC/MS Pos	2372	152.1	NA	NA	NA	0.155373	0.103206	0.0739178	0.426	1.36224	0.00735786
33172	X - 11827	NA	NA	NA	LC/MS Neg	1575	312.1	NA	NA	NA	0.0317717	0.0332702	0.1755	0.477853	0.237265	0.00481608
33206	X - 11861	NA	NA	NA	LC/MS Neg	4617	229.2	NA	NA	NA	0.0139929	0.0720367	0.423971	0.49961	0.0385195	0.00100078
33220	X - 11875	NA	NA	NA	LC/MS Neg	5272	381.3	NA	NA	NA	0.053622	0.0585942	0.18551	0.490555	0.892202	0.00462352
33225	X - 11880	NA	NA	NA	LC/MS Neg	5378	537.4	NA	NA	NA	0.0808763	0.0440331	0.0405801	0.350295	1.5198	0.00876167
33228	1-arachidonoylglycerophosphocholine*	Lipid	Lysolipid	1025	LC/MS Pos	5554	544.3	NA	NA	C05208	-0.000682428	0.0183717	0.485369	0.49961	0.782195	-0.000191551
33230	1-palmitoleoylglycerophosphocholine*	Lipid	Lysolipid	1012	LC/MS Pos	5524	494.3	NA	NA	NA	0.0299555	0.0234767	0.108293	0.432597	1.7239	0.00632758
33248	X - 11837	NA	NA	NA	LC/MS Neg	2484	283.1	NA	NA	NA	-0.0319506	0.0241284	0.100187	0.432597	1.51244	-0.00654777
33269	X - 11662	NA	NA	NA	LC/MS Pos	3172	251.1	NA	NA	NA	0.0297087	0.021282	0.0890165	0.432597	1.1915	0.00687184
33290	X - 11945	NA	NA	NA	LC/MS Pos	1896	283.1	NA	NA	NA	-0.0789501	0.0569847	0.0905847	0.432597	1.70388	-0.00682473
33360	X - 12014	NA	NA	NA	LC/MS Neg	1998	249.1	NA	NA	NA	0.00238649	0.0539639	0.482582	0.49961	0.11478	0.000228048
33403	X - 12051	NA	NA	NA	LC/MS Pos	5739	456.4	NA	NA	NA	0.014871	0.0587676	0.401407	0.49961	0.855354	0.00130287
33408	X - 12056	NA	NA	NA	LC/MS Pos	1129	156.2	NA	NA	NA	-0.00787578	0.0124283	0.26673	0.49961	0.854089	-0.0032356
33419	2-palmitoylglycerol (2-monopalmitin)	Lipid	Monoacylglycerol	1052	GC/MS	2108	129	23470-00-0;	123409	NA	0.0433726	0.0315741	0.0923726	0.432597	1.15821	0.0067717
33420	gamma-tocopherol	Cofactors and vitamins	Tocopherol'	1377	GC/MS	2264	488.4	54-28-4;	14986	C02483	0.0582784	0.0905369	0.263542	0.49961	0.93232	0.00328565
33422	gamma-glutamylphenylalanine	Peptide	gamma-glutamyl	470	LC/MS Pos	2846	295.1	7432-24-8;	111299	NA	0.0146079	0.0732241	0.421945	0.49961	0.246958	0.00102776
33441	isobutyrylcarnitine	Amino acid	Val	leu and ile'	210	LC/MS Pos	1941	232.2	25518-49-4;	NA	0.040909	0.0221276	0.0396648	0.350295	NA	orange
33442	pseudouridine	Nucleotide	Pyrimidine' uracil containing	1280	LC/MS Neg	1104	243.1	1445-07-4;	NA	C02067	-0.109134	0.0404441	0.00691315	0.267066	2.58929	-0.0119146
33447	palmitoleate (16:1n7)	Lipid	Long chain FA	702	LC/MS Neg	5477	253.3	373-49-9;	445638	C08362	0.0823048	0.0717415	0.132411	0.455825	1.1551	0.00573069
33454	gulono-1_4-lactone	Cofactors and vitamins	Ascorbate and aldarate'	1297	GC/MS	1862	333.1	1128-23-0;	608	C01040	-0.0107666	0.0274919	0.349737	0.49961	0.347354	-0.0020119
33477	erythronate*	Carbohydrate	Aminosugars'	515	GC/MS	1546.9	292.1	88759-55-1;	2781043	NA	-0.0568283	0.0303465	0.0379054	0.350295	1.71047	-0.00890771
33487	glutamate_ gamma-methyl ester	Amino acid	Glu'	44	LC/MS Pos	1062	162.1	1499-55-4;	73913	NA	-0.00599974	0.0218051	0.393011	0.49961	0.734748	-0.00141627
33508	X - 12093	NA	NA	NA	LC/MS Pos	1063	203.2	NA	NA	NA	0.0102914	0.0273438	0.355302	0.49961	0.181804	0.00193408
33515	X - 12100	NA	NA	NA	LC/MS Pos	1793	221.1	NA	NA	NA	-0.140029	0.0586611	0.0134859	0.350295	2.24787	-0.0108598
33519	X - 12104	NA	NA	NA	LC/MS Pos	1755	271.1	NA	NA	NA	-0.0457173	0.074839	0.274081	0.49961	0.466664	-0.00312126
33542	X - 12127	NA	NA	NA	LC/MS Pos	1235	226.1	NA	NA	NA	-0.0717547	0.0418314	0.050869	0.378535	1.46887	-0.00825915
33587	eicosenoate (20:1n9 or 11)	Lipid	Long chain FA	722	LC/MS Neg	5955	309.4	NA	NA	NA	-0.0669898	0.155266	0.335378	0.49961	0.335654	-0.00221468
33620	X - 12199	NA	NA	NA	LC/MS Pos	3038	263.1	NA	NA	NA	0.0101368	0.0110513	0.184971	0.490555	0.953052	0.00463373
33666	X - 12244	NA	NA	NA	LC/MS Pos	1147	269.2	NA	NA	NA	-0.0277105	0.0178499	0.0681218	0.417516	1.58584	-0.007563
33790	X - 12362	NA	NA	NA	LC/MS Pos	1073	265	NA	NA	NA	-0.144081	0.0505975	0.00497503	0.267066	2.29124	-0.0123869
33822	1-docosahexaenoylglycerophosphocholine*	Lipid	Lysolipid	1029	LC/MS Pos	5518	568.4	NA	NA	NA	0.0335439	0.0387723	0.198607	0.498184	1.43989	0.00438032
33829	X - 12283	NA	NA	NA	LC/MS Neg	2980	243.2	NA	NA	NA	-0.105966	0.0753094	0.0873776	0.432597	1.89999	-0.00692169
33885	X - 12443	NA	NA	NA	LC/MS Neg	5353	994.4	NA	NA	NA	0.00212586	0.0305931	0.472645	0.49961	0.162034	0.000358304
33892	X - 12450	NA	NA	NA	LC/MS Neg	5397	251.4	NA	NA	NA	0.0655471	0.0494676	0.100047	0.432597	1.11334	0.00655167
33907	X - 12462	NA	NA	NA	LC/MS Pos	1269	148.2	NA	NA	NA	-0.00149217	0.0636792	0.490769	0.49961	0.500212	-0.000120839
33910	X - 12465	NA	NA	NA	LC/MS Pos	1475	248.2	NA	NA	NA	-0.0462801	0.0608849	0.228024	0.49961	0.508007	-0.00386449
33935	piperine	Xenobiotics	Food component/Plant	1694	LC/MS Pos	5136	286.2	94-62-2;	638024	C03882	0.108803	0.039981	0.00657404	0.267066	2.03355	0.0119887
33936	octanoylcarnitine	Lipid	Carnitine'	904	LC/MS Pos	4100	288.3	3671-77-0;	123701	NA	-0.0125351	0.0512124	0.404565	0.49961	0.175883	-0.00126036
33937	alpha-hydroxyisovalerate	Amino acid	Val	leu and ile'	208	LC/MS Neg	1142	117.1	600-37-3;	99823	-0.11356	0.0548513	0.0257913	0.350295	NA	orange
33939	N-acetylthreonine	Amino acid	Gly	ser and thr'	18	LC/MS Neg	846	160.1	NA	4651717	-0.0763132	0.0392876	0.0331504	0.350295	C01118	orange
33942	N-acetylasparagine	Amino acid	Ala and asp'	27	LC/MS Pos	974	175.1	4033-40-3;	99715	NA	-0.00509912	0.0564921	0.464488	0.49961	0.311887	-0.000465383
33943	N-acetylglutamine	Amino acid	Glu'	52	LC/MS Pos	1204	189.1	2490-97-3;	182230	C02716	-0.017291	0.0328111	0.302	0.49961	0.63099	-0.00269895
33950	N-acetylphenylalanine	Amino acid	Phe and tyr'	131	LC/MS Neg	2590	206.2	2018-61-3;	74839	C03519	-0.0079429	0.0319107	0.402984	0.49961	0.67182	-0.00128163
33952	myristoylcarnitine	Lipid	Carnitine'	910	LC/MS Pos	5113	372.4	18822-89-4;	6426854	NA	-0.00080557	0.0238671	0.486705	0.49961	0.808272	-0.000174053
33953	N-acetylarginine	Amino acid	Urea cycle; arg-pro'	257	LC/MS Neg	1149	215.2	155-84-0;	674000000000	C02562	-0.140762	0.0866766	0.0600168	0.391962	1.33842	-0.00787188
33954	glycylphenylalanine	Peptide	Dipeptide	319	LC/MS Neg	2193	221.2	3321-03-7;	155000000000	NA	-0.089684	0.0531161	0.0534283	0.378535	1.21882	-0.00814599
33955	1-palmitoylglycerophosphocholine	Lipid	Lysolipid	1010	LC/MS Pos	5671	496.4	17364-16-8;	86554	NA	0.0493253	0.022932	0.0219434	0.350295	2.3634	0.00999613
33957	1-heptadecanoylglycerophosphocholine	Lipid	Lysolipid	1014	LC/MS Pos	5750	510.4	50930-23-9;	NA	NA	0.0697029	0.0219002	0.00233832	0.267066	2.60503	0.0133724
33958	glycyltyrosine	Peptide	Dipeptide	320	LC/MS Pos	1728	239.1	658-79-7;	928000000000	NA	-0.0482717	0.0411711	0.127394	0.453697	0.511094	-0.00584867
33960	1-oleoylglycerophosphocholine	Lipid	Lysolipid	1017	LC/MS Pos	5700	522.4	19420-56-5;	16081932	NA	0.0367942	0.0186537	0.0312696	0.350295	2.27336	0.00930694
33961	1-stearoylglycerophosphocholine	Lipid	Lysolipid	1015	LC/MS Pos	5844	524.4	19420-57-6;	497299	NA	0.0483573	0.0205782	0.0145775	0.350295	2.5303	0.0107276
33967	N-acetylisoleucine	Amino acid	Val	leu and ile'	197	LC/MS Pos	3370	174.1	NA	2802421	-0.0893225	0.0834321	0.14855	0.455825	NA	orange
33969	stearidonate (18:4n3)	Lipid	Long chain FA	715	LC/MS Neg	5381	275.3	111174-40-4;	5312508	C16300	0.0912137	0.101565	0.189913	0.492187	0.392769	0.00454071
33970	cis-vaccenate (18:1n7)	Lipid	Long chain FA	710	GC/MS	1987	339.3	693-72-1;	5282761	C08367	0.115495	0.0739361	0.0669752	0.417516	1.50296	0.00760504
33971	10-heptadecenoate (17:1n7)	Lipid	Long chain FA	705	LC/MS Neg	5558	267.3	29743-97-3;	5312435	NA	0.14935	0.105548	0.0862273	0.432597	1.299	0.00695706
33972	10-nonadecenoate (19:1n9)	Lipid	Long chain FA	717	LC/MS Neg	5775	295.4	73033-09-7;	5312513	NA	0.0614342	0.138106	0.330608	0.49961	0.632636	0.00228271
34035	linolenate [alpha or gamma; (18:3n3 or 6)]	Lipid	Essential FA	677	LC/MS Neg	5450	277.3	NA	NA	C06427	0.123193	0.0582478	0.0235904	0.350295	1.59366	0.00985978
34103	X - 12543	NA	NA	NA	LC/MS Neg	1451	181.1	NA	NA	NA	-0.00531985	0.0225084	0.407783	0.49961	0.478393	-0.00121714
34214	1-arachidonoylglycerophosphoinositol*	Lipid	Lysolipid	1040	LC/MS Neg	5479	619.4	NA	NA	NA	0.0479865	0.0886831	0.297207	0.49961	0.390956	0.00277022
34221	X - 12627	NA	NA	NA	LC/MS Neg	5732	357.4	NA	NA	NA	0.175114	0.14623	0.122552	0.453409	1.06494	0.00596537
34235	X - 12636	NA	NA	NA	LC/MS Pos	3890	259.2	NA	NA	NA	-0.128579	0.0756419	0.0523304	0.378535	1.38377	-0.00819404
34258	2-docosahexaenoylglycerophosphoethanolamine*	Lipid	Lysolipid	1004	LC/MS Pos	5512	526.2	NA	NA	NA	0.0747036	0.0312949	0.0134858	0.350295	2.22062	0.0108598
34265	X - 12660	NA	NA	NA	LC/MS Pos	5667	442.2	NA	NA	NA	-0.0513282	0.0638438	0.215435	0.49961	0.189441	-0.00408058
34328	X - 12718	NA	NA	NA	LC/MS Neg	1750	324.1	NA	NA	NA	-0.0557326	0.0288805	0.0339716	0.350295	1.74684	-0.00913729
34349	X - 12739	NA	NA	NA	LC/MS Neg	2414	241.2	NA	NA	NA	-0.0276882	0.0578231	0.318622	0.49961	0.782285	-0.00245532
34352	X - 12742	NA	NA	NA	LC/MS Neg	2534	241.2	NA	NA	NA	0.000102002	0.0167167	0.497596	0.49961	0.180411	3.15e-05
34370	X - 12760	NA	NA	NA	LC/MS Pos	2001	302.2	NA	NA	NA	-0.0264149	0.0320971	0.210115	0.49961	1.06726	-0.00417391
34375	X - 12715	NA	NA	NA	LC/MS Pos	2067	281.2	NA	NA	NA	-0.139146	0.0504265	0.00604688	0.267066	2.22719	-0.0121103
34384	stachydrine	Xenobiotics	Food component/Plant	1753	LC/MS Pos	860	144.1	4136-37-2;	115244	C10172	-0.0219807	0.0167325	0.101917	0.432597	1.12967	-0.00649981
34396	choline phosphate	Lipid	Glycerolipid'	954	LC/MS Pos	695	184.1	72556-74-2;	135437	NA	-0.214123	0.116298	0.0402406	0.350295	1.59094	-0.0087798
34398	glycylleucine	Peptide	Dipeptide	316	LC/MS Pos	2236	189.1	869-19-2;	928000000000	C02155	-0.00108573	0.0213252	0.47995	0.49961	0.127524	-0.000262539
34406	valerylcarnitine	Lipid	FA'	892	LC/MS Pos	2584	246.2	NA	6426903	NA	-0.00814475	0.0473148	0.432529	0.49961	0.261663	-0.000887056
34407	isovalerylcarnitine	Amino acid	Val	leu and ile'	215	LC/MS Pos	2533	246.2	NA	6426851	0.0206521	0.0125345	0.057526	0.385732	NA	orange
34409	stearoylcarnitine	Lipid	Carnitine'	913	LC/MS Pos	5300	428.4	18822-91-8;	NA	NA	0.00151832	0.00892619	0.433321	0.49961	0.970742	0.000876548
34416	1-stearoylglycerophosphoethanolamine	Lipid	Lysolipid	995	LC/MS Pos	5842	482.3	69747-55-3;	9547068	NA	0.0193638	0.00763571	0.00983052	0.341813	2.42215	0.011376
34418	cytidine 5-diphosphocholine	Lipid	Glycerolipid'	965	LC/MS Pos	777	489.1	33818-15-4;	NA	NA	-0.0306604	0.027801	0.141593	0.455825	0.779115	-0.00552189
34419	1-linoleoylglycerophosphocholine	Lipid	Lysolipid	1019	LC/MS Pos	5574	520.4	NA	11988421	C04100	0.0163469	0.0259638	0.26804	0.49961	1.41164	0.00321512
34426	betaine	Amino acid	Gly	ser and thr'	21	LC/MS Neg	725	178.1	107-43-7;	247	0.00702552	0.0279919	0.402193	0.49961	NA	darkgray
34453	X - 12776	NA	NA	NA	LC/MS Neg	665	119.1	NA	NA	NA	0.0542073	0.0959587	0.289211	0.49961	0.493303	0.0028902
34456	gamma-glutamylisoleucine*	Peptide	gamma-glutamyl	463	LC/MS Pos	2644	261.2	NA	NA	NA	-0.0201189	0.0378028	0.300223	0.49961	0.769077	-0.00272532
34461	X - 12780	NA	NA	NA	LC/MS Pos	3056	346.1	NA	NA	NA	0.0196731	0.0534124	0.358251	0.49961	0.237495	0.00189302
34474	X - 12791	NA	NA	NA	LC/MS Pos	2589	384.2	NA	NA	NA	0.03767	0.0750096	0.310505	0.49961	0.551254	0.00257365
34475	X - 12792	NA	NA	NA	LC/MS Pos	812	134	NA	NA	NA	0.0688815	0.0873362	0.21977	0.49961	0.226708	0.00400543
34483	X - 12800	NA	NA	NA	LC/MS Pos	2263	417.3	NA	NA	NA	-0.016085	0.0340959	0.321103	0.49961	0.576784	-0.0024194
34486	X - 12803	NA	NA	NA	LC/MS Pos	2735	284.1	NA	NA	NA	-0.0263491	0.0967503	0.394076	0.49961	0.152138	-0.00140185
34488	X - 12805	NA	NA	NA	LC/MS Pos	3259	358.2	NA	NA	NA	0.00469838	0.0801152	0.476908	0.49961	0.605375	0.000302404
34527	X - 12844	NA	NA	NA	LC/MS Neg	4168	539.3	NA	NA	NA	0.0791967	0.0674188	0.126956	0.453697	0.745809	0.00585908
34529	X - 12846	NA	NA	NA	LC/MS Neg	4218	481.3	NA	NA	NA	0.20266	0.0698137	0.00439878	0.267066	1.94423	0.0125566
34532	X - 12849	NA	NA	NA	LC/MS Neg	4726	331.2	NA	NA	NA	-0.0500372	0.0407792	0.11703	0.450717	1.57209	-0.00610219
34534	laurylcarnitine	Lipid	Carnitine'	909	LC/MS Pos	5066	344.3	NA	10427569	NA	0.0399843	0.0746869	0.299153	0.49961	0.87736	0.00274124
34538	X - 12854	NA	NA	NA	LC/MS Pos	1380	405.2	NA	NA	NA	-0.0427368	0.0590189	0.238689	0.49961	0.854063	-0.00368623
34539	X - 12855	NA	NA	NA	LC/MS Pos	1404	248.2	NA	NA	NA	0.00150913	0.0657303	0.490955	0.49961	0.199082	0.000118399
34544	X - 12860	NA	NA	NA	LC/MS Pos	2264	276.2	NA	NA	NA	0.0484184	0.0606068	0.216868	0.49961	1.12166	0.00405565
34565	1-palmitoleoylglycerophosphoethanolamine*	Lipid	Lysolipid	992	LC/MS Pos	5521.4	452.3	NA	NA	NA	0.0466167	0.0407539	0.133095	0.455825	1.04933	0.00571482
34585	4-hydroxybutyrate (GHB)	Lipid	FA monohydroxy	762	GC/MS	1277	233.1	502-85-2;	10413	C00989	-0.00931467	0.0337284	0.392627	0.49961	0.20877	-0.00142147
34690	X - 13005	NA	NA	NA	LC/MS Neg	3519	197.1	NA	NA	NA	0.0023743	0.00860716	0.392746	0.49961	0.442061	0.00141985
34778	X - 13086	NA	NA	NA	LC/MS Pos	3914	309.2	NA	NA	NA	0.00566421	0.00798937	0.243263	0.49961	0.533753	0.00361101
34868	X - 13176	NA	NA	NA	LC/MS Pos	5448	500.1	NA	NA	NA	0.0499075	0.0280398	0.045148	0.364582	1.53695	0.00852811
34912	X - 13215	NA	NA	NA	LC/MS Neg	5179	149.2	NA	NA	NA	0.00840574	0.0820418	0.459707	0.49961	0.7139	0.000528224
34927	X - 13230	NA	NA	NA	LC/MS Neg	674	161	NA	NA	NA	-0.193526	0.151615	0.108212	0.432597	1.08467	-0.00632972
35042	X - 13342	NA	NA	NA	LC/MS Pos	3089	263.1	NA	NA	NA	0.0139216	0.0114125	0.118355	0.45119	1.32404	0.00606899
35091	X - 13391	NA	NA	NA	LC/MS Pos	3975	204.1	NA	NA	NA	0.0407165	0.0585092	0.24725	0.49961	0.502359	0.00354603
35092	7-beta-hydroxycholesterol	Lipid	Sterol/Steroid	1106	GC/MS	2340	456.4	566-27-8;	473141	C03594	0.0203946	0.0450901	0.327957	0.49961	0.56696	0.00232068
35099	X - 13396	NA	NA	NA	LC/MS Pos	5153	246.2	NA	NA	NA	0.042456	0.0387531	0.143147	0.455825	0.724144	0.00548743
35126	phenylacetylglutamine	Amino acid	Phe and tyr'	135	LC/MS Pos	2868	265.2	28047-15-6;	306137	C04148	-0.00848531	0.00569403	0.0758858	0.431744	1.63055	-0.0072908
35127	pro-hydroxy-pro	Peptide	Dipeptide	363	LC/MS Pos	960	229.2	18684-24-7;	11673055	NA	-0.0108957	0.0442321	0.403968	0.49961	0.900072	-0.00126839
35133	N2-methylguanosine	Nucleotide	Purine' guanine containing	1237	LC/MS Pos	1950	298.1	2140-77-4;	3035422	NA	0.00473697	0.0463161	0.459779	0.49961	0.527918	0.000527285
35137	N2_N2-dimethylguanosine	Nucleotide	Purine' guanine containing	1239	LC/MS Pos	2157	312.1	2140-67-2;	92919	NA	-0.0325628	0.0701724	0.323815	0.49961	1.00376	-0.00238025
35142	adenosine 3-monophosphate (3-AMP)	Nucleotide	Purine' adenine containing	1207	LC/MS Pos	1451	348.1	84-21-9;	15938966	C01367	-0.0186291	0.0350937	0.300688	0.49961	0.778815	-0.00271842
35157	N6-carbamoylthreonyladenosine	Nucleotide	Purine' guanine containing	1242	LC/MS Pos	2656	413	24719-82-2;	NA	NA	-0.0741429	0.0388801	0.0354966	0.350295	1.95196	-0.00904601
35159	cysteine-glutathione disulfide	Amino acid	Glutathione'	299	LC/MS Pos	821	427.1	13081-14-6;	4247235	NA	-0.0149552	0.0166528	0.189919	0.492187	0.80526	-0.00454058
35160	oleoylcarnitine	Lipid	Carnitine'	914	LC/MS Pos	5202	426.4	NA	NA	NA	-0.0014938	0.0101049	0.441978	0.49961	0.698568	-0.000761935
35164	X - 13423	NA	NA	NA	LC/MS Pos	4970	318.2	NA	NA	NA	-0.033232	0.07253	0.32588	0.49961	0.620882	-0.00235052
35186	1-arachidonoylglycerophosphoethanolamine*	Lipid	Lysolipid	1000	LC/MS Neg	5731	500.3	NA	NA	NA	-0.0550156	0.0525386	0.153761	0.455825	0.942182	-0.00525785
35208	X - 13445	NA	NA	NA	LC/MS Pos	2088	729.6	NA	NA	NA	0.0023443	0.00529095	0.331233	0.49961	0.757448	0.00227379
35209	X - 13446	NA	NA	NA	LC/MS Pos	2145	477.1	NA	NA	NA	-0.011807	0.0605558	0.423689	0.49961	0.368538	-0.00100453
35210	X - 13447	NA	NA	NA	LC/MS Pos	2381	179.2	NA	NA	NA	-0.0672399	0.0517354	0.104245	0.432597	1.67142	-0.00643612
35214	X - 13451	NA	NA	NA	LC/MS Pos	3430	471.1	NA	NA	NA	0.0189246	0.0673647	0.390826	0.49961	0.389615	0.00144588
35241	X - 13478	NA	NA	NA	LC/MS Pos	990	188.2	NA	NA	NA	0.189252	0.0881896	0.0221645	0.350295	1.17062	0.00997737
35247	X - 13483	NA	NA	NA	LC/MS Pos	1982	237.1	NA	NA	NA	-0.0410635	0.11589	0.3634	0.49961	0.655593	-0.00182156
35253	2-palmitoylglycerophosphocholine*	Lipid	Lysolipid	1011	LC/MS Pos	5604	496.3	NA	NA	NA	0.0348723	0.028193	0.115223	0.450692	1.81778	0.00614787
35254	2-oleoylglycerophosphocholine*	Lipid	Lysolipid	1018	LC/MS Pos	5640	522.4	NA	NA	NA	0.00123811	0.0119791	0.459355	0.49961	0.980368	0.000532856
35255	2-stearoylglycerophosphocholine*	Lipid	Lysolipid	1016	LC/MS Pos	5780	524.4	NA	10208382	NA	0.0603135	0.0199016	0.00330234	0.267066	2.58811	0.0129377
35256	2-arachidonoylglycerophosphocholine*	Lipid	Lysolipid	1026	LC/MS Pos	5524	544.3	NA	NA	NA	0.0152828	0.0272729	0.290726	0.49961	1.30922	0.00286735
35257	2-linoleoylglycerophosphocholine*	Lipid	Lysolipid	1020	LC/MS Pos	5544	520.4	NA	NA	NA	0.000627335	0.0198943	0.487578	0.49961	0.921789	0.000162612
35278	X - 13504	NA	NA	NA	LC/MS Pos	948	228.1	NA	NA	NA	0.000986368	0.0623721	0.49377	0.49961	0.136748	8.16e-05
35286	X - 13512	NA	NA	NA	LC/MS Pos	2176	247.1	NA	NA	NA	0.00500058	0.0272501	0.428124	0.49961	0.211742	0.000945536
35290	X - 13529	NA	NA	NA	LC/MS Pos	3088	190.1	NA	NA	NA	0.0305468	0.107416	0.389522	0.49961	0.478495	0.00146356
35294	X - 13520	NA	NA	NA	LC/MS Pos	4256	290.1	NA	NA	NA	0.0216099	0.0469913	0.325285	0.49961	0.094341	0.00235908
35305	1-palmitoylglycerophosphoinositol*	Lipid	Lysolipid	1032	LC/MS Neg	5573	571.3	NA	NA	NA	0.0211161	0.0304561	0.248038	0.49961	0.661484	0.00353325
35320	catechol sulfate	Xenobiotics	Benzoate'	1407	LC/MS Neg	1928	188.9	NA	3083879	C00090	-0.00476352	0.0320463	0.441661	0.49961	0.572558	-0.00076613
35336	X - 13558	NA	NA	NA	LC/MS Neg	5045	325.2	NA	NA	NA	-0.0825799	0.0500292	0.0572151	0.385732	1.49715	-0.00798563
35338	X - 13560	NA	NA	NA	LC/MS Neg	5220	367.3	NA	NA	NA	0.0960374	0.0612231	0.0662082	0.417516	1.03575	0.00763345
35431	2-methylbutyroylcarnitine	Amino acid	Val	leu and ile'	212	LC/MS Pos	2439	246.1	31023-25-3;	6426901	0.0545584	0.0329617	0.0567455	0.385732	NA	orange
35432	pivaloylcarnitine	Xenobiotics	Drug	1591	LC/MS Pos	2370	246.2	NA	126894	NA	0.00507021	0.0645287	0.469077	0.49961	0.264753	0.000405133
35439	glutaroyl carnitine	Amino acid	Lys'	86	LC/MS Pos	1565	276.1	102636-82-8;	NA	NA	-0.0741746	0.0396798	0.038146	0.350295	1.45339	-0.00889426
35507	X - 13698	NA	NA	NA	LC/MS Pos	1900	413	NA	NA	NA	0.0538413	0.0255989	0.0241505	0.350295	1.27244	0.00981509
35508	X - 13699	NA	NA	NA	LC/MS Pos	2376	284.2	NA	NA	NA	-0.00789885	0.0173748	0.327141	0.49961	0.181862	-0.0023324
35518	X - 13709	NA	NA	NA	LC/MS Pos	1938	302.1	NA	NA	NA	-0.0456231	0.0491819	0.182327	0.490555	0.988503	-0.00468407
35527	4-hydroxyhippurate	Xenobiotics	Benzoate'	1400	LC/MS Neg	1439	194	2482-25-9;	151012	NA	-0.00869913	0.0101013	0.199672	0.498184	0.963535	-0.00436096
35547	X - 13737	NA	NA	NA	LC/MS Pos	923	129.1	NA	NA	NA	-0.0409182	0.0270447	0.072963	0.426	1.51611	-0.00739085
35626	1-myristoylglycerophosphocholine	Lipid	Lysolipid	1007	LC/MS Pos	5481	468.3	20559-16-4;	460604	NA	0.0693291	0.0303915	0.0168154	0.350295	2.28158	0.0104794
35627	1-myristoylglycerophosphoethanolamine	Lipid	Lysolipid	988	LC/MS Pos	5481	426.1	NA	9547070	NA	0.0918421	0.0526384	0.0481863	0.378535	1.57713	0.00838233
35628	1-oleoylglycerophosphoethanolamine	Lipid	Lysolipid	996	LC/MS Neg	5928	478.3	89576-29-4;	9547071	NA	-0.00105663	0.00509424	0.418891	0.49961	0.323158	-0.00106849
35629	2-phosphoglycerate	Carbohydrate	Glycolysis/gluconeogenesis	596	GC/MS	1734	459.1	70195-25-4;	NA	C00631	0.00407373	0.0132232	0.380606	0.49961	0.407464	0.00158496
35631	1-palmitoylglycerophosphoethanolamine	Lipid	Lysolipid	990	LC/MS Neg	5940	452.3	NA	9547069	NA	-0.000625023	0.00202691	0.380498	0.49961	0.62675	-0.00158643
35638	xylonate	Carbohydrate	Nucleotide sugars pentose'	638	GC/MS	1722	292	73686-31-7;	6602431	C05411	-0.0592969	0.0346599	0.0512908	0.378535	1.63837	-0.00824021
35649	sedoheptulose-7-phosphate	Carbohydrate	Nucleotide sugars pentose'	619	GC/MS	2070	691.35	2646-35-7;	616	C05382	0.0617495	0.0670836	0.184145	0.490555	0.722813	0.00464942
35661	lidocaine	Xenobiotics	Drug	1568	LC/MS Pos	2761	235.2	137-58-6;	3676	D00358	-0.0586707	0.0275759	0.0229993	0.350295	2.0825	-0.00990784
35665	N-acetyl-aspartyl-glutamate (NAAG)	Amino acid	Glu'	51	LC/MS Pos	1563	305	3106-85-2;	5255	C12270	0.0225542	0.0634281	0.362937	0.49961	0.216386	0.00182797
35671	undecanedioate	Lipid	FA dicarboxylate	800	LC/MS Neg	2376	215.1	1852-04-6;	15816	NA	-0.0315376	0.0726968	0.33453	0.49961	0.326487	-0.00222675
35675	2-hydroxypalmitate	Lipid	FA monohydroxy	776	LC/MS Neg	5508	271.3	764-67-0;	92836	NA	-0.0337208	0.0596247	0.288995	0.49961	0.00195247	-0.00289346
35681	2-myristoylglycerophosphocholine*	Lipid	Lysolipid	1008	LC/MS Pos	5450	468.3	NA	NA	NA	0.0941931	0.0602686	0.066882	0.417516	1.98838	0.00760848
35687	2-oleoylglycerophosphoethanolamine*	Lipid	Lysolipid	997	LC/MS Neg	5848	478.3	NA	NA	NA	-0.00330631	0.00752583	0.332567	0.49961	0.608019	-0.00225474
35688	2-palmitoylglycerophosphoethanolamine*	Lipid	Lysolipid	991	LC/MS Neg	5790	452.3	NA	NA	NA	0.00775721	0.00634629	0.117898	0.45119	1.16723	0.00608041
35692	7-alpha-hydroxycholesterol	Lipid	Sterol/Steroid	1105	GC/MS	2300	456.2	566-27-8;	107722	C03594	0.071999	0.0422884	0.0520705	0.378535	1.53334	0.00820552
35718	dihomo-linolenate (20:3n3 or n6)	Lipid	Essential FA	678	LC/MS Neg	5600	305.4	NA	5312529	C03242	0.0202764	0.076981	0.39747	0.49961	0.383651	0.00135596
35754	X - 13859	NA	NA	NA	LC/MS Neg	721	286.1	NA	NA	NA	0.00166977	0.0240305	0.472647	0.49961	0.040604	0.000358288
35766	X - 13871	NA	NA	NA	LC/MS Pos	980	192	NA	NA	NA	0.0256943	0.0471902	0.296064	0.49961	0.0631281	0.00278729
35767	X - 13872	NA	NA	NA	LC/MS Neg	5125	339.2	NA	NA	NA	0.0643807	0.0494703	0.103957	0.432597	0.991607	0.00644393
35819	2-palmitoleoylglycerophosphocholine*	Lipid	Lysolipid	1013	LC/MS Pos	5482	494.3	NA	NA	NA	-0.000494249	0.0389614	0.495002	0.49961	0.851087	-6.54e-05
35854	threitol	Carbohydrate	Nucleotide sugars pentose'	617	GC/MS	1513	217.1	2418-52-2;	169019	C16884	-0.0413867	0.0285249	0.081156	0.432597	1.82061	-0.00711701
35855	ribulose	Carbohydrate	Nucleotide sugars pentose'	627	GC/MS	1662	306.1	488-84-6;	79021	C00309	0.180856	0.135851	0.0990366	0.432597	0.871486	0.00657997
35883	2-docosahexaenoylglycerophosphocholine*	Lipid	Lysolipid	1030	LC/MS Pos	5507	568.3	NA	NA	NA	0.0461811	0.032094	0.0828184	0.432597	1.9409	0.00706384
35884	2-eicosatrienoylglycerophosphocholine*	Lipid	Lysolipid	1024	LC/MS Pos	5565	546.3	NA	NA	NA	0.0603661	0.048184	0.11236	0.444118	1.96501	0.00622123
35963	1_3-dihydroxyacetone	Carbohydrate	Glycolysis/gluconeogenesis	600	GC/MS	1263	103	62147-49-3;	670	C00184	0.0373341	0.0766904	0.315841	0.49961	0.324173	0.00249573
35978	X - 14057	NA	NA	NA	LC/MS Pos	1069	192	NA	NA	NA	0.0255558	0.0300065	0.202239	0.49961	0.484305	0.00431449
36032	X - 14108	NA	NA	NA	LC/MS Pos	1124	219.2	NA	NA	NA	0.000520778	0.0288503	0.492888	0.49961	0.21792	9.31e-05
36046	X - 14121	NA	NA	NA	LC/MS Pos	1472	294.2	NA	NA	NA	0.000583826	0.0129463	0.482239	0.49961	0.402004	0.000232546
36067	X - 14141	NA	NA	NA	LC/MS Neg	1337	259.1	NA	NA	NA	-0.106478	0.0732031	0.0806532	0.432597	0.968908	-0.00713325
36071	X - 14145	NA	NA	NA	LC/MS Pos	1563	233.2	NA	NA	NA	7.04e-05	0.0206963	0.49866	0.49961	0.283173	1.75e-05
36103	p-cresol sulfate	Amino acid	Phe and tyr'	94	LC/MS Neg	2896	187.1	3233-57-7;	4615422	C01468	0.000276809	0.0230319	0.495265	0.49961	0.25242	6.2e-05
36118	X - 14192	NA	NA	NA	LC/MS Pos	1582	260.2	NA	NA	NA	0.00309907	0.015737	0.422935	0.49961	0.592771	0.00101457
36119	X - 14193	NA	NA	NA	LC/MS Pos	1818	283.1	NA	NA	NA	0.00582229	0.0254258	0.4106	0.49961	0.613027	0.00117935
36121	X - 14195	NA	NA	NA	LC/MS Neg	1725	217.2	NA	NA	NA	-0.0203901	0.0303861	0.254938	0.49961	0.647976	-0.00342217
36190	X - 14264	NA	NA	NA	LC/MS Neg	2086	258.2	NA	NA	NA	-0.0543461	0.0475317	0.133194	0.455825	1.17004	-0.00571252
36198	X - 14272	NA	NA	NA	LC/MS Pos	2265	261.1	NA	NA	NA	-0.0168232	0.013132	0.10741	0.432597	0.652344	-0.00635102
36246	X - 14320	NA	NA	NA	LC/MS Pos	2501	295.1	NA	NA	NA	-0.00954133	0.0324681	0.385943	0.49961	0.0861962	-0.0015122
36257	X - 14331	NA	NA	NA	LC/MS Pos	2560	393.1	NA	NA	NA	0.0256628	0.069295	0.357511	0.49961	0.129387	0.00190331
36272	X - 14346	NA	NA	NA	LC/MS Pos	2621	358.2	NA	NA	NA	-0.0282904	0.0667982	0.338218	0.49961	0.291088	-0.00217433
36273	X - 14347	NA	NA	NA	LC/MS Neg	2509	292.2	NA	NA	NA	-0.103272	0.0813888	0.109528	0.435216	0.932185	-0.006295
36310	X - 14384	NA	NA	NA	LC/MS Neg	2732	265.2	NA	NA	NA	-0.0728527	0.0324166	0.0180285	0.350295	1.65129	-0.0103556
36517	X - 14590	NA	NA	NA	LC/MS Pos	1192	361.2	NA	NA	NA	0.00405789	0.0303788	0.447536	0.49961	0.0210912	0.000688537
36521	X - 14594	NA	NA	NA	LC/MS Pos	5267	260.2	NA	NA	NA	0.0317534	0.0815928	0.350632	0.49961	0.170697	0.00199936
36523	X - 14596	NA	NA	NA	LC/MS Pos	2510	176.1	NA	NA	NA	-0.0181582	0.0675624	0.395433	0.49961	0.807757	-0.00138349
36527	X - 14600	NA	NA	NA	LC/MS Pos	1771	365.1	NA	NA	NA	0.0246214	0.0434468	0.288611	0.49961	0.414981	0.00289925
36533	X - 14606	NA	NA	NA	LC/MS Pos	3091	637.7	NA	NA	NA	-0.0349674	0.0348843	0.164066	0.460794	1.00925	-0.00504408
36540	X - 14613	NA	NA	NA	LC/MS Pos	2404	735	NA	NA	NA	0.0749873	0.0311778	0.0129829	0.350295	1.47705	0.0109236
36593	2-linoleoylglycerophosphoethanolamine*	Lipid	Lysolipid	999	LC/MS Neg	5650	476.4	NA	NA	NA	0.00966536	0.0419809	0.410125	0.49961	0.147185	0.00118572
36602	1-oleoylglycerophosphoinositol*	Lipid	Lysolipid	1037	LC/MS Neg	5577	597.4	NA	NA	NA	0.0574216	0.0486002	0.12563	0.453596	1.08228	0.00589084
36659	glycylisoleucine	Peptide	Dipeptide	315	LC/MS Pos	2080	189.1	19461-38-2;	NA	NA	-0.0364321	0.03781	0.173388	0.475234	0.954782	-0.00485752
36738	gamma-glutamylglutamate	Peptide	gamma-glutamyl	467	LC/MS Pos	1036	277.1	1116-22-9;	92865	NA	-0.0174602	0.0655207	0.396298	0.49961	0.519446	-0.0013718
36747	deoxycarnitine	Lipid	Carnitine'	898	LC/MS Pos	759	146.1	6249-56-5;	725	C01181	0.120223	0.0824726	0.0802195	0.432597	1.69856	0.00714731
36751	N2-acetyllysine	Amino acid	Lys'	84	LC/MS Pos	853	189.1	1946-82-3;	699000000000	C12989	0.0100173	0.0543332	0.427791	0.49961	0.00894483	0.000949967
36752	N6-acetyllysine	Amino acid	Lys'	85	LC/MS Pos	1134	189.1	692-04-6;	699000000000	C02727	0.00689342	0.0162804	0.338255	0.49961	0.0837299	0.00217381
36756	leucylleucine	Peptide	Dipeptide	360	LC/MS Pos	3012	245.1	3303-31-9;	768000000000	C11332	0.00154539	0.0264041	0.476954	0.49961	0.622896	0.000301801
36761	isoleucylisoleucine	Peptide	Dipeptide	354	LC/MS Pos	2678	245.1	42537-99-5;	NA	NA	0.00203564	0.0151592	0.44726	0.49961	0.563232	0.000692183
36776	7-alpha-hydroxy-3-oxo-4-cholestenoate (7-Hoca)	Lipid	Sterol/Steroid	1157	LC/MS Neg	5268	429.4	115538-85-7;	3081085	C17337	-0.0459598	0.0781144	0.281436	0.49961	0.622548	-0.00300824
36808	dimethylarginine (SDMA + ADMA)	Amino acid	Urea cycle; arg-pro'	254	LC/MS Pos	812	203.2	NA	123831	C03626	0.00157948	0.0184902	0.466388	0.49961	0.135913	0.000440437
36815	adenosine 2-monophosphate (2-AMP)	Nucleotide	Purine' adenine containing	1206	LC/MS Pos	1625	348.1	130-49-4;	NA	C00946	0.0747552	0.0630901	0.124974	0.453409	0.521037	0.00590662
36854	X - 14837	NA	NA	NA	LC/MS Pos	1497	233.1	NA	NA	NA	0.0627627	0.110164	0.287605	0.49961	0.913809	0.00291446
36927	X - 14900	NA	NA	NA	LC/MS Neg	2117	258.2	NA	NA	NA	-0.0477262	0.089546	0.29996	0.49961	0.479036	-0.00272923
36984	Isobar: fructose 1_6-diphosphate_ glucose 1_6-diphosphate_ myo-inositol 1_4 or 1_3-diphosphate	Carbohydrate	Glycolysis/gluconeogenesis	595	LC/MS Neg	572	339	NA	NA	NA	-0.0951177	0.113075	0.205093	0.49961	0.786591	-0.00426321
37058	succinylcarnitine	Energy	Krebs cycle	660	LC/MS Pos	1401	262.1	NA	NA	NA	-0.0431611	0.0613806	0.245027	0.49961	0.916278	-0.0035822
37059	malonylcarnitine	Lipid	FA synthesis	896	LC/MS Pos	980	248.1	NA	NA	NA	0.00508701	0.0563533	0.464485	0.49961	0.0301792	0.000465422
37060	methylglutaroylcarnitine	Amino acid	Val	leu and ile'	218	LC/MS Pos	1900	290.1	NA	128145	-0.000185072	0.00764546	0.490464	0.49961	NA	darkgray
37064	alanylglutamate	Peptide	Dipeptide	332	LC/MS Pos	766	219	NA	656476	NA	-0.0121651	0.0293791	0.341614	0.49961	0.135126	-0.00212625
37065	alanylmethionine	Peptide	Dipeptide	326	LC/MS Pos	1596	221	NA	985000000000	NA	0.00208262	0.0291027	0.471831	0.49961	0.345774	0.000368989
37070	methylphosphate	Nucleotide	Purine and pyrimidine'	1294	GC/MS	1221	240.9	7023-27-0;	13130	NA	0.0134283	0.0510807	0.397665	0.49961	0.383418	0.00135333
37075	alanylglycine	Peptide	Dipeptide	333	GC/MS	1412	272.1	NA	524000000000	NA	-0.0484405	0.0437677	0.140766	0.455825	1.0613	-0.00554036
37076	N-acetylserine	Amino acid	Gly	ser and thr'	10	GC/MS	1526	218	97-14-3;	65249	-0.0084593	0.0269571	0.378459	0.49961	NA	darkgray
37084	alanylvaline	Peptide	Dipeptide	324	LC/MS Pos	1513	189	NA	137276	NA	0.00281056	0.0142703	0.422926	0.49961	0.480105	0.00101468
37085	alanylthreonine	Peptide	Dipeptide	323	LC/MS Pos	708	191	NA	426318	NA	0.00158022	0.014104	0.455954	0.49961	0.3823	0.000577604
37088	quebrachitol	Xenobiotics	Food component/Plant	1768	GC/MS	1797	217	642-38-6;	NA	NA	-0.12944	0.076238	0.052522	0.378535	1.62642	-0.0081856
37093	alanylleucine	Peptide	Dipeptide	328	LC/MS Pos	2150	203	NA	259583	NA	-0.0131266	0.0182321	0.239937	0.49961	0.303606	-0.00366564
37097	tryptophan betaine	Amino acid	Tryptophan'	159	LC/MS Pos	2464	247.1	20671-76-5;	442106	C09213	-0.0863855	0.0659526	0.102553	0.432597	1.18087	-0.00648231
37098	alanyltyrosine	Peptide	Dipeptide	339	LC/MS Pos	1713	253	NA	5720000000000	NA	0.000275791	0.0359459	0.496977	0.49961	0.392749	3.96e-05
37112	chiro-inositol	Lipid	Inositol'	972	GC/MS	1857	318.1	643-12-9;	NA	NA	-0.00719613	0.0115561	0.270254	0.49961	0.713885	-0.00318062
37118	alanylisoleucine	Peptide	Dipeptide	334	LC/MS Pos	2011	203.1	NA	4170000000000	NA	-0.0086826	0.0265089	0.373333	0.49961	0.0234829	-0.00168457
37202	4-androsten-3beta_17beta-diol disulfate 1*	Lipid	Sterol/Steroid	1160	LC/MS Neg	3735	224.3	NA	NA	NA	-0.0187849	0.0137798	0.093981	0.432597	0.954308	-0.00672459
37253	2-hydroxyglutarate	Lipid	FA dicarboxylate	786	GC/MS	1576	247	40951-21-1;	43	C02630	-0.1046	0.0495452	0.0237694	0.350295	1.85317	-0.00984541
37277	X - 15136	NA	NA	NA	LC/MS Pos	4063	243.1	NA	NA	NA	0.0235037	0.040103	0.282187	0.49961	0.180692	0.00299678
37288	Isobar: ribulose 5-phosphate_ xylulose 5-phosphate	Carbohydrate	Nucleotide sugars pentose'	629	GC/MS	1935	357.2	NA	NA	NA	0.0177614	0.109554	0.436417	0.49961	0.0142932	0.000835518
37301	X - 15160	NA	NA	NA	LC/MS Pos	1468	283.1	NA	NA	NA	3.03e-05	0.0227395	0.499475	0.49961	0.222767	6.88e-06
37307	X - 15166	NA	NA	NA	LC/MS Pos	1740	280.1	NA	NA	NA	-0.024683	0.0236817	0.154859	0.455825	0.601108	-0.00523468
37309	X - 15168	NA	NA	NA	LC/MS Pos	1850	294.1	NA	NA	NA	-0.0466006	0.0252708	0.0400214	0.350295	1.30965	-0.00879156
37315	X - 15174	NA	NA	NA	LC/MS Pos	2333	525.2	NA	NA	NA	-0.0304294	0.0296753	0.158706	0.458904	0.870739	-0.00515423
37362	X - 15220	NA	NA	NA	LC/MS Neg	2632	274.1	NA	NA	NA	-0.00432831	0.0542648	0.468609	0.49961	0.0294686	-0.000411266
37364	X - 15222	NA	NA	NA	LC/MS Neg	5138	211.2	NA	NA	NA	0.151159	0.073607	0.0266621	0.350295	1.90068	0.00962406
37366	2-docosapentaenoylglycerophosphocholine*	Lipid	Lysolipid	1028	LC/MS Pos	5532	570.3	NA	NA	NA	0.0738997	0.0670516	0.141746	0.455825	1.46102	0.0055185
37372	5-HETE	Lipid	Eicosanoid	870	LC/MS Neg	5372	319.2	73307-52-5;	9862886	NA	0.0207798	0.02782	0.231897	0.49961	0.56358	0.00379927
37418	1-pentadecanoylglycerophosphocholine*	Lipid	Lysolipid	1009	LC/MS Pos	5563	482.3	NA	NA	NA	0.0806284	0.0300246	0.00711229	0.267066	2.30835	0.0118725
37419	1-heptadecanoylglycerophosphoethanolamine*	Lipid	Lysolipid	994	LC/MS Neg	6029	466.3	NA	NA	NA	0.00780551	0.0238524	0.373443	0.49961	0.624988	0.00168306
37455	glycerophosphoethanolamine	Lipid	Glycerolipid'	957	GC/MS	1906	357.1	33049-08-0;	123874	C01233	0.0120282	0.0160543	0.231224	0.49961	0.576209	0.00381057
37459	ergothioneine	Xenobiotics	Food component/Plant	1729	LC/MS Pos	847	230.2	58511-63-0;	3032311	C05570	0.0390134	0.0901238	0.334865	0.49961	0.410836	0.00222198
37461	aspartate-glutamate	Peptide	Dipeptide	341	LC/MS Pos	819	263.2	6157-06-8;	4130574	NA	-0.0243924	0.0454441	0.298679	0.49961	0.30974	-0.00274829
37465	cytosine-2_3-cyclic monophosphate	Nucleotide	Pyrimidine' cytidine containing	1257	LC/MS Pos	912	306.2	15718-51-1;	417654	C02354	0.0184758	0.0236874	0.222267	0.49961	0.607906	0.00396251
37478	docosapentaenoate (n6 DPA; 22:5n6)	Lipid	Essential FA	681	LC/MS Neg	5625	329.4	25182-74-5;	6441454	C06429	-0.00571282	0.0423052	0.446966	0.49961	0.338262	-0.000696065
37506	palmitoyl sphingomyelin	Lipid	Sphingolipid	1086	GC/MS	2524	311.3	NA	9939941	NA	0.0725272	0.049764	0.0802615	0.432597	1.6044	0.00714594
37516	arabonate	Cofactors and vitamins	Ascorbate and aldarate'	1303	GC/MS	1736	292.1	7643-75-7;	122045	NA	-0.0373136	0.0219675	0.0524509	0.378535	1.44535	-0.00818873
37548	X - 15301	NA	NA	NA	LC/MS Neg	4991	311.1	NA	NA	NA	0.00227452	0.0541821	0.483466	0.49961	0.123285	0.000216474
37584	X - 15337	NA	NA	NA	LC/MS Pos	3702	272	NA	NA	NA	0.000676308	0.0600187	0.495561	0.49961	0.252887	5.81e-05
37598	X - 15351	NA	NA	NA	LC/MS Pos	4754	304	NA	NA	NA	0.0341441	0.0573328	0.27908	0.49961	0.36912	0.0030443
37610	X - 15363	NA	NA	NA	LC/MS Pos	3208	190.1	NA	NA	NA	0.0355134	0.136752	0.398878	0.49961	0.0478524	0.00133696
37618	X - 15371	NA	NA	NA	LC/MS Neg	4060	557.2	NA	NA	NA	-0.0385634	0.0191901	0.0290828	0.350295	1.62042	-0.00945264
37622	X - 15375	NA	NA	NA	LC/MS Pos	2502	328	NA	NA	NA	-0.0408635	0.0307857	0.0996729	0.432597	1.33058	-0.00656213
37629	X - 15382	NA	NA	NA	LC/MS Pos	2540	271	NA	NA	NA	-0.030166	0.0583714	0.305484	0.49961	0.701373	-0.00264745
37633	X - 15386	NA	NA	NA	LC/MS Pos	2518	692.2	NA	NA	NA	0.060507	0.0209429	0.00453558	0.267066	1.96442	0.0125147
37663	X - 15415	NA	NA	NA	LC/MS Neg	3086	330	NA	NA	NA	0.0512311	0.0842973	0.275099	0.49961	0.321496	0.00310554
37668	X - 15420	NA	NA	NA	LC/MS Neg	889	192	NA	NA	NA	-0.0106742	0.0416587	0.400195	0.49961	0.825759	-0.00131919
37720	X - 15472	NA	NA	NA	LC/MS Pos	3653	204.1	NA	NA	NA	-0.0273414	0.0692495	0.348576	0.49961	0.709448	-0.00202819
37730	X - 15482	NA	NA	NA	LC/MS Pos	3635	272.1	NA	NA	NA	0.0135418	0.0565818	0.406642	0.49961	0.0703071	0.00123245
37732	X - 15484	NA	NA	NA	LC/MS Pos	2506	271	NA	NA	NA	-0.00758164	0.0583368	0.448947	0.49961	0.364948	-0.000669929
37734	X - 15486	NA	NA	NA	LC/MS Neg	3638	269.2	NA	NA	NA	-0.0150299	0.0266026	0.289185	0.49961	0.906685	-0.00289059
37742	X - 15494	NA	NA	NA	LC/MS Neg	2038	572.2	NA	NA	NA	0.0688067	0.0566342	0.11927	0.452384	0.842641	0.00604618
37751	X - 15503	NA	NA	NA	LC/MS Neg	1882	193.1	NA	NA	NA	0.0113054	0.0451832	0.402487	0.49961	0.279862	0.00128832
37752	13-HODE + 9-HODE	Lipid	FA monohydroxy	780	LC/MS Neg	5247	295.2	NA	NA	NA	0.108325	0.0553454	0.0322108	0.350295	1.51429	0.00924662
37782	X - 15534	NA	NA	NA	LC/MS Pos	2372	551.6	NA	NA	NA	0.0240103	0.0359223	0.255761	0.49961	0.248045	0.00340901
37795	X - 15546	NA	NA	NA	LC/MS Pos	1861	271.1	NA	NA	NA	0.00877985	0.0459712	0.425231	0.49961	0.265203	0.000984005
37814	X - 15565	NA	NA	NA	LC/MS Pos	1269	374.2	NA	NA	NA	0.039983	0.0578479	0.248701	0.49961	0.378365	0.00352252
37821	X - 15572	NA	NA	NA	LC/MS Pos	2475	296.3	NA	NA	NA	0.00162837	0.0177976	0.464005	0.49961	0.151379	0.000471727
37825	X - 15576	NA	NA	NA	LC/MS Pos	3108	454.9	NA	NA	NA	0.0318282	0.0215202	0.0773608	0.432597	0.987197	0.00724133
37826	X - 15577	NA	NA	NA	LC/MS Pos	3298	416.2	NA	NA	NA	0.00281131	0.067793	0.483667	0.49961	0.211852	0.000213843
37827	X - 15578	NA	NA	NA	LC/MS Pos	3334	652.2	NA	NA	NA	-0.00405968	0.029909	0.446694	0.49961	0.447377	-0.000699651
37828	X - 15579	NA	NA	NA	LC/MS Pos	3419	460.2	NA	NA	NA	0.0348227	0.0902431	0.351831	0.49961	0.206453	0.00198257
37829	X - 15580	NA	NA	NA	LC/MS Pos	3525	504.2	NA	NA	NA	-0.0176488	0.0713026	0.403514	0.49961	0.31045	-0.0012745
37830	X - 15581	NA	NA	NA	LC/MS Pos	3527	446.2	NA	NA	NA	-0.00545441	0.0597204	0.464068	0.49961	0.360331	-0.000470898
37841	X - 15592	NA	NA	NA	LC/MS Neg	1819	360.1	NA	NA	NA	-0.0220227	0.0316191	0.247066	0.49961	1.20634	-0.00354902
37844	X - 15595	NA	NA	NA	LC/MS Neg	2124	343	NA	NA	NA	0.0019773	0.0056306	0.364566	0.49961	0.249526	0.0018054
37850	X - 15601	NA	NA	NA	LC/MS Neg	2711	320.9	NA	NA	NA	0.0119856	0.0167758	0.2416	0.49961	0.527196	0.00363827
37855	X - 15606	NA	NA	NA	LC/MS Neg	3196	247	NA	NA	NA	-0.00540535	0.0313164	0.432349	0.49961	0.432883	-0.000889448
37858	X - 15609	NA	NA	NA	LC/MS Neg	3664	273.1	NA	NA	NA	0.00401287	0.00295778	0.0949941	0.432597	1.2801	0.00669519
37873	X - 15624	NA	NA	NA	LC/MS Neg	4982	424.7	NA	NA	NA	-0.194252	0.0693504	0.0055161	0.267066	1.66715	-0.0122417
37881	X - 15520	NA	NA	NA	LC/MS Neg	1372	476.1	NA	NA	NA	-0.00401914	0.0276894	0.443022	0.49961	0.244684	-0.000748139
37913	X - 15664	NA	NA	NA	LC/MS Neg	3695	469.2	NA	NA	NA	0.0108887	0.0314709	0.366481	0.49961	0.771974	0.00177894
37927	X - 15678	NA	NA	NA	LC/MS Pos	1742	249.1	NA	NA	NA	-0.0116328	0.0561866	0.419037	0.49961	0.154265	-0.00106654
37929	X - 15680	NA	NA	NA	LC/MS Pos	1835	297.1	NA	NA	NA	-0.0215785	0.0369152	0.282696	0.49961	0.396506	-0.00298903
37938	X - 15689	NA	NA	NA	LC/MS Pos	4467	523.6	NA	NA	NA	-0.017683	0.0396145	0.33006	0.49961	0.785862	-0.00229056
37939	X - 12748	NA	NA	NA	LC/MS Neg	558	320.1	NA	NA	NA	-0.0654543	0.0511471	0.107644	0.432597	1.38843	-0.00634481
37940	X - 15691	NA	NA	NA	LC/MS Neg	5170	387.2	NA	NA	NA	-0.0320971	0.0284169	0.136025	0.455825	0.959205	-0.00564746
37948	2-oleoylglycerophosphoserine*	Lipid	Lysolipid	1044	LC/MS Neg	5577	522.3	NA	NA	NA	-0.0543663	0.0619471	0.195284	0.494264	0.982119	-0.00444115
38002	1_2-propanediol	Lipid	Ketone bodies	986	GC/MS	1041	117	57-55-6;	NA	C00583	-0.0885001	0.0492941	0.0438627	0.364582	1.95753	-0.00859198
38062	X - 15807	NA	NA	NA	LC/MS Neg	3366	337.2	NA	NA	NA	-0.109361	0.0842915	0.104627	0.432597	1.04134	-0.00642574
38075	arabitol	Carbohydrate	Nucleotide sugars pentose'	614	GC/MS	1687.5	307.1	488-82-4;	94154	C00474	-0.0107898	0.0154652	0.246703	0.49961	0.918758	-0.00355491
38150	phenylalanylphenylalanine	Peptide	Dipeptide	365	LC/MS Pos	3317	313.2	2577-40-4;	69900000000000	NA	-0.0289562	0.0540033	0.298869	0.49961	0.157523	-0.00274545
38151	glycyltryptophan	Peptide	Dipeptide	321	LC/MS Pos	2542	262.4	NA	155000000000	NA	-0.0357529	0.0328346	0.144577	0.455825	0.756409	-0.00545589
38400	5-oxoETE	Lipid	Eicosanoid	876	LC/MS Neg	5373	317.3	106154-18-1;	1831	C14732	0.0324595	0.02513	0.105601	0.432597	1.04373	0.00639945
38508	X - 16065	NA	NA	NA	LC/MS Neg	1364	442.2	NA	NA	NA	0.00304455	0.0203545	0.441298	0.49961	0.0871826	0.000770924
38537	X - 16094	NA	NA	NA	LC/MS Pos	3691	276.2	NA	NA	NA	-0.0196308	0.0862881	0.411171	0.49961	0.607533	-0.0011717
38546	X - 16103	NA	NA	NA	LC/MS Neg	659.1	99.3	NA	NA	NA	-0.00964294	0.051581	0.426793	0.49961	0.0565369	-0.000963235
38679	alanylphenylalanine	Peptide	Dipeptide	336	LC/MS Pos	2422	237.2	3061-90-3;	2080	NA	-0.00621963	0.0181859	0.367958	0.49961	0.0736338	-0.00175855
38740	X - 16182	NA	NA	NA	LC/MS Pos	1439.8	271.3	NA	NA	NA	-0.0440004	0.0304058	0.0816801	0.432597	1.7947	-0.00710017
38744	X - 16186	NA	NA	NA	LC/MS Pos	2264.8	549.3	NA	NA	NA	-0.0282585	0.0206339	0.0930103	0.432597	1.33537	-0.00675295
38768	15-methylpalmitate (isobar with 2-methylpalmitate)	Lipid	FA branched	819	LC/MS Neg	5698	269.4	NA	NA	NA	-0.118267	0.242786	0.315733	0.49961	0.34351	-0.00249729
38775	X - 16209	NA	NA	NA	LC/MS Neg	5168.9	271.2	NA	NA	NA	0.119797	0.10221	0.12747	0.453697	1.31768	0.00584684
38821	X - 16252	NA	NA	NA	LC/MS Neg	1534.6	174.1	NA	NA	NA	-0.0314416	0.0847061	0.357202	0.49961	0.425243	-0.00190761
39040	X - 16468	NA	NA	NA	LC/MS Pos	2143.4	246.1	NA	NA	NA	-0.0244282	0.0202148	0.120488	0.452432	0.831109	-0.00601604
39048	X - 16475	NA	NA	NA	LC/MS Pos	2609.5	319.1	NA	NA	NA	-0.0318167	0.0317875	0.164412	0.460794	0.549686	-0.00503705
39199	X - 16626	NA	NA	NA	LC/MS Pos	4348.4	464.4	NA	NA	NA	-0.0406061	0.0463048	0.195468	0.494264	0.924341	-0.00443777
39270	1-palmitoylplasmenylethanolamine*	Lipid	Lysolipid	1045	LC/MS Neg	6153	436.4	NA	NA	NA	0.0195663	0.0120684	0.0603081	0.391962	1.06082	0.00786027
39272	X - 16693	NA	NA	NA	LC/MS Pos	1628.4	176	NA	NA	NA	0.0262155	0.048803	0.298538	0.49961	0.702111	0.00275038
39512	cystine	Amino acid	Cys and met'	228	GC/MS	2015.3	145.9	56-89-3;	595	C00491	0.00789838	0.0214101	0.358036	0.49961	0.42316	0.001896
39515	X - 16932	NA	NA	NA	LC/MS Neg	3959.3	469.2	NA	NA	NA	0.0299405	0.0520456	0.285761	0.49961	1.18315	0.00294241
39539	thymidine	Nucleotide	Pyrimidine' thymine containing	1272	LC/MS Neg	1935	284.8	50-89-5;	5789	C00214	0.0420656	0.121273	0.366157	0.49961	0.760598	0.00178342
39550	X - 16964	NA	NA	NA	LC/MS Neg	2988	174.2	NA	NA	NA	-0.0368018	0.0799199	0.325068	0.49961	1.10135	-0.0023622
39551	X - 16965	NA	NA	NA	LC/MS Neg	1602	126.2	NA	NA	NA	0.087437	0.043999	0.0303816	0.350295	1.42101	0.00936514
39561	X - 16975	NA	NA	NA	LC/MS Pos	2291.8	255.1	NA	NA	NA	-0.0495238	0.0766746	0.262844	0.49961	0.843662	-0.00329664
39600	3-hydroxyhippurate	Xenobiotics	Benzoate'	1399	LC/MS Neg	1670	194.1	NA	450268	NA	-0.0106329	0.00816736	0.103877	0.432597	1.27166	-0.00644612
39609	16-hydroxypalmitate	Lipid	FA monohydroxy	773	LC/MS Neg	5232	271.3	506-13-8;	10466	C18218	0.160554	0.0854587	0.0374679	0.350295	1.38666	0.00893232
39715	X - 17080	NA	NA	NA	LC/MS Neg	3622.1	311.2	NA	NA	NA	0.0279847	0.0469314	0.278836	0.49961	0.616877	0.00304804
39729	X - 17092	NA	NA	NA	LC/MS Pos	1244.3	324.1	NA	NA	NA	0.0444585	0.0481805	0.183568	0.490555	0.414804	0.00466039
39738	X - 17101	NA	NA	NA	LC/MS Pos	1818	454.3	NA	NA	NA	-0.0848731	0.0811453	0.154033	0.455825	1.11289	-0.00525211
39752	X - 17115	NA	NA	NA	LC/MS Neg	1308.7	316	NA	NA	NA	-0.0872362	0.0348687	0.0105751	0.341813	2.30833	-0.0112597
39795	6-sialyllactose	Carbohydrate	Fructose and sucrose'	545	GC/MS	2071.5	285.1	35890-39-2;	NA	G00265	-0.0453915	0.0397986	0.13377	0.455825	1.35072	-0.00569921
39879	uridine monophosphate (5 or 3)	Nucleotide	Pyrimidine' uracil containing	1287	LC/MS Pos	1079	325	NA	NA	NA	-0.0108962	0.0829847	0.448423	0.49961	0.0559768	-0.000676835
39949	X - 17246	NA	NA	NA	LC/MS Neg	1223.1	362.1	NA	NA	NA	0.0285839	0.0838012	0.368296	0.49961	0.0220832	0.00175389
39962	X - 17254	NA	NA	NA	LC/MS Neg	5370.7	970.5	NA	NA	NA	0.0176028	0.0362522	0.316277	0.49961	0.465186	0.00248939
39994	valylleucine	Peptide	Dipeptide	386	LC/MS Pos	2503.3	231.2	NA	352039	NA	-0.00599206	0.0196611	0.381846	0.49961	0.271393	-0.00156803
39995	arginylleucine	Peptide	Dipeptide	389	LC/MS Pos	1620	288.3	1188-24-5;	333445	NA	0.015027	0.0295484	0.308314	0.49961	0.712678	0.00260579
40008	isoleucylglycine	Peptide	Dipeptide	406	LC/MS Pos	1732	189.2	868-28-0;	342532	NA	0.00209522	0.0223611	0.46314	0.49961	0.16596	0.000483095
40010	leucylalanine	Peptide	Dipeptide	413	LC/MS Pos	1760	203.2	7298-84-2;	259321	NA	-0.00774476	0.0244376	0.377294	0.49961	0.335383	-0.00163025
40012	isoleucylserine	Peptide	Dipeptide	409	LC/MS Pos	1472.5	219.2	6403-14-1;	NA	NA	0.00140879	0.0208477	0.473397	0.49961	0.378803	0.000348441
40016	phenylalanylserine	Peptide	Dipeptide	430	LC/MS Pos	1808	253.1	16053-39-7;	9859812	NA	-0.0273426	0.0181992	0.0743089	0.426	1.11302	-0.00734443
40018	tyrosylalanine	Peptide	Dipeptide	435	LC/MS Pos	1589.5	253.2	730-08-5;	55000000000000	NA	-0.0197116	0.0372531	0.301271	0.49961	0.150881	-0.00270977
40020	lysylleucine	Peptide	Dipeptide	426	LC/MS Pos	1546	260.2	7369-79-1;	4682588	NA	-0.0100601	0.0342465	0.385985	0.49961	0.04295	-0.00151162
40021	leucylglutamate	Peptide	Dipeptide	417	LC/MS Pos	1716	261.2	NA	52600000000000	NA	-0.00110424	0.0266361	0.483671	0.49961	0.287528	-0.00021378
40022	leucylmethionine	Peptide	Dipeptide	447	LC/MS Pos	2504	263.2	36077-39-1;	118276	NA	0.00545499	0.035897	0.44037	0.49961	0.00889462	0.000783207
40023	methionylleucine	Peptide	Dipeptide	398	LC/MS Pos	2698	263.2	14486-16-9;	3425788	NA	-0.00678584	0.0415309	0.435925	0.49961	0.332165	-0.000842042
40026	leucylphenylalanine	Peptide	Dipeptide	420	LC/MS Pos	3308	279.2	3063-05-6;	259325	NA	0.00855572	0.0319052	0.395661	0.49961	0.563698	0.00138041
40028	leucylarginine	Peptide	Dipeptide	414	LC/MS Pos	1300	288.2	26607-15-8;	3800205	NA	0.00299229	0.00918066	0.37393	0.49961	0.675925	0.00167637
40031	tyrosylleucine	Peptide	Dipeptide	437	LC/MS Pos	2656	295.2	17355-10-1;	871000000000	NA	-0.0360222	0.0279138	0.105803	0.432597	0.705362	-0.00639403
40033	alpha-glutamyltyrosine	Peptide	Dipeptide	446	LC/MS Pos	1810	311.1	NA	351830	NA	-0.0321443	0.0282562	0.134366	0.455825	0.554336	-0.00568547
40034	leucyltryptophan	Peptide	Dipeptide	422	LC/MS Pos	3216	318.2	5156-22-9;	329275	NA	-0.0066035	0.0218213	0.382653	0.49961	0.037893	-0.00155702
40045	leucylglycine	Peptide	Dipeptide	418	LC/MS Pos	1800	189.2	686-50-0;	79070	NA	-0.00639249	0.0213231	0.383715	0.49961	0.245828	-0.00154254
40046	isoleucylalanine	Peptide	Dipeptide	402	LC/MS Pos	1686	203.2	24787-73-3;	52500000000000	NA	-0.0101728	0.0249815	0.344088	0.49961	0.178563	-0.00209133
40048	leucylserine	Peptide	Dipeptide	421	LC/MS Pos	1519.7	219.2	6209-12-7;	3621685	NA	-0.00132378	0.0180289	0.471099	0.49961	0.390419	-0.000378597
40049	isoleucylvaline	Peptide	Dipeptide	412	LC/MS Pos	2202	231.2	41017-96-3;	5250000000000	NA	0.00498714	0.0172209	0.387552	0.49961	0.553882	0.00149032
40050	valylisoleucine	Peptide	Dipeptide	445	LC/MS Pos	2365	231.2	20556-14-3;	52500000000000	NA	0.0121727	0.0266959	0.32666	0.49961	0.771685	0.00233931
40051	threonylleucine	Peptide	Dipeptide	433	LC/MS Pos	2204	233.2	50299-12-2;	4420322	NA	-0.00423286	0.0248551	0.433242	0.49961	0.490028	-0.000877597
40052	leucylasparagine	Peptide	Dipeptide	415	LC/MS Pos	1418	246.2	14608-81-2;	4128305	NA	-0.00183806	0.024105	0.469988	0.49961	0.423427	-0.000393172
40054	serylphenyalanine	Peptide	Dipeptide	432	LC/MS Pos	2348	253.2	NA	NA	NA	-0.0216423	0.0294713	0.235629	0.49961	0.121432	-0.00373695
40057	isoleucylglutamate	Peptide	Dipeptide	404	LC/MS Pos	1650	261.2	42516-53-0;	NA	NA	-0.00043823	0.0246043	0.492983	0.49961	0.115348	-9.18e-05
40058	isoleucylmethionine	Peptide	Dipeptide	407	LC/MS Pos	2392	263.2	42384-14-5;	NA	NA	-0.0015006	0.023004	0.474318	0.49961	0.302371	-0.000336361
40061	histidylleucine	Peptide	Dipeptide	392	LC/MS Pos	1482	269.2	7763-65-7;	1890000000000	NA	-0.00367148	0.018148	0.42086	0.49961	0.174041	-0.00104222
40066	serylleucine	Peptide	Dipeptide	431	LC/MS Pos	2106	219.2	6665-16-3;	NA	NA	-0.0149905	0.014127	0.15064	0.455825	0.598707	-0.00532432
40067	isoleucylphenylalanine	Peptide	Dipeptide	408	LC/MS Pos	3155	279.2	22951-98-0;	435728	NA	-0.0156559	0.0383839	0.343848	0.49961	0.114728	-0.0020947
40068	aspartylleucine	Peptide	Dipeptide	390	LC/MS Pos	2310	247.2	3062-14-4;	332962	NA	-0.0224021	0.0248807	0.189315	0.492187	0.687671	-0.00455188
40071	isoleucylarginine	Peptide	Dipeptide	403	LC/MS Pos	1245	288.2	55715-01-0;	9900561	NA	0.0030477	0.00812615	0.355786	0.49961	0.673067	0.00192733
40073	isoleucyltyrosine	Peptide	Dipeptide	411	LC/MS Pos	2300	295.2	38579-21-4;	342468	NA	-0.0136225	0.0343477	0.347929	0.49961	0.0619764	-0.00203728
40077	leucylhistidine	Peptide	Dipeptide	419	LC/MS Pos	1056	269.2	38062-72-5;	341684	NA	0.00190939	0.00565073	0.369479	0.49961	0.699774	0.00173758
40079	isoleucyltryptophan	Peptide	Dipeptide	410	LC/MS Pos	3080	318.2	13589-06-5;	9797038	NA	-0.00992169	0.0286824	0.366509	0.49961	0.0205767	-0.00177855
40080	tryptophylleucine	Peptide	Dipeptide	434	LC/MS Pos	3369	318.2	13123-35-8;	323786	NA	0.00545001	0.0285206	0.425191	0.49961	0.630358	0.000984543
40085	isoleucylhistidine	Peptide	Dipeptide	358	LC/MS Pos	1021	269.2	NA	NA	NA	-0.0441799	0.0316857	0.0892596	0.432597	1.15583	-0.0068645
40097	X - 17299	NA	NA	NA	LC/MS Pos	1265.9	229.2	NA	NA	NA	-0.036225	0.0175543	0.0261382	0.350295	1.89076	-0.00966272
40104	X - 17306	NA	NA	NA	LC/MS Pos	2202.6	290.2	NA	NA	NA	0.047661	0.0361966	0.10141	0.432597	1.61153	0.0065138
40125	X - 17327	NA	NA	NA	LC/MS Pos	3601.2	257.2	NA	NA	NA	0.00207005	0.0239818	0.466036	0.49961	0.0806699	0.000445051
40139	X - 17341	NA	NA	NA	LC/MS Pos	4846.4	560.2	NA	NA	NA	-0.0134223	0.055064	0.40495	0.49961	0.290248	-0.00125518
40159	X - 17351	NA	NA	NA	LC/MS Neg	3391.8	243.2	NA	NA	NA	-0.0990255	0.0583587	0.0526179	0.378535	2.11089	-0.00818139
40173	L-urobilin	Cofactors and vitamins	Hemoglobin and porphyrin'	1314	LC/MS Pos	4091	595.4	34217-90-8;	5280818	C05793	0.0344744	0.0509287	0.253107	0.49961	0.634759	0.00345149
40192	phenylalanylleucine	Peptide	Dipeptide	428	LC/MS Pos	3252	279.2	3303-55-7;	4078229	NA	-0.057664	0.0436908	0.100902	0.432597	0.507594	-0.00652789
40193	serylisoleucine*	Peptide	Dipeptide	448	LC/MS Pos	2021	219.2	NA	NA	NA	0.0043271	0.0134622	0.375611	0.49961	0.596829	0.00165331
40262	S-methylcysteine	Amino acid	Cys and met'	227	GC/MS	1447.8	162.1	1187-84-4;	706000000000	NA	-0.00670486	0.0719743	0.463353	0.49961	0.302766	-0.000480297
40264	3-phosphoglycerate	Carbohydrate	Glycolysis/gluconeogenesis	597	GC/MS	1754	357.1	80731-10-8;	NA	C00597	-0.000477086	0.00958824	0.480405	0.49961	0.030793	-0.00025658
40266	homocysteine	Amino acid	Cys and met'	243	GC/MS	1648.2	234	454-29-5;	778	C00155	-0.110058	0.0435822	0.0100574	0.341813	1.38825	-0.0113398
40469	N1-Methyl-2-pyridone-5-carboxamide	Cofactors and vitamins	Nicotinate and nicotinamide'	1346	LC/MS Pos	1707.3	153.2	701-44-0;	69698	C05842	-0.0302888	0.0289638	0.154077	0.455825	0.242218	-0.00525119
40475	valylglycine	Peptide	Dipeptide	449	LC/MS Pos	1330	175.1	686-43-1;	136487	NA	0.00403358	0.0165734	0.405096	0.49961	0.432689	0.00125322
40584	X - 17642	NA	NA	NA	LC/MS Neg	4234.2	339.4	NA	NA	NA	-0.00123396	0.0728173	0.493324	0.49961	0.160671	-8.74e-05
40649	valyltryptophan	Peptide	Dipeptide	454	LC/MS Pos	2830	304.2	24587-37-9;	3360287	NA	-0.0459377	0.034558	0.0993585	0.432597	0.74336	-0.00657094
40650	valylaspartate	Peptide	Dipeptide	442	LC/MS Pos	1073.3	233.1	20556-16-5;	9964657	NA	0.00193702	0.0303399	0.474864	0.49961	0.259097	0.000329205
40661	tryptophylasparagine	Peptide	Dipeptide	438	LC/MS Pos	1963	319.2	175027-11-9;	NA	NA	-0.0375249	0.0524556	0.241326	0.49961	0.312678	-0.00364277
40663	2-deoxyadenosine 3-monophosphate	Nucleotide	Purine' adenine containing	1205	LC/MS Pos	1383.5	332.1	102832-10-0;	1467	NA	-0.0150545	0.0354415	0.33777	0.49961	0.0919204	-0.00218069
40664	alpha-glutamyltryptophan	Peptide	Dipeptide	440	LC/MS Pos	2660	334.1	38101-59-6;	333386	NA	-0.00260901	0.03627	0.471685	0.49961	0.0529667	-0.000370904
40667	tyrosyltyrosine	Peptide	Dipeptide	439	LC/MS Pos	2177	345.2	1050-28-8;	5057430	NA	0.0255557	0.0505798	0.309451	0.49961	0.481699	0.00258909
40674	valylmethionine	Peptide	Dipeptide	372	LC/MS Pos	2000	249.1	14486-09-0;	292427	NA	-0.00167074	0.01841	0.464296	0.49961	0.311545	-0.000467906
40680	valylhistidine	Peptide	Dipeptide	453	LC/MS Neg	1629.1	253.2	13589-07-6;	NA	NA	-0.0280979	0.038436	0.23662	0.49961	0.794281	-0.00372049
40686	methionylasparagine	Peptide	Dipeptide	454.6	LC/MS Pos	1060.3	264.1	36261-61-7;	333467	NA	-0.0191444	0.0390518	0.314653	0.49961	0.0769248	-0.00251303
40687	methionylaspartate	NA	NA	NA	LC/MS Pos	1275.3	265.1	14595-65-4;	NA	NA	-0.0147087	0.055161	0.396234	0.49961	0.265707	-0.00137267
40688	valylphenylalanine	Peptide	Dipeptide	374	LC/MS Pos	2790	265.2	3918-92-1;	69900000000000	NA	-0.00881748	0.0270112	0.373742	0.49961	0.180779	-0.00167895
40693	methionylglutamate	Peptide	Dipeptide	396	LC/MS Pos	1503	279.1	14517-44-3;	NA	NA	-0.0651488	0.0588773	0.140817	0.455825	0.93119	-0.00553921
40697	valyltyrosine	Peptide	Dipeptide	373	LC/MS Pos	2000	281.2	3061-91-4;	4065033	NA	-0.00611247	0.0327556	0.426924	0.49961	0.25973	-0.000961491
[truncated: 87 more rows]
